# Supplementary material for: Involvement of conformational isomerism in the complexity of the crystal network of 1-(4-nitro­phen­yl)-1H-1,3-benzimidazole derivatives driven by C—H⋯A (A = NO2, Npy and π) and orthogonal Npy⋯NO2 and ONO⋯Csp 2 inter­actions
Source: Acta Crystallogr C Struct Chem. 2018 Mar 7;74(Pt 4):428–36. doi: 10.1107/S2053229618003406 (PMC5885323; doi:10.1107/S2053229618003406)
Supplement: Supplementary file 1 [file c-74-00428-sup1.cif]

##############################################################################
#                                                                            #
# This CIF contains the data in a paper accepted for publication in          #
# Acta Crystallographica Section C. It conforms to the requirements of       #
# Notes for Authors for Acta Crystallographica Section C, and has been       #
# peer reviewed under the auspices of the IUCr Commission on Journals.       #
#                                                                            #
# Full details of the Crystallographic Information File format               #
# are given in the paper "The Crystallographic Information File (CIF):       #
# a New Standard Archive File for Crystallography" by S. R. Hall, F. H.      #
# Allen and I. D. Brown [Acta Cryst. (1991), A47, 655-685].                  #
#                                                                            #
# The current version of the core CIF dictionary is obtainable from          #
# ftp://ftp.iucr.org/pub/cif_core.dic.                                       #
#                                                                            #
# Software is freely available for graphical display of the structure(s)     #
# in this CIF. For information consult the CIF software page                 #
# http://www.iucr.org/resources/cif/software.                                #
#                                                                            #
# This file may be used for bona fide research purposes within the           #
# scientific community so long as proper attribution is given to the journal # 
# article from which it was obtained.                                        #
#                                                                            #
##############################################################################
data_I
_audit_creation_method     'SHELXL-2014/7'
_database_code_depnum_ccdc_archive     'CCDC 1565536'
_chemical_name_systematic
;
1-(4-Nitrophenyl)-1<i>H</i>-1,3-benzodiazole
;
_chemical_name_common     ?
_chemical_formula_moiety     'C13 H9 N3 O2'
_chemical_formula_sum     'C13 H9 N3 O2'
_chemical_formula_iupac     'C13 H9 N3 O2'
_chemical_formula_weight     239.23
_chemical_melting_point     ?
_shelx_space_group_comment
;
The symmetry employed for this shelxl refinement is uniquely defined
by the following loop, which should always be used as a source of
symmetry information in preference to the above space-group names.
They are only intended as comments.
;
_space_group_crystal_system     monoclinic
_space_group_name_H-M_alt     'C 2/c'
_space_group_name_Hall     '-C 2yc'
loop_
    _space_group_symop_operation_xyz
    'x, y, z'
    '-x, y, -z+1/2'
    'x+1/2, y+1/2, z'
    '-x+1/2, y+1/2, -z+1/2'
    '-x, -y, -z'
    'x, -y, z-1/2'
    '-x+1/2, -y+1/2, -z'
    'x+1/2, -y+1/2, z-1/2'
_cell_length_a     25.074(3)
_cell_length_b     7.1422(8)
_cell_length_c     24.283(3)
_cell_angle_alpha     90
_cell_angle_beta     96.599(2)
_cell_angle_gamma     90
_cell_volume     4319.9(9)
_cell_formula_units_Z     16
_cell_measurement_reflns_used     600
_cell_measurement_theta_min     20
_cell_measurement_theta_max     25
_cell_measurement_temperature     293(2)
_exptl_crystal_description     block
_exptl_crystal_colour     colorless
_exptl_crystal_size_max     0.30
_exptl_crystal_size_mid     0.28
_exptl_crystal_size_min     0.24
_exptl_crystal_density_diffrn     1.471
_exptl_crystal_density_meas     ?
_exptl_crystal_density_method     'not measured'
_exptl_crystal_F_000     1984
_exptl_absorpt_coefficient_mu     0.103
_exptl_absorpt_correction_type     none
_exptl_absorpt_process_details     none
_exptl_absorpt_correction_T_min     ?
_exptl_absorpt_correction_T_max     ?
_exptl_special_details     ?
_diffrn_ambient_temperature     293(2)
_diffrn_radiation_type     MoK\a
_diffrn_radiation_wavelength     0.71073
_diffrn_radiation_source     'fine-focus sealed tube'
_diffrn_radiation_monochromator     graphite
_diffrn_measurement_device     'Bruker APEXII area detector'
_diffrn_measurement_method     '\f and \w scans'
_diffrn_reflns_number     19923
_diffrn_reflns_av_R_equivalents     0.0471
_diffrn_reflns_theta_min     1.635
_diffrn_reflns_theta_max     24.997
_diffrn_reflns_theta_full     24.997
_diffrn_measured_fraction_theta_max     0.999
_diffrn_measured_fraction_theta_full     0.999
_diffrn_reflns_limit_h_min     -29
_diffrn_reflns_limit_h_max     29
_diffrn_reflns_limit_k_min     -8
_diffrn_reflns_limit_k_max     8
_diffrn_reflns_limit_l_min     -28
_diffrn_reflns_limit_l_max     28
_diffrn_standards_number     0
_diffrn_standards_decay_%     5
_refine_special_details     ?
_reflns_number_total     3811
_reflns_number_gt     3303
_reflns_threshold_expression     'I > 2\s(I)'
_refine_ls_structure_factor_coef     Fsqd
_refine_ls_matrix_type     full
_refine_ls_R_factor_all     0.0834
_refine_ls_R_factor_gt     0.0724
_refine_ls_wR_factor_gt     0.1475
_refine_ls_wR_factor_ref     0.1529
_refine_ls_goodness_of_fit_ref     1.196
_refine_ls_restrained_S_all     1.196
_refine_ls_number_reflns     3811
_refine_ls_number_parameters     325
_refine_ls_number_restraints     0
_refine_ls_hydrogen_treatment     constr
_refine_ls_weighting_scheme     calc
_refine_ls_weighting_details
              'w=1/[\s^2^(Fo^2^)+(0.0477P)^2^+7.4910P] where P=(Fo^2^+2Fc^2^)/3'
_atom_sites_solution_hydrogens     geom
_atom_sites_solution_primary     ?
_atom_sites_solution_secondary     ?
_refine_ls_shift/su_max     0.000
_refine_ls_shift/su_mean     0.000
_refine_diff_density_max     0.235
_refine_diff_density_min     -0.271
_refine_ls_extinction_method     none
_refine_ls_extinction_coef     .
loop_
    _atom_type_symbol
    _atom_type_description
    _atom_type_scat_dispersion_real
    _atom_type_scat_dispersion_imag
    _atom_type_scat_source
    'C' 'C' 0.0033 0.0016
                         'International Tables Vol C Tables 4.2.6.8 and 6.1.1.4'
    'H' 'H' 0.0000 0.0000
                         'International Tables Vol C Tables 4.2.6.8 and 6.1.1.4'
    'N' 'N' 0.0061 0.0033
                         'International Tables Vol C Tables 4.2.6.8 and 6.1.1.4'
    'O' 'O' 0.0106 0.0060
                         'International Tables Vol C Tables 4.2.6.8 and 6.1.1.4'
_computing_data_collection
;
APEX2 (Bruker, 2004)
;
_computing_cell_refinement
;
SAINT (Bruker, 2004)
;
_computing_data_reduction
;
SAINT (Bruker, 2004)
;
_computing_structure_solution
;
SHELXS97 (Sheldrick, 2008)
;
_computing_structure_refinement
;
SHELXL2014 (Sheldrick, 2015)
;
_computing_molecular_graphics
;
Mercury (Macrae <i>et al.</i>,  2008)
;
_computing_publication_material
;
SHELXL97 (Sheldrick, 2008) and WinGX (Farrugia, 2012)
;
loop_
    _atom_site_type_symbol
    _atom_site_label
    _atom_site_fract_x
    _atom_site_fract_y
    _atom_site_fract_z
    _atom_site_U_iso_or_equiv
    _atom_site_adp_type
    _atom_site_calc_flag
    _atom_site_occupancy
    _atom_site_disorder_assembly
    _atom_site_disorder_group
    C C2 0.25381(12) 0.5904(4) 0.40442(12) 0.0388(7) Uani d 1 . .
    H H2 0.2385 0.6234 0.4362 0.047 Uiso calc 1 . .
    C C4 0.35364(11) 0.5709(4) 0.31521(13) 0.0424(8) Uani d 1 . .
    H H4 0.3846 0.6341 0.3294 0.051 Uiso calc 1 . .
    C C5 0.35045(12) 0.4820(5) 0.26494(13) 0.0449(8) Uani d 1 . .
    H H5 0.3793 0.4879 0.2441 0.054 Uiso calc 1 . .
    C C6 0.30440(12) 0.3825(4) 0.24458(13) 0.0425(7) Uani d 1 . .
    H H6 0.3038 0.3210 0.2108 0.051 Uiso calc 1 . .
    C C7 0.25996(11) 0.3720(4) 0.27264(11) 0.0361(7) Uani d 1 . .
    H H7 0.2296 0.3048 0.2588 0.043 Uiso calc 1 . .
    C C8 0.26273(10) 0.4672(4) 0.32285(11) 0.0312(6) Uani d 1 . .
    C C9 0.30881(11) 0.5638(4) 0.34450(11) 0.0344(7) Uani d 1 . .
    C C10 0.17268(11) 0.4276(4) 0.36043(11) 0.0321(6) Uani d 1 . .
    C C11 0.13949(11) 0.4267(4) 0.31083(12) 0.0395(7) Uani d 1 . .
    H H11 0.1531 0.4597 0.2781 0.047 Uiso calc 1 . .
    C C12 0.08636(11) 0.3770(4) 0.30986(12) 0.0405(7) Uani d 1 . .
    H H12 0.0639 0.3746 0.2766 0.049 Uiso calc 1 . .
    C C13 0.06694(11) 0.3311(4) 0.35868(12) 0.0340(6) Uani d 1 . .
    C C14 0.09945(12) 0.3323(4) 0.40834(12) 0.0408(7) Uani d 1 . .
    H H14 0.0856 0.3018 0.4411 0.049 Uiso calc 1 . .
    C C15 0.15252(11) 0.3792(4) 0.40897(12) 0.0389(7) Uani d 1 . .
    H H15 0.1750 0.3783 0.4422 0.047 Uiso calc 1 . .
    N N1 0.22712(9) 0.4857(3) 0.36256(9) 0.0328(5) Uani d 1 . .
    N N3 0.30201(10) 0.6395(4) 0.39623(10) 0.0411(6) Uani d 1 . .
    N N13 0.01039(10) 0.2810(4) 0.35820(11) 0.0437(6) Uani d 1 . .
    O O13A -0.01830(9) 0.2855(4) 0.31412(10) 0.0647(7) Uani d 1 . .
    O O13B -0.00616(9) 0.2363(4) 0.40131(11) 0.0710(8) Uani d 1 . .
    C C22 0.49595(12) 0.3051(5) 0.32353(13) 0.0446(8) Uani d 1 . .
    H H22 0.4717 0.3061 0.2915 0.054 Uiso calc 1 . .
    C C24 0.61964(12) 0.3622(5) 0.40363(16) 0.0517(9) Uani d 1 . .
    H H24 0.6463 0.4021 0.3827 0.062 Uiso calc 1 . .
    C C25 0.63054(13) 0.3330(5) 0.45930(16) 0.0576(10) Uani d 1 . .
    H H25 0.6651 0.3549 0.4763 0.069 Uiso calc 1 . .
    C C26 0.59116(13) 0.2711(5) 0.49148(14) 0.0526(9) Uani d 1 . .
    H H26 0.6001 0.2507 0.5292 0.063 Uiso calc 1 . .
    C C27 0.53921(12) 0.2400(5) 0.46773(13) 0.0458(8) Uani d 1 . .
    H H27 0.5127 0.1985 0.4887 0.055 Uiso calc 1 . .
    C C28 0.52828(11) 0.2731(4) 0.41152(12) 0.0356(7) Uani d 1 . .
    C C29 0.56765(11) 0.3307(4) 0.37923(13) 0.0392(7) Uani d 1 . .
    C C30 0.42893(11) 0.2110(4) 0.38619(11) 0.0330(6) Uani d 1 . .
    C C31 0.40956(11) 0.2813(4) 0.43321(11) 0.0366(7) Uani d 1 . .
    H H31 0.4311 0.3587 0.4573 0.044 Uiso calc 1 . .
    C C32 0.35848(11) 0.2365(4) 0.44432(11) 0.0365(7) Uani d 1 . .
    H H32 0.3454 0.2802 0.4762 0.044 Uiso calc 1 . .
    C C33 0.32713(11) 0.1251(4) 0.40702(11) 0.0335(6) Uani d 1 . .
    C C34 0.34509(11) 0.0603(4) 0.35931(12) 0.0375(7) Uani d 1 . .
    H H34 0.3227 -0.0101 0.3341 0.045 Uiso calc 1 . .
    C C35 0.39664(11) 0.1007(4) 0.34931(12) 0.0383(7) Uani d 1 . .
    H H35 0.4098 0.0540 0.3178 0.046 Uiso calc 1 . .
    N N21 0.48178(9) 0.2565(3) 0.37450(9) 0.0375(6) Uani d 1 . .
    N N23 0.54622(10) 0.3496(4) 0.32391(11) 0.0489(7) Uani d 1 . .
    N N33 0.27291(10) 0.0751(4) 0.41822(11) 0.0416(6) Uani d 1 . .
    O O33A 0.26246(9) 0.0800(5) 0.46603(10) 0.0746(9) Uani d 1 . .
    O O33B 0.24054(8) 0.0308(3) 0.37950(9) 0.0539(6) Uani d 1 . .
loop_
    _atom_site_aniso_label
    _atom_site_aniso_U_11
    _atom_site_aniso_U_22
    _atom_site_aniso_U_33
    _atom_site_aniso_U_12
    _atom_site_aniso_U_13
    _atom_site_aniso_U_23
    C2 0.0420(17) 0.0412(18) 0.0339(16) -0.0029(14) 0.0070(13) -0.0037(13)
    C4 0.0285(15) 0.0397(17) 0.059(2) -0.0026(13) 0.0042(14) 0.0102(15)
    C5 0.0383(17) 0.0483(19) 0.0512(19) 0.0080(15) 0.0182(14) 0.0133(16)
    C6 0.0487(19) 0.0416(18) 0.0388(17) 0.0085(14) 0.0124(14) 0.0031(14)
    C7 0.0371(16) 0.0346(16) 0.0362(16) -0.0029(12) 0.0020(13) 0.0011(13)
    C8 0.0308(14) 0.0290(15) 0.0334(15) -0.0015(11) 0.0019(11) 0.0064(12)
    C9 0.0340(15) 0.0297(15) 0.0383(16) 0.0002(12) -0.0011(12) 0.0043(13)
    C10 0.0333(15) 0.0316(15) 0.0312(15) -0.0015(12) 0.0022(12) -0.0039(12)
    C11 0.0368(16) 0.0513(19) 0.0312(15) -0.0038(14) 0.0081(12) 0.0016(14)
    C12 0.0330(16) 0.0540(19) 0.0337(16) -0.0010(14) -0.0002(12) -0.0032(14)
    C13 0.0292(14) 0.0336(15) 0.0397(16) -0.0010(12) 0.0058(12) -0.0021(13)
    C14 0.0415(17) 0.0501(19) 0.0322(16) -0.0033(14) 0.0102(13) 0.0051(14)
    C15 0.0357(16) 0.0497(19) 0.0302(15) -0.0041(13) -0.0004(12) 0.0043(13)
    N1 0.0310(12) 0.0344(13) 0.0327(12) -0.0044(10) 0.0026(10) -0.0015(10)
    N3 0.0367(14) 0.0428(15) 0.0424(15) -0.0048(11) -0.0010(11) -0.0052(12)
    N13 0.0332(14) 0.0487(16) 0.0497(17) -0.0005(12) 0.0064(13) -0.0010(13)
    O13A 0.0339(12) 0.097(2) 0.0604(16) -0.0077(13) -0.0052(11) 0.0016(14)
    O13B 0.0463(14) 0.109(2) 0.0609(16) -0.0161(14) 0.0191(12) 0.0133(15)
    C22 0.0383(17) 0.060(2) 0.0366(17) -0.0005(15) 0.0088(13) 0.0045(15)
    C24 0.0297(16) 0.0456(19) 0.082(3) -0.0073(14) 0.0165(17) -0.0087(18)
    C25 0.0301(17) 0.062(2) 0.079(3) -0.0013(16) -0.0046(17) -0.026(2)
    C26 0.0449(19) 0.061(2) 0.049(2) 0.0065(17) -0.0059(16) -0.0154(17)
    C27 0.0376(17) 0.055(2) 0.0441(18) -0.0010(15) 0.0039(14) -0.0048(15)
    C28 0.0286(14) 0.0364(16) 0.0418(17) -0.0034(12) 0.0039(12) -0.0062(13)
    C29 0.0316(16) 0.0351(16) 0.0532(19) -0.0025(12) 0.0149(14) -0.0047(14)
    C30 0.0306(15) 0.0357(16) 0.0331(15) -0.0030(12) 0.0052(12) 0.0030(12)
    C31 0.0327(15) 0.0429(17) 0.0337(15) -0.0050(13) 0.0017(12) -0.0037(13)
    C32 0.0349(15) 0.0453(17) 0.0297(15) -0.0010(13) 0.0049(12) -0.0011(13)
    C33 0.0280(14) 0.0345(16) 0.0373(16) -0.0009(12) 0.0011(12) 0.0068(13)
    C34 0.0329(15) 0.0392(17) 0.0386(16) -0.0063(13) -0.0029(12) -0.0054(13)
    C35 0.0363(16) 0.0427(17) 0.0366(16) -0.0016(13) 0.0076(13) -0.0064(13)
    N21 0.0299(13) 0.0473(15) 0.0362(13) -0.0063(11) 0.0073(10) 0.0000(11)
    N23 0.0405(15) 0.0574(18) 0.0514(17) -0.0017(13) 0.0171(13) 0.0096(14)
    N33 0.0329(14) 0.0453(15) 0.0469(16) -0.0030(12) 0.0056(12) 0.0040(12)
    O33A 0.0472(15) 0.128(3) 0.0517(15) -0.0226(15) 0.0197(12) -0.0028(16)
    O33B 0.0329(12) 0.0669(16) 0.0599(15) -0.0102(11) -0.0028(11) -0.0040(12)
_geom_special_details
;
All e.s.d.'s (except the e.s.d. in the dihedral angle between two l.s. planes)
are estimated using the full covariance matrix. The cell e.s.d.'s are taken
into account individually in the estimation of e.s.d.'s in distances, angles
and torsion angles; correlations between e.s.d.'s in cell parameters are only
used when they are defined by crystal symmetry. An approximate (isotropic)
treatment of cell e.s.d.'s is used for estimating e.s.d.'s involving l.s.
planes.
;
loop_
    _geom_bond_atom_site_label_1
    _geom_bond_atom_site_label_2
    _geom_bond_site_symmetry_2
    _geom_bond_distance
    _geom_bond_publ_flag
    C2 N3 . 1.295(4) y
    C2 N1 . 1.373(4) y
    C2 H2 . 0.9300 ?
    C4 C5 . 1.370(4) ?
    C4 C9 . 1.398(4) ?
    C4 H4 . 0.9300 ?
    C5 C6 . 1.397(4) ?
    C5 H5 . 0.9300 ?
    C6 C7 . 1.373(4) ?
    C6 H6 . 0.9300 ?
    C7 C8 . 1.391(4) ?
    C7 H7 . 0.9300 ?
    C8 N1 . 1.394(3) ?
    C8 C9 . 1.396(4) y
    C9 N3 . 1.396(4) y
    C10 C15 . 1.379(4) ?
    C10 C11 . 1.383(4) ?
    C10 N1 . 1.422(3) y
    C11 C12 . 1.376(4) ?
    C11 H11 . 0.9300 ?
    C12 C13 . 1.372(4) ?
    C12 H12 . 0.9300 ?
    C13 C14 . 1.376(4) ?
    C13 N13 . 1.461(4) y
    C14 C15 . 1.371(4) ?
    C14 H14 . 0.9300 ?
    C15 H15 . 0.9300 ?
    N13 O13B . 1.212(3) y
    N13 O13A . 1.220(3) y
    C22 N23 . 1.299(4) y
    C22 N21 . 1.371(4) y
    C22 H22 . 0.9300 ?
    C24 C25 . 1.364(5) ?
    C24 C29 . 1.387(4) ?
    C24 H24 . 0.9300 ?
    C25 C26 . 1.400(5) ?
    C25 H25 . 0.9300 ?
    C26 C27 . 1.381(4) ?
    C26 H26 . 0.9300 ?
    C27 C28 . 1.381(4) ?
    C27 H27 . 0.9300 ?
    C28 C29 . 1.391(4) ?
    C28 N21 . 1.393(4) y
    C29 N23 . 1.395(4) y
    C30 C35 . 1.383(4) ?
    C30 C31 . 1.385(4) ?
    C30 N21 . 1.424(3) y
    C31 C32 . 1.377(4) ?
    C31 H31 . 0.9300 ?
    C32 C33 . 1.381(4) ?
    C32 H32 . 0.9300 ?
    C33 C34 . 1.371(4) ?
    C33 N33 . 1.461(4) y
    C34 C35 . 1.373(4) ?
    C34 H34 . 0.9300 ?
    C35 H35 . 0.9300 ?
    N33 O33B . 1.211(3) y
    N33 O33A . 1.220(3) y
loop_
    _geom_angle_atom_site_label_1
    _geom_angle_atom_site_label_2
    _geom_angle_atom_site_label_3
    _geom_angle_site_symmetry_1
    _geom_angle_site_symmetry_3
    _geom_angle
    _geom_angle_publ_flag
    N3 C2 N1 . . 114.7(3) y
    N3 C2 H2 . . 122.6 ?
    N1 C2 H2 . . 122.6 ?
    C5 C4 C9 . . 117.9(3) ?
    C5 C4 H4 . . 121.0 ?
    C9 C4 H4 . . 121.0 ?
    C4 C5 C6 . . 120.8(3) ?
    C4 C5 H5 . . 119.6 ?
    C6 C5 H5 . . 119.6 ?
    C7 C6 C5 . . 122.5(3) ?
    C7 C6 H6 . . 118.8 ?
    C5 C6 H6 . . 118.8 ?
    C6 C7 C8 . . 116.5(3) ?
    C6 C7 H7 . . 121.7 ?
    C8 C7 H7 . . 121.7 ?
    C7 C8 N1 . . 132.9(2) ?
    C7 C8 C9 . . 121.9(3) ?
    N1 C8 C9 . . 105.1(2) ?
    C8 C9 N3 . . 110.4(2) ?
    C8 C9 C4 . . 120.4(3) ?
    N3 C9 C4 . . 129.2(3) ?
    C15 C10 C11 . . 120.0(3) ?
    C15 C10 N1 . . 119.1(2) ?
    C11 C10 N1 . . 120.8(2) ?
    C12 C11 C10 . . 120.0(3) ?
    C12 C11 H11 . . 120.0 ?
    C10 C11 H11 . . 120.0 ?
    C13 C12 C11 . . 119.0(3) ?
    C13 C12 H12 . . 120.5 ?
    C11 C12 H12 . . 120.5 ?
    C12 C13 C14 . . 121.5(3) ?
    C12 C13 N13 . . 119.5(3) ?
    C14 C13 N13 . . 119.0(3) ?
    C15 C14 C13 . . 119.2(3) ?
    C15 C14 H14 . . 120.4 ?
    C13 C14 H14 . . 120.4 ?
    C14 C15 C10 . . 120.2(3) ?
    C14 C15 H15 . . 119.9 ?
    C10 C15 H15 . . 119.9 ?
    C2 N1 C8 . . 105.5(2) ?
    C2 N1 C10 . . 124.8(2) ?
    C8 N1 C10 . . 129.5(2) ?
    C2 N3 C9 . . 104.2(2) ?
    O13B N13 O13A . . 122.6(3) ?
    O13B N13 C13 . . 119.1(3) ?
    O13A N13 C13 . . 118.3(3) ?
    N23 C22 N21 . . 114.0(3) y
    N23 C22 H22 . . 123.0 ?
    N21 C22 H22 . . 123.0 ?
    C25 C24 C29 . . 118.0(3) ?
    C25 C24 H24 . . 121.0 ?
    C29 C24 H24 . . 121.0 ?
    C24 C25 C26 . . 121.9(3) ?
    C24 C25 H25 . . 119.1 ?
    C26 C25 H25 . . 119.1 ?
    C27 C26 C25 . . 120.6(3) ?
    C27 C26 H26 . . 119.7 ?
    C25 C26 H26 . . 119.7 ?
    C26 C27 C28 . . 117.1(3) ?
    C26 C27 H27 . . 121.4 ?
    C28 C27 H27 . . 121.4 ?
    C27 C28 C29 . . 122.3(3) ?
    C27 C28 N21 . . 132.8(3) ?
    C29 C28 N21 . . 104.9(2) ?
    C24 C29 C28 . . 120.0(3) ?
    C24 C29 N23 . . 129.4(3) ?
    C28 C29 N23 . . 110.6(3) ?
    C35 C30 C31 . . 120.4(3) ?
    C35 C30 N21 . . 119.3(2) ?
    C31 C30 N21 . . 120.3(2) ?
    C32 C31 C30 . . 120.0(3) ?
    C32 C31 H31 . . 120.0 ?
    C30 C31 H31 . . 120.0 ?
    C31 C32 C33 . . 118.5(3) ?
    C31 C32 H32 . . 120.7 ?
    C33 C32 H32 . . 120.7 ?
    C34 C33 C32 . . 122.1(3) ?
    C34 C33 N33 . . 118.5(3) ?
    C32 C33 N33 . . 119.4(3) ?
    C33 C34 C35 . . 119.1(3) ?
    C33 C34 H34 . . 120.5 ?
    C35 C34 H34 . . 120.5 ?
    C34 C35 C30 . . 119.9(3) ?
    C34 C35 H35 . . 120.1 ?
    C30 C35 H35 . . 120.1 ?
    C22 N21 C28 . . 106.1(2) ?
    C22 N21 C30 . . 125.5(2) ?
    C28 N21 C30 . . 128.3(2) ?
    C22 N23 C29 . . 104.4(2) ?
    O33B N33 O33A . . 123.2(3) ?
    O33B N33 C33 . . 118.3(2) ?
    O33A N33 C33 . . 118.5(3) ?
loop_
    _geom_torsion_atom_site_label_1
    _geom_torsion_atom_site_label_2
    _geom_torsion_atom_site_label_3
    _geom_torsion_atom_site_label_4
    _geom_torsion_site_symmetry_1
    _geom_torsion_site_symmetry_2
    _geom_torsion_site_symmetry_3
    _geom_torsion_site_symmetry_4
    _geom_torsion
    _geom_torsion_publ_flag
    C9 C4 C5 C6 . . . . -2.0(4) ?
    C4 C5 C6 C7 . . . . 1.6(5) ?
    C5 C6 C7 C8 . . . . 0.4(4) ?
    C6 C7 C8 N1 . . . . -178.5(3) ?
    C6 C7 C8 C9 . . . . -1.9(4) ?
    C7 C8 C9 N3 . . . . -177.3(3) ?
    N1 C8 C9 N3 . . . . 0.2(3) ?
    C7 C8 C9 C4 . . . . 1.4(4) ?
    N1 C8 C9 C4 . . . . 178.9(2) ?
    C5 C4 C9 C8 . . . . 0.5(4) ?
    C5 C4 C9 N3 . . . . 179.0(3) ?
    C15 C10 C11 C12 . . . . -0.2(5) ?
    N1 C10 C11 C12 . . . . -177.5(3) ?
    C10 C11 C12 C13 . . . . 0.8(5) ?
    C11 C12 C13 C14 . . . . -0.5(5) ?
    C11 C12 C13 N13 . . . . 179.0(3) ?
    C12 C13 C14 C15 . . . . -0.5(5) ?
    N13 C13 C14 C15 . . . . 180.0(3) ?
    C13 C14 C15 C10 . . . . 1.1(5) ?
    C11 C10 C15 C14 . . . . -0.8(5) ?
    N1 C10 C15 C14 . . . . 176.5(3) ?
    N3 C2 N1 C8 . . . . -0.4(3) ?
    N3 C2 N1 C10 . . . . -175.2(3) ?
    C7 C8 N1 C2 . . . . 177.2(3) ?
    C9 C8 N1 C2 . . . . 0.1(3) ?
    C7 C8 N1 C10 . . . . -8.4(5) ?
    C9 C8 N1 C10 . . . . 174.6(3) ?
    C15 C10 N1 C2 . . . . -36.3(4) ?
    C11 C10 N1 C2 . . . . 141.1(3) ?
    C15 C10 N1 C8 . . . . 150.2(3) ?
    C11 C10 N1 C8 . . . . -32.5(4) y
    N1 C2 N3 C9 . . . . 0.5(3) ?
    C8 C9 N3 C2 . . . . -0.4(3) ?
    C4 C9 N3 C2 . . . . -179.0(3) ?
    C12 C13 N13 O13B . . . . 178.3(3) ?
    C14 C13 N13 O13B . . . . -2.2(4) y
    C12 C13 N13 O13A . . . . -1.5(4) ?
    C14 C13 N13 O13A . . . . 178.0(3) ?
    C29 C24 C25 C26 . . . . 0.7(5) ?
    C24 C25 C26 C27 . . . . -1.0(5) ?
    C25 C26 C27 C28 . . . . -0.2(5) ?
    C26 C27 C28 C29 . . . . 1.6(5) ?
    C26 C27 C28 N21 . . . . 179.7(3) ?
    C25 C24 C29 C28 . . . . 0.7(5) ?
    C25 C24 C29 N23 . . . . -180.0(3) ?
    C27 C28 C29 C24 . . . . -2.0(5) ?
    N21 C28 C29 C24 . . . . 179.5(3) ?
    C27 C28 C29 N23 . . . . 178.6(3) ?
    N21 C28 C29 N23 . . . . 0.1(3) ?
    C35 C30 C31 C32 . . . . 2.1(4) ?
    N21 C30 C31 C32 . . . . -179.9(3) ?
    C30 C31 C32 C33 . . . . -1.6(4) ?
    C31 C32 C33 C34 . . . . -0.8(4) ?
    C31 C32 C33 N33 . . . . 179.7(3) ?
    C32 C33 C34 C35 . . . . 2.7(4) ?
    N33 C33 C34 C35 . . . . -177.7(3) ?
    C33 C34 C35 C30 . . . . -2.3(4) ?
    C31 C30 C35 C34 . . . . -0.1(4) ?
    N21 C30 C35 C34 . . . . -178.2(3) ?
    N23 C22 N21 C28 . . . . 0.4(4) ?
    N23 C22 N21 C30 . . . . 176.7(3) ?
    C27 C28 N21 C22 . . . . -178.5(3) ?
    C29 C28 N21 C22 . . . . -0.3(3) ?
    C27 C28 N21 C30 . . . . 5.3(5) ?
    C29 C28 N21 C30 . . . . -176.4(3) ?
    C35 C30 N21 C22 . . . . 41.4(4) ?
    C31 C30 N21 C22 . . . . -136.7(3) ?
    C35 C30 N21 C28 . . . . -143.1(3) ?
    C31 C30 N21 C28 . . . . 38.8(4) y
    N21 C22 N23 C29 . . . . -0.3(4) ?
    C24 C29 N23 C22 . . . . -179.3(3) ?
    C28 C29 N23 C22 . . . . 0.1(4) ?
    C34 C33 N33 O33B . . . . -22.4(4) y
    C32 C33 N33 O33B . . . . 157.1(3) ?
    C34 C33 N33 O33A . . . . 157.6(3) ?
    C32 C33 N33 O33A . . . . -22.9(4) ?
loop_
    _geom_hbond_atom_site_label_D
    _geom_hbond_atom_site_label_H
    _geom_hbond_atom_site_label_A
    _geom_hbond_site_symmetry_A
    _geom_hbond_distance_DH
    _geom_hbond_distance_HA
    _geom_hbond_distance_DA
    _geom_hbond_angle_DHA
    C12 H12 O13A 2 0.93 2.45 3.350(4) 163.8
    C15 H15 O33A 7_556 0.93 2.59 3.515(4) 173.0
    C24 H24 O33B 3 0.93 2.55 3.375(4) 148.8
    C35 H35 O13A 3_545 0.93 2.64 3.281(4) 126.7
_shelx_hkl_file
;
   2   0   0   34.12    1.62   3
   2   0   0   34.44    1.62   2
   2   0   0   33.60    1.63   4
   3   0   0    0.02    0.20   4
   3   0   0    0.05    0.10   1
   3   0   0    0.08    0.21   3
   3   0   0   -0.32    0.17   2
   5   0   0   -0.11    0.43   3
   5   0   0    0.33    0.18   1
   5   0   0    0.26    0.46   2
   5   0   0   -0.30    0.33   4
   6   0   0    0.34    0.24   1
   6   0   0    1.09    0.56   4
   6   0   0    1.33    0.67   3
   6   0   0   -0.06    0.58   2
  -7   0   0   -0.29    0.30   2
   7   0   0   -0.28    0.51   4
   7   0   0    0.04    0.32   1
   7   0   0    1.18    0.83   2
   7   0   0    0.09    0.65   3
  -8   0   0 1858.10   72.90   2
   8   0   0 1857.33   73.77   4
   8   0   0 1871.82   71.73   3
   9   0   0    1.38    0.79   4
   9   0   0   -0.49    0.65   3
   9   0   0    0.56    0.52   1
  -9   0   0   -0.34    0.40   2
 -10   0   0  172.91    8.08   2
  10   0   0  192.87    7.90   1
  10   0   0  180.99    8.50   3
  10   0   0  176.94    8.53   4
  11   0   0    1.32    0.79   4
 -11   0   0   -0.01    0.50   2
  11   0   0   -0.08    0.77   3
  11   0   0    0.20    0.49   1
 -12   0   0 1435.14   57.90   2
  12   0   0 1453.94   57.37   3
  12   0   0 1485.17   56.72   1
  12   0   0 1473.59   58.89   4
  13   0   0   -0.22    0.56   1
 -13   0   0    0.06    0.50   2
  13   0   0    0.32    0.87   4
  13   0   0    0.51    0.95   3
  14   0   0   32.20    2.98   3
  14   0   0   28.87    2.76   4
  14   0   0   30.51    2.38   1
 -14   0   0   26.61    2.32   2
  15   0   0    0.74    1.14   3
 -15   0   0    0.48    0.81   2
  15   0   0    0.57    0.99   4
  15   0   0   -0.41    0.69   1
  16   0   0    9.75    1.69   1
 -16   0   0    3.94    1.26   2
  16   0   0    5.54    1.84   4
  16   0   0    4.26    1.86   3
  17   0   0   -0.17    0.63   1
  17   0   0   -0.22    1.09   3
 -17   0   0   -0.02    0.85   2
  17   0   0   -1.04    0.85   4
  18   0   0  133.05    6.28   1
 -18   0   0  105.89    6.36   2
  18   0   0  119.83    7.13   4
  18   0   0  111.89    7.20   3
 -19   0   0    0.76    1.07   2
  19   0   0    2.30    0.99   1
  19   0   0    3.75    1.90   3
  19   0   0    2.05    1.34   4
  20   0   0   27.87    3.44   3
  20   0   0   29.38    3.31   4
 -20   0   0   29.96    2.93   2
  21   0   0    0.58    1.25   4
  21   0   0    2.65    1.90   3
 -21   0   0   -0.12    0.76   2
  22   0   0   14.29    3.14   4
 -22   0   0    9.92    2.30   2
  22   0   0   11.93    3.22   3
 -23   0   0   -0.16    0.90   2
  23   0   0    0.26    1.46   3
  23   0   0   -0.91    1.21   4
  24   0   0   66.75    5.60   4
  24   0   0   65.59    5.75   3
 -24   0   0   70.66    5.02   2
  25   0   0    0.27    1.39   4
  25   0   0    2.23    1.80   3
 -25   0   0   -0.35    1.09   2
  26   0   0   11.33    3.09   4
  26   0   0   12.69    3.47   3
  27   0   0    0.24    1.64   4
  27   0   0    2.00    1.84   3
  28   0   0    7.45    2.73   4
  28   0   0    8.92    2.91   3
  29   0   0    1.06    1.86   4
 -29   0   0    1.94    1.88   3
  29   0   0    0.44    1.95   3
 -30   0   0   19.03    4.20   3
 -31   0   0    3.65    1.98   3
 -32   0   0   11.46    3.34   3
   0  -1   0    1.02    0.32   1
   0  -1   0    0.57    0.27   4
   0   1   0    0.39    0.32   2
   0   1   0    0.90    0.34   3
   1  -1   0   29.71    1.64   1
   1   1   0   32.36    1.64   3
  -1   1   0   31.26    1.66   3
  -1  -1   0   30.64    1.70   1
   1   1   0   29.69    1.69   2
   1  -1   0   29.81    1.70   4
  -1   1   0   31.57    1.58   2
  -2  -1   0    0.09    0.30   1
   2  -1   0    0.07    0.34   4
   2   1   0    0.27    0.39   2
   2   1   0    0.05    0.26   3
  -2   1   0   -0.11    0.22   3
   2  -1   0    0.06    0.18   1
  -2   1   0    0.32    0.30   2
  -3   1   0   39.13    1.93   2
  -3  -1   0   35.00    2.02   1
  -3   1   0   37.77    2.04   3
   3   1   0   35.15    2.15   2
   3  -1   0   37.29    2.23   4
   3   1   0   37.57    2.00   3
   4   1   0    0.12    0.26   4
  -4  -1   0    0.27    0.38   1
   4   1   0    0.47    0.51   2
  -4   1   0    0.00    0.32   2
   4  -1   0   -0.17    0.49   4
   4  -1   0    0.18    0.16   1
  -4   1   0   -0.04    0.25   3
   4   1   0   -0.33    0.31   3
   5   1   0   87.08    4.32   2
  -5  -1   0   86.21    4.00   1
   5  -1   0   80.26    4.33   4
  -5   1   0   75.38    3.93   3
   5   1   0   88.27    3.76   4
  -5   1   0   84.44    3.73   2
   5   1   0   81.52    4.00   3
  -6   1   0    0.38    0.52   3
   6   1   0   -0.68    0.64   2
  -6  -1   0    0.07    0.41   1
   6   1   0    0.08    0.42   4
  -6   1   0    0.48    0.43   2
   6   1   0   -0.72    0.43   3
   6  -1   0   -0.44    0.42   1
   6  -1   0    0.60    0.72   4
  -7  -1   0    4.34    1.00   1
   7   1   0    4.43    0.87   4
  -7   1   0    3.96    0.75   2
   7  -1   0    4.17    1.27   4
   7  -1   0    4.37    0.87   1
   7   1   0    4.77    1.27   2
  -7   1   0    4.02    0.98   3
   7   1   0    5.48    1.16   3
  -8   1   0   -0.25    0.51   3
   8   1   0    0.26    0.54   4
  -8  -1   0    0.48    0.57   1
   8   1   0    0.63    0.69   3
   8  -1   0    1.12    0.83   4
  -8   1   0    0.11    0.41   2
   8  -1   0    0.74    0.61   1
   8   1   0    0.11    0.83   2
   9   1   0    3.97    1.27   2
   9   1   0    3.26    1.15   3
   9   1   0    1.22    0.55   4
  -9  -1   0    5.26    1.10   1
   9  -1   0    6.25    1.53   4
  -9   1   0    6.62    1.40   3
   9  -1   0    5.76    1.03   1
  -9   1   0    3.93    0.88   2
  10  -1   0    0.35    0.53   1
 -10   1   0    0.03    0.45   2
  10  -1   0   -0.41    0.76   3
  10  -1   0    0.00    0.74   4
  10   1   0    0.50    0.44   4
 -10  -1   0   -0.69    0.56   1
 -10   1   0    0.69    0.76   3
  10   1   0    0.46    0.72   3
  10   1   0   -1.03    0.74   2
  11  -1   0   40.00    3.16   3
  11  -1   0   43.34    2.51   1
 -11   1   0   39.67    2.48   2
  11  -1   0   34.54    3.01   4
  11   1   0   25.15    2.32   4
  11   1   0   37.38    3.05   2
  11   1   0   39.47    2.96   3
  12   1   0    0.97    0.71   4
 -12  -1   0    0.27    0.74   1
  12   1   0   -0.69    0.58   3
  12  -1   0    1.36    1.14   3
 -12   1   0   -0.36    0.47   2
  12  -1   0    0.06    0.85   4
  12  -1   0    0.96    0.59   1
  12   1   0    0.53    1.01   2
  13  -1   0  360.21   15.88   3
  13   1   0  355.55   15.61   3
  13   1   0  340.42   15.97   2
  13  -1   0  364.39   14.69   1
  13   1   0  362.35   15.53   4
  13  -1   0  342.47   16.06   4
 -13   1   0  354.40   15.04   2
 -14   1   0    0.87    0.66   2
 -14  -1   0   -0.72    0.65   1
  14   1   0   -0.64    0.84   3
  14   1   0   -0.73    0.66   4
  14  -1   0   -0.57    0.58   1
  14  -1   0   -0.26    0.93   4
  14  -1   0   -0.58    1.06   3
  14   1   0   -0.34    1.03   2
  15  -1   0  256.06   12.73   3
  15   1   0  263.83   12.94   2
  15  -1   0  249.87   12.88   4
 -15  -1   0  255.67   11.78   1
 -15   1   0  266.52   11.86   2
  15  -1   0  295.28   11.62   1
  15   1   0  278.35   12.42   4
  15   1   0  263.98   12.59   3
 -16   1   0    0.32    0.77   2
  16  -1   0   -0.56    1.22   3
  16  -1   0    0.34    0.74   1
  16   1   0    0.21    1.32   2
  16  -1   0    0.63    1.19   4
  16   1   0    2.08    1.26   3
  16   1   0    0.52    0.98   4
 -16  -1   0   -0.69    0.74   1
  17   1   0    2.97    1.89   2
 -17  -1   0    1.18    1.13   1
 -17   1   0    1.06    0.91   2
  17  -1   0    0.55    0.81   1
  17  -1   0    2.90    1.50   4
  17  -1   0    0.86    1.48   3
  17   1   0    3.27    1.59   3
 -17  -1   0    0.33    0.98   2
  17   1   0    1.07    1.09   4
  18   1   0    0.32    0.96   4
 -18  -1   0   -0.67    0.80   2
  18  -1   0   -0.03    1.30   4
  18   1   0   -0.72    1.06   3
 -18  -1   0   -0.23    0.87   1
 -18   1   0    0.06    0.87   2
  18  -1   0   -1.14    1.31   3
 -19  -1   0   18.45    2.21   2
 -19   1   0   16.95    2.15   2
 -19   1   0   18.78    2.56   3
  19   1   0   20.55    2.53   4
  19  -1   0   19.58    3.56   4
 -19  -1   0   19.22    2.29   1
  19  -1   0   23.00    3.75   3
  19   1   0   21.28    3.47   3
  20  -1   0   -1.08    1.42   4
  20   1   0    1.22    1.12   4
 -20   1   0    0.96    1.06   2
  20   1   0   -0.65    1.24   3
  20  -1   0    1.06    1.57   3
 -20   1   0    0.54    1.14   3
 -20  -1   0    0.92    0.91   2
 -20  -1   0    0.07    1.16   1
  21   1   0   77.20    5.45   4
  21   1   0   72.61    5.80   3
 -21  -1   0   76.66    5.27   2
  21  -1   0   78.84    5.98   4
 -21   1   0   73.16    4.97   2
 -21   1   0   83.68    5.78   3
 -22  -1   0    0.34    0.89   2
 -22   1   0   -0.95    1.14   3
  22  -1   0    3.11    1.77   4
  22   1   0    0.75    1.48   3
  22   1   0    0.78    1.38   4
  23   1   0   53.26    4.44   4
  23  -1   0   53.55    4.99   4
  23   1   0   47.63    4.82   3
 -23   1   0   48.09    4.45   3
 -23  -1   0   49.39    4.19   2
 -24  -1   0    0.38    1.06   2
  24   1   0    2.59    1.57   4
  24  -1   0    2.26    1.71   4
 -24   1   0    0.89    1.49   3
  24   1   0   -0.39    1.45   3
  25   1   0   70.60    6.18   3
 -25  -1   0   71.59    5.50   2
  25  -1   0   77.84    6.41   4
 -25   1   0   83.73    6.16   3
  26  -1   0   -0.21    1.80   4
 -26  -1   0    0.37    1.22   2
  26   1   0    2.66    1.79   3
 -26   1   0   -1.05    1.21   3
  27   1   0    6.42    2.44   3
  27  -1   0   14.22    3.76   4
 -27  -1   0   10.28    2.80   2
 -27   1   0    8.62    2.64   3
  28   1   0   -1.44    1.45   3
  28  -1   0    2.48    2.05   4
 -28   1   0    1.29    1.56   3
 -28  -1   0    0.05    1.30   2
  29   1   0    0.77    1.58   3
  29  -1   0    2.38    2.10   4
 -29   1   0    1.40    1.80   3
 -30   1   0    2.11    1.95   3
  30   1   0    3.74    2.33   3
  30  -1   0   -0.84    1.79   4
  31   1   0   11.80    3.70   3
 -31   1   0    2.76    2.05   3
  31  -1   0    9.15    2.96   4
  32   1   0   -0.19    2.00   3
  32  -1   0    2.53    2.31   4
 -32   1   0    2.66    2.11   3
   0   2   0  892.17   34.43   2
   0  -2   0  872.54   34.59   4
   0  -2   0  865.12   34.07   1
   0   2   0  838.04   33.72   3
  -1   2   0    1.57    0.79   3
   1  -2   0    0.19    0.68   4
   1  -2   0   -0.32    0.39   1
  -1  -2   0   -0.13    0.43   1
   1   2   0    0.52    0.66   3
  -1   2   0    0.31    0.74   2
  -1  -2   0    0.19    0.58   4
   1   2   0   -0.61    0.70   2
  -2   2   0 9504.97  362.80   2
  -2  -2   0 9318.04  356.81   1
  -2  -2   0 9723.00  366.00   4
   2  -2   0 9999.99  365.93   4
   2   2   0 8600.19  354.55   3
   2   2   0 9661.77  363.05   2
   2  -2   0 9081.69  356.66   1
  -2   2   0 9053.51  354.70   3
  -3  -2   0   -0.01    0.42   4
   3   2   0   -0.33    0.65   3
   3  -2   0   -0.36    0.41   1
  -3  -2   0    0.57    0.63   1
  -3   2   0    0.37    0.72   2
   3   2   0   -1.06    0.77   2
  -3   2   0    0.82    0.74   3
   3  -2   0    0.61    0.88   4
   4  -2   0  119.00    5.96   4
   4   2   0  115.83    5.48   3
   4   2   0  115.45    5.91   2
  -4   2   0  112.29    5.60   3
  -4  -2   0  116.59    5.71   1
   4  -2   0  121.10    5.50   1
  -4   2   0  121.46    5.38   2
  -4  -2   0  123.04    5.00   4
  -5  -2   0    0.90    0.65   1
   5  -2   0   -0.54    0.68   4
   5  -2   0    0.95    0.50   1
   5   2   0   -0.29    0.52   3
  -5   2   0   -0.06    0.59   3
  -5   2   0   -0.43    0.73   2
   5   2   0    0.02    0.85   2
  -5  -2   0    0.06    0.28   4
   6   2   0  389.79   15.48   3
  -6  -2   0  388.13   15.06   4
   6   2   0  360.88   16.09   2
   6  -2   0  372.64   16.29   4
   6  -2   0  379.93   15.32   1
  -6   2   0  368.77   15.55   3
  -6   2   0  371.87   15.42   2
  -6  -2   0  367.12   15.65   1
  -7   2   0    0.91    0.87   2
   7   2   0    0.06    0.97   2
  -7  -2   0    0.18    0.34   4
   7  -2   0   -0.24    0.35   1
   7   2   0   -0.21    0.57   3
  -7  -2   0   -0.43    0.52   1
   7  -2   0    0.14    0.86   4
  -7   2   0   -0.68    0.45   3
  -8   2   0   10.83    1.46   2
  -8  -2   0    9.61    1.59   1
   8  -2   0    7.93    1.81   4
   8   2   0    7.00    1.39   3
   8   2   0    8.49    1.85   2
  -8   2   0    6.19    1.35   3
  -8  -2   0    6.39    0.80   4
   9   2   0    0.73    0.53   4
  -9   2   0   -0.49    0.68   2
  -9  -2   0    0.74    0.72   1
   9   2   0   -0.28    0.69   3
   9   2   0    1.49    1.04   2
  -9   2   0    0.25    0.64   3
   9  -2   0    0.37    0.55   1
   9  -2   0    0.19    0.99   4
  10  -2   0 1083.96   44.88   4
  10   2   0 1113.92   43.11   3
 -10  -2   0 1051.09   43.09   1
  10  -2   0 1102.88   42.68   1
  10   2   0 1083.58   44.43   2
  10   2   0 1170.65   43.44   4
 -10   2   0 1031.77   43.00   3
 -10   2   0 1092.19   43.28   2
  11   2   0   -0.15    0.71   3
 -11   2   0    1.05    0.90   3
 -11  -2   0   -0.21    0.62   1
 -11   2   0    0.17    0.71   2
  11   2   0   -0.44    0.99   2
  11   2   0    0.49    0.56   4
  11  -2   0    0.21    1.01   4
  11  -2   0    0.37    0.62   1
  12   2   0    1.58    1.39   2
  12   2   0   -0.85    0.75   3
 -12  -2   0    0.29    0.72   1
 -12   2   0    1.06    0.72   2
  12   2   0    0.43    0.59   4
  12  -2   0    0.12    0.94   4
  12  -2   0    3.32    0.94   1
 -12   2   0    0.12    0.84   3
 -13   2   0   -0.14    0.72   2
  13  -2   0    0.28    0.70   1
 -13   2   0    0.33    0.92   3
 -13  -2   0   -0.10    0.78   1
  13   2   0   -0.76    1.05   2
  13   2   0    0.23    0.87   3
  13  -2   0   -0.61    0.95   4
  13   2   0   -0.39    0.67   4
  14   2   0   74.08    4.82   3
 -14   2   0   71.07    4.08   2
  14   2   0   77.09    4.18   4
 -14   2   0   62.63    4.52   3
  14  -2   0   78.77    4.12   1
 -14  -2   0   69.14    4.41   1
  14   2   0   64.56    4.98   2
  14  -2   0   69.19    5.09   4
  15  -2   0    0.68    1.05   4
 -15   2   0    0.38    1.08   3
  15   2   0    0.54    1.43   2
 -15   2   0    0.56    0.89   2
 -15  -2   0    0.75    0.95   1
  15   2   0   -1.62    0.75   3
  15   2   0    1.69    0.94   4
  15  -2   0    0.92    0.93   1
  16  -2   0    2.74    1.76   4
  16   2   0    6.52    2.19   3
  16   2   0    5.73    2.06   2
 -16   2   0    3.52    1.53   3
 -16   2   0    5.56    1.50   2
  16   2   0    7.12    1.60   4
 -16  -2   0    5.78    1.68   1
  16  -2   0    3.74    1.29   1
  17   2   0    1.54    1.06   4
 -17   2   0    0.21    0.95   2
  17   2   0    0.93    1.33   3
 -17  -2   0    1.04    0.96   1
  17  -2   0   -0.76    1.07   4
  17   2   0   -1.96    1.28   2
 -17   2   0    1.75    1.24   3
 -18   2   0   14.87    2.88   3
  18   2   0   24.96    4.07   2
 -18   2   0   13.52    1.94   2
  18   2   0   17.72    3.27   3
  18  -2   0   19.89    3.77   4
 -18  -2   0   17.04    2.27   1
  18   2   0   22.02    2.31   4
  19   2   0   -1.10    1.15   3
 -19   2   0    0.08    0.88   3
  19  -2   0    0.44    1.28   4
  19   2   0    0.82    1.80   2
 -19  -2   0    0.21    1.03   1
 -20  -2   0    7.54    2.09   1
  20  -2   0    8.71    2.51   4
  20   2   0    8.66    3.03   2
  20   2   0    8.74    2.58   3
 -20   2   0    9.02    2.29   3
 -21   2   0    0.21    1.16   3
 -21  -2   0   -0.80    0.92   2
 -21  -2   0    0.78    1.23   1
  21   2   0   -0.51    1.38   2
  21   2   0   -0.11    1.41   3
  21  -2   0    0.61    1.38   4
  22   2   0    4.86    2.30   3
  22  -2   0    6.04    2.51   4
 -22  -2   0    6.40    2.01   2
 -22   2   0    5.05    2.14   3
  23   2   0   -1.74    1.13   3
 -23   2   0    0.58    1.23   3
  23  -2   0   -0.12    1.51   4
 -23  -2   0   -1.10    1.00   2
  24  -2   0   17.28    3.95   4
 -24   2   0   18.70    3.79   3
  24   2   0   21.27    3.13   3
 -24  -2   0   21.69    3.66   2
 -25  -2   0    2.73    1.47   2
  25  -2   0    3.67    2.13   4
 -25   2   0   -0.85    1.36   3
  25   2   0   -1.24    1.47   3
  26  -2   0   29.91    4.19   4
  26   2   0   25.04    4.54   3
 -26  -2   0   36.34    3.82   2
 -26   2   0   31.81    3.82   3
  27  -2   0    0.44    2.14   4
 -27  -2   0   -0.08    1.25   2
 -27   2   0   -0.90    1.23   3
  27   2   0    1.05    1.81   3
  28   2   0    3.11    2.12   3
 -28   2   0    1.14    1.61   3
 -28  -2   0    2.06    1.85   2
  28  -2   0    3.91    2.70   4
 -29  -2   0    1.94    1.80   2
 -29   2   0   -0.46    1.70   3
  29  -2   0    1.39    1.83   4
  29   2   0    2.33    1.83   3
 -30   2   0   -0.96    1.46   3
  30   2   0    1.75    2.28   3
 -30  -2   0    1.99    2.04   2
  30  -2   0    0.70    2.05   4
  31  -2   0    0.72    2.02   4
 -31   2   0   -0.74    1.98   3
  31   2   0   -0.43    1.85   3
   0   3   0    0.44    0.80   2
   0  -3   0    0.87    0.72   4
   0  -3   0    1.66    0.69   1
   0   3   0   -0.22    0.71   3
  -1  -3   0    9.73    1.36   1
  -1   3   0   11.09    1.58   2
   1  -3   0   10.85    1.74   1
   1   3   0   10.09    1.48   3
   1   3   0   10.26    1.68   2
  -1   3   0    8.82    1.62   3
   1  -3   0    9.75    1.49   4
  -1  -3   0    9.26    1.33   4
   2  -3   0    0.64    0.83   4
   2   3   0   -0.02    0.84   2
  -2   3   0   -0.29    0.69   3
   2  -3   0    0.30    0.63   1
   2   3   0    0.38    0.68   3
  -2   3   0   -0.15    0.70   2
  -2  -3   0    0.10    0.57   4
  -2  -3   0    1.15    0.55   1
  -3  -3   0    4.82    0.88   4
  -3   3   0    5.62    1.21   2
   3   3   0    3.15    1.28   2
   3  -3   0    5.18    1.42   4
  -3   3   0    4.56    1.37   3
  -3  -3   0    4.18    1.20   1
   3  -3   0    5.09    1.17   1
   3   3   0    3.59    1.13   3
  -4  -3   0   -0.30    0.44   4
  -4  -3   0   -0.33    0.58   1
   4   3   0   -0.30    0.67   3
  -4   3   0   -0.08    0.67   2
   4   3   0   -0.80    0.86   2
   4  -3   0    0.98    0.99   4
  -4   3   0   -0.66    0.62   3
   4  -3   0    0.43    0.51   1
   5   3   0   79.19    4.89   2
  -5  -3   0   88.18    3.82   4
   5   3   0   83.77    4.51   3
   5  -3   0   85.04    4.52   1
  -5   3   0   82.58    4.69   3
  -5  -3   0   81.13    4.78   1
  -5   3   0   80.45    4.29   2
   5  -3   0   73.96    4.81   4
  -6  -3   0   -0.05    0.42   4
   6  -3   0   -0.84    0.82   4
  -6  -3   0   -0.88    0.59   1
  -6   3   0   -0.53    0.72   2
   6   3   0   -0.20    0.64   3
  -6   3   0    0.81    0.80   3
   6  -3   0    0.03    0.46   1
   6   3   0    0.21    1.06   2
   7   3   0   19.77    1.94   3
   7   3   0   16.31    2.31   2
   7  -3   0   16.22    1.65   1
  -7  -3   0   16.50    1.96   1
  -7   3   0   15.97    1.80   2
   7  -3   0   16.09    2.18   4
  -7   3   0   17.92    2.02   3
  -7  -3   0   18.44    1.23   4
   8  -3   0    0.56    1.09   4
  -8  -3   0   -0.15    0.67   1
   8   3   0   -0.28    0.65   3
   8  -3   0    0.45    0.72   1
  -8   3   0    1.52    0.97   3
  -8  -3   0    0.15    0.37   4
   8   3   0   -0.16    1.07   2
  -8   3   0   -1.65    0.66   2
   9   3   0   51.34    3.49   3
   9  -3   0   50.25    4.02   4
   9   3   0   53.30    4.13   2
  -9  -3   0   52.76    2.56   4
   9  -3   0   52.05    3.29   1
  -9   3   0   46.50    3.23   2
  -9  -3   0   53.87    3.73   1
  -9   3   0   48.71    3.64   3
  10   3   0   -0.57    1.22   2
 -10  -3   0    0.35    0.49   4
 -10   3   0    1.06    1.12   2
 -10  -3   0    0.24    0.85   1
  10  -3   0   -0.27    0.98   4
  10   3   0   -0.81    0.59   3
 -10   3   0   -0.02    0.66   3
  10  -3   0    0.68    0.62   1
  11   3   0   40.19    3.91   2
 -11   3   0   48.02    3.69   3
 -11  -3   0   48.92    3.71   1
  11   3   0   55.11    3.75   3
 -11   3   0   50.93    3.46   2
 -11  -3   0   53.02    2.72   4
  11  -3   0   51.51    4.30   4
 -12  -3   0   -0.11    0.81   1
  12   3   0   -0.41    1.15   2
 -12   3   0   -0.63    0.73   3
  12  -3   0   -2.09    0.98   4
 -12   3   0    0.66    1.29   2
  12   3   0    0.29    0.97   3
  12  -3   0    1.72    0.90   1
  13   3   0   89.47    5.66   3
  13  -3   0  101.21    5.25   1
 -13   3   0   99.78    5.42   2
  13  -3   0   90.62    6.46   4
 -13   3   0   95.74    5.90   3
 -13  -3   0   98.86    5.89   1
  13   3   0   92.40    6.30   2
  14   3   0    0.09    1.06   3
 -14   3   0   -0.99    0.89   3
  14   3   0   -1.06    1.30   2
  14  -3   0    1.01    1.26   4
 -14  -3   0    0.33    0.94   1
 -14   3   0    0.87    1.29   2
  14  -3   0    0.53    1.00   1
  15  -3   0   35.51    2.69   1
  15   3   0   28.04    3.52   2
  15   3   0   37.88    3.38   3
  15  -3   0   33.47    3.66   4
 -15  -3   0   31.82    3.09   1
 -15   3   0   27.94    3.05   3
 -16   3   0   -0.26    1.10   3
  16   3   0   -1.68    1.35   2
  16  -3   0    1.14    1.57   4
 -16  -3   0    0.41    1.17   1
  16   3   0   -0.74    1.02   3
 -17   3   0    4.04    1.81   3
  17   3   0    8.20    2.63   2
  17   3   0    3.52    1.61   3
 -17  -3   0    6.53    1.87   1
  17  -3   0    6.25    2.31   4
 -18   3   0    1.27    1.22   3
  18  -3   0   -0.78    1.28   4
  18   3   0    0.12    1.40   3
 -18  -3   0   -1.35    0.68   1
  18   3   0   -0.06    1.66   2
 -19   3   0    2.48    1.40   3
 -19  -3   0    3.61    1.40   1
  19   3   0    2.00    1.94   2
  19   3   0    2.80    1.78   3
  19  -3   0    1.92    1.90   4
  20  -3   0    1.99    1.52   4
 -20  -3   0    0.38    1.07   1
  20   3   0    0.10    1.42   3
 -20   3   0    0.63    1.13   3
  20   3   0   -0.13    1.62   2
  21   3   0    3.55    2.21   2
  21   3   0    1.02    1.52   3
 -21  -3   0    0.35    1.10   1
  21  -3   0    2.54    2.11   4
 -21   3   0    1.59    1.20   3
 -22  -3   0    1.97    1.48   1
  22   3   0    1.23    2.04   2
  22  -3   0    0.81    1.53   4
 -22   3   0    1.89    1.50   3
  22   3   0    0.08    1.24   3
  23  -3   0   36.42    4.54   4
  23   3   0   36.75    4.21   3
  23   3   0   42.33    4.74   2
 -23   3   0   38.35    4.09   3
  24   3   0   -1.57    1.86   2
  24   3   0    0.63    1.67   3
 -24  -3   0    0.66    1.29   2
  24  -3   0   -0.88    1.73   4
 -24   3   0   -0.16    1.13   3
 -25   3   0    8.47    2.80   3
 -25  -3   0   16.43    3.47   2
  25  -3   0   12.22    3.50   4
  25   3   0   10.53    3.01   3
  26   3   0    2.82    2.09   3
  26  -3   0    4.18    2.46   4
 -26   3   0    1.84    1.84   3
 -26  -3   0    1.09    1.38   2
 -27  -3   0   -1.33    1.47   2
  27  -3   0    2.50    2.12   4
 -27   3   0   -0.77    1.57   3
  27   3   0    0.70    1.67   3
 -28  -3   0    1.84    1.91   2
  28  -3   0   -0.40    2.13   4
  28   3   0    1.93    2.07   3
 -28   3   0    0.28    1.64   3
 -29  -3   0   13.58    3.57   2
 -29   3   0    9.54    3.27   3
  29  -3   0   11.21    3.81   4
  29   3   0   16.09    3.93   3
  30   3   0    2.33    1.81   3
 -30   3   0    0.89    1.80   3
  30  -3   0    3.76    2.56   4
 -30  -3   0    4.09    2.21   2
   0   4   0    0.14    0.95   3
   0   4   0    1.64    1.26   2
   0  -4   0    0.52    0.79   1
   0  -4   0    3.13    1.20   4
  -1  -4   0    0.16    0.67   1
  -1  -4   0   -0.29    0.81   4
   1  -4   0    0.28    0.70   1
  -1   4   0    1.80    1.11   3
  -1   4   0   -0.91    0.84   2
   1   4   0   -0.31    0.91   3
   1  -4   0    0.05    0.84   4
   1   4   0   -1.08    0.99   2
  -2   4   0  377.99   16.72   3
   2  -4   0  377.38   16.96   4
  -2   4   0  382.28   16.67   2
   2   4   0  374.40   16.99   2
  -2  -4   0  397.08   17.17   1
   2  -4   0  400.00   17.02   1
  -2  -4   0  396.29   16.40   4
   2   4   0  401.88   16.72   3
  -3   4   0   -1.38    0.81   3
  -3  -4   0   -0.45    0.64   4
   3  -4   0    0.29    0.97   4
   3   4   0   -0.33    1.10   2
  -3   4   0    0.09    0.94   2
   3  -4   0    0.72    0.77   1
   3   4   0   -1.98    0.61   3
  -3  -4   0    0.49    0.73   1
  -4   4   0  341.03   15.14   3
   4   4   0  343.11   15.52   2
   4   4   0  338.34   14.94   3
  -4   4   0  333.02   14.76   2
  -4  -4   0  343.33   14.31   4
   4  -4   0  354.42   15.20   1
   4  -4   0  358.92   15.60   4
  -4  -4   0  328.49   15.37   1
  -5  -4   0    0.39    0.91   1
   5   4   0   -0.55    1.22   2
  -5   4   0    1.41    1.20   3
  -5   4   0    0.01    0.94   2
   5   4   0    0.88    0.96   3
   5  -4   0    0.10    0.62   1
  -5  -4   0   -0.07    0.63   4
   5  -4   0   -0.06    1.14   4
   6  -4   0   60.52    4.39   4
   6  -4   0   58.19    3.91   1
  -6  -4   0   53.16    4.14   1
  -6   4   0   58.90    3.74   2
  -6   4   0   61.46    4.27   3
   6   4   0   58.70    3.91   3
   6   4   0   55.14    4.37   2
  -7   4   0    0.06    0.95   2
   7  -4   0   -0.12    1.19   4
   7   4   0    0.31    1.43   2
   7   4   0    1.16    1.16   3
  -7  -4   0    0.11    0.95   1
   7  -4   0    0.81    0.80   1
  -7   4   0    1.32    1.32   3
  -8  -4   0  193.11   10.21   1
   8  -4   0  216.03    9.88   1
   8  -4   0  205.15   10.66   4
   8   4   0  194.46   10.56   2
  -8   4   0  200.14   10.12   3
  -8   4   0  216.59    9.47   2
   8   4   0  209.03    9.82   3
   9   4   0   -0.18    1.46   2
  -9  -4   0    0.27    0.98   1
   9  -4   0    0.14    0.75   1
   9  -4   0   -0.91    1.02   4
  -9   4   0   -0.13    1.04   2
   9   4   0   -0.80    0.66   3
  -9   4   0   -0.24    0.97   3
  10  -4   0    2.58    1.15   1
  10  -4   0    1.49    1.59   4
  10   4   0    0.52    1.47   2
  10   4   0    1.23    1.18   3
 -10   4   0    0.04    1.10   2
 -10  -4   0    2.35    1.45   1
 -10   4   0    2.54    1.47   3
  11   4   0    0.87    1.59   2
  11  -4   0    0.56    1.46   4
  11  -4   0    1.03    1.03   1
  11   4   0    1.89    1.25   3
 -11  -4   0    0.36    0.78   1
 -11   4   0    0.62    1.23   3
 -12  -4   0   17.44    2.28   1
 -12   4   0   14.05    2.76   3
  12   4   0   15.73    2.24   3
  12  -4   0   14.18    1.91   1
  12   4   0   14.40    3.22   2
  12  -4   0   22.11    3.66   4
  13   4   0    2.62    1.45   3
  13   4   0   -0.52    1.52   2
  13  -4   0    0.50    0.73   1
 -13   4   0    0.05    1.15   3
  13  -4   0   -0.47    1.32   4
 -13  -4   0    0.50    0.81   1
  14   4   0   30.91    3.34   3
  14   4   0   48.99    4.58   2
 -14   4   0   42.66    3.88   3
  14  -4   0   43.37    4.32   4
 -14  -4   0   37.33    3.60   1
  14  -4   0   45.35    3.26   1
 -15  -4   0    0.46    1.00   1
  15   4   0   -0.12    1.04   3
  15  -4   0   -1.05    1.13   4
 -15   4   0    1.44    1.46   3
  15   4   0    1.76    1.97   2
 -16  -4   0   58.82    4.54   1
  16   4   0   51.88    4.35   3
  16  -4   0   57.89    5.20   4
 -16   4   0   53.00    4.62   3
  16   4   0   49.84    5.02   2
  17  -4   0   -0.28    1.50   4
  17   4   0    1.69    1.36   3
 -17  -4   0    1.01    1.23   1
 -17   4   0   -0.26    1.30   3
  17   4   0    0.79    1.76   2
 -18   4   0    5.82    2.07   3
  18   4   0    5.73    2.50   2
  18  -4   0    7.47    2.70   4
  18   4   0    6.29    2.14   3
 -18  -4   0    5.04    1.77   1
  19   4   0    1.91    1.68   3
  19   4   0    1.18    2.05   2
 -19  -4   0    0.28    1.10   1
 -19   4   0    0.16    1.26   3
  19  -4   0    2.48    2.05   4
  20   4   0   12.43    3.68   2
 -20   4   0   11.87    3.28   3
  20  -4   0   10.76    3.29   4
 -20  -4   0   15.50    2.96   1
  20   4   0   11.83    2.98   3
  21  -4   0    0.41    1.67   4
 -21   4   0    1.70    1.87   3
 -21  -4   0   -0.48    1.07   1
  21   4   0    1.05    1.97   2
  21   4   0    0.99    1.61   3
 -22   4   0   16.08    3.72   3
  22   4   0   12.19    3.12   3
 -22  -4   0   15.47    3.30   1
  22   4   0   17.59    4.27   2
  22  -4   0   10.93    3.44   4
  23   4   0    3.67    1.99   3
  23   4   0    0.50    1.95   2
  23  -4   0    4.54    2.28   4
 -23  -4   0    0.76    1.43   1
 -23   4   0    1.56    1.84   3
  24  -4   0   18.16    4.38   4
  24   4   0   16.85    4.17   2
  24   4   0   15.27    3.48   3
 -24   4   0   14.70    3.55   3
  25   4   0    5.82    2.51   2
  25  -4   0    1.42    1.91   4
  25   4   0    1.99    1.66   3
 -25   4   0    2.33    1.88   3
 -26   4   0    1.14    1.78   3
  26   4   0    1.37    2.54   2
  26   4   0    2.53    1.95   3
  26  -4   0    4.57    2.42   4
 -26  -4   0    2.39    1.79   2
 -27   4   0    2.72    2.11   3
  27  -4   0    2.48    2.42   4
 -27  -4   0    0.55    1.52   2
 -28   4   0    1.23    2.01   3
  28  -4   0    3.88    3.17   4
 -28  -4   0   -1.09    1.66   2
 -29  -4   0    1.12    2.15   2
   0  -5   0   -0.20    0.67   1
   0  -5   0   -0.50    1.00   4
   0   5   0    0.63    1.28   3
   0   5   0    0.05    1.36   2
  -1   5   0   21.35    2.64   3
   1  -5   0   26.14    2.76   1
   1  -5   0   22.18    2.63   4
  -1  -5   0   20.46    2.55   1
   1   5   0   22.51    2.65   3
   1   5   0   20.92    2.66   2
  -1   5   0   20.59    2.64   2
  -2  -5   0   -0.10    0.91   1
  -2   5   0    0.73    1.32   2
   2   5   0    0.62    1.43   2
   2  -5   0   -0.07    0.82   1
   2   5   0    1.22    1.18   3
  -2   5   0   -0.27    1.09   3
   2  -5   0   -0.91    0.93   4
   3   5   0   18.60    3.16   2
   3  -5   0   19.81    2.91   4
  -3   5   0   15.58    2.33   2
   3   5   0   12.63    2.47   3
  -3   5   0   17.30    2.45   3
   3  -5   0   19.32    2.33   1
  -3  -5   0   19.91    2.43   1
   4   5   0   -1.36    0.84   3
  -4   5   0    1.07    1.33   3
  -4   5   0    0.33    1.19   2
   4  -5   0    1.55    0.95   1
   4  -5   0    1.56    1.42   4
  -4  -5   0    1.67    1.10   1
   4   5   0   -0.54    1.44   2
   5  -5   0   17.47    2.67   4
   5  -5   0   17.50    2.24   1
   5   5   0   19.50    3.33   2
   5   5   0   20.63    2.46   3
  -5  -5   0   15.35    2.31   1
  -5   5   0   21.11    2.56   2
  -5   5   0   20.75    2.77   3
  -6  -5   0    0.20    1.05   1
   6  -5   0    1.67    1.03   1
   6   5   0   -0.95    0.94   3
  -6   5   0    0.70    1.32   3
   6   5   0    0.14    1.54   2
   6  -5   0   -0.39    1.18   4
  -6   5   0    1.42    1.40   2
  -7   5   0   26.50    2.75   2
  -7  -5   0   23.33    2.85   1
   7  -5   0   33.07    2.99   1
   7  -5   0   22.08    3.12   4
   7   5   0   29.92    3.35   2
  -7   5   0   27.78    3.16   3
   7   5   0   26.57    2.71   3
   8   5   0    0.49    1.10   3
  -8   5   0    0.25    1.22   3
   8   5   0   -0.69    1.35   2
   8  -5   0   -0.13    1.51   4
  -8  -5   0   -0.19    0.96   1
   8  -5   0    0.32    0.95   1
   9   5   0    1.04    1.10   3
   9  -5   0    0.10    1.13   4
   9  -5   0    1.15    0.91   1
  -9  -5   0    0.26    1.06   1
  -9   5   0   -0.39    1.19   3
   9   5   0   -0.36    1.54   2
  10  -5   0   -0.13    0.79   1
 -10   5   0    0.70    1.26   3
  10  -5   0    1.74    1.50   4
  10   5   0    1.74    1.81   2
 -10  -5   0    0.92    0.98   1
  10   5   0    0.31    1.12   3
  11  -5   0    6.96    2.37   4
 -11   5   0    3.22    1.94   3
 -11  -5   0    5.58    1.86   1
  11  -5   0    6.80    1.77   1
  11   5   0    8.04    2.09   3
  11   5   0    5.17    2.41   2
  12  -5   0    0.68    1.36   4
 -12   5   0   -0.15    1.39   3
  12   5   0   -0.41    1.53   2
 -12  -5   0    1.19    1.17   1
  12   5   0   -1.69    0.90   3
  12  -5   0    1.72    1.15   1
  13  -5   0   32.86    3.00   1
 -13  -5   0   21.06    2.85   1
  13  -5   0   21.27    3.97   4
 -13   5   0   24.86    3.19   3
  13   5   0   30.39    3.12   3
  13   5   0   27.55    4.60   2
 -14  -5   0    0.94    1.21   1
 -14   5   0   -1.24    1.13   3
  14   5   0   -0.70    1.84   2
  14   5   0    0.19    1.09   3
  14  -5   0   -0.45    1.37   4
 -15   5   0   38.03    4.05   3
  15   5   0   43.74    3.99   3
  15   5   0   43.24    4.78   2
 -15  -5   0   45.20    4.22   1
  15  -5   0   45.20    4.65   4
 -16   5   0    0.25    1.41   3
  16   5   0    0.02    1.29   3
  16  -5   0   -0.17    1.56   4
  16   5   0    0.13    1.80   2
 -16  -5   0    0.63    1.25   1
 -17  -5   0    2.81    1.49   1
  17   5   0    1.77    2.22   2
  17   5   0    3.95    1.93   3
  17  -5   0   -0.01    1.74   4
 -17   5   0    2.93    1.76   3
  18   5   0    1.27    2.13   2
 -18   5   0    0.27    1.16   3
  18  -5   0    1.02    1.99   4
 -18  -5   0    0.47    1.13   1
  18   5   0    1.63    1.43   3
  19   5   0    2.18    2.11   2
  19  -5   0    1.78    1.90   4
  19   5   0    4.66    2.06   3
 -19   5   0    2.59    1.92   3
 -19  -5   0    4.16    1.97   1
 -20   5   0    2.13    1.51   3
  20  -5   0    1.73    2.15   4
  20   5   0   -1.31    1.82   2
 -20  -5   0    0.90    1.35   1
  20   5   0    1.46    1.49   3
  21   5   0    4.99    2.56   2
  21  -5   0    2.97    2.38   4
 -21  -5   0    3.63    2.02   1
 -21   5   0    2.75    1.64   3
  21   5   0    5.60    2.14   3
 -22  -5   0   -0.97    1.37   1
  22  -5   0    1.77    2.07   4
  22   5   0    0.30    2.04   2
  22   5   0    2.62    1.79   3
 -22   5   0    1.32    1.79   3
 -23   5   0   19.25    4.15   3
  23  -5   0   17.54    4.26   4
  23   5   0   16.36    4.42   2
 -23  -5   0   20.85    4.05   1
  24   5   0   -0.04    2.16   2
  24  -5   0   -2.02    1.95   4
 -24   5   0    0.85    1.91   3
  25   5   0   -1.08    2.44   2
  25  -5   0    0.06    2.22   4
 -25   5   0    2.48    2.05   3
  26  -5   0   -0.31    2.31   4
 -26   5   0    2.00    1.86   3
  26   5   0    2.21    2.63   2
   0   6   0   41.82    3.87   2
   0  -6   0   38.29    3.90   1
   0   6   0   47.60    4.05   3
   1   6   0   -0.13    1.35   2
   1   6   0    1.02    1.60   3
   1  -6   0    1.68    1.23   1
  -1   6   0   -0.37    1.45   2
  -1   6   0   -1.00    1.31   3
  -1  -6   0    2.62    1.43   1
   2   6   0   -0.33    1.18   3
   2  -6   0    1.47    1.34   1
  -2  -6   0    2.12    1.39   1
  -2   6   0    1.57    1.53   3
  -2   6   0    4.11    1.96   2
   2   6   0    1.18    1.45   2
   3   6   0    0.29    1.34   2
  -3  -6   0   -0.06    1.28   1
   3   6   0    2.59    1.69   3
  -3   6   0   -0.05    1.37   3
   3  -6   0   -0.05    0.99   1
  -3   6   0   -0.81    1.32   2
   4   6   0    2.74    1.81   3
   4   6   0   -0.86    1.28   2
  -4   6   0    5.62    2.15   3
   4  -6   0    3.14    1.60   1
  -4  -6   0    2.13    1.26   1
  -5   6   0   -1.64    1.26   3
   5  -6   0    3.18    1.68   4
   5  -6   0    0.86    1.17   1
   5   6   0    0.30    1.13   3
   5   6   0   -0.35    1.49   2
  -5  -6   0    1.40    1.26   1
   6  -6   0   48.09    4.66   4
   6  -6   0   66.08    4.95   1
   6   6   0   63.18    5.29   2
  -6   6   0   62.47    5.00   3
  -6  -6   0   67.94    5.31   1
   6   6   0   61.46    4.64   3
   7  -6   0    1.14    1.46   4
   7  -6   0   -0.15    1.19   1
  -7   6   0   -0.12    1.34   3
   7   6   0   -0.17    1.50   2
   7   6   0    2.20    1.36   3
  -7  -6   0    0.37    1.18   1
   8   6   0   19.45    3.20   3
   8   6   0   21.75    3.98   2
  -8   6   0   21.69    3.70   3
  -8  -6   0   17.95    3.51   1
   8  -6   0   15.63    3.09   1
   8  -6   0   22.42    3.75   4
  -9  -6   0    1.21    1.24   1
   9  -6   0    1.25    1.15   1
   9   6   0    1.67    1.26   3
  -9   6   0   -0.42    1.31   3
   9  -6   0    0.86    1.51   4
   9   6   0    0.82    1.72   2
  10   6   0    1.90    1.26   3
 -10   6   0    1.50    1.65   3
  10   6   0   -0.59    1.48   2
 -10  -6   0    2.08    1.37   1
  10  -6   0    0.24    1.47   4
  10  -6   0    1.70    1.18   1
  11   6   0    1.87    1.39   3
 -11   6   0    0.19    1.35   3
  11  -6   0   -0.08    1.50   4
  11  -6   0    0.92    1.14   1
  11   6   0    0.67    2.12   2
 -11  -6   0    1.11    1.48   1
  12  -6   0   20.14    3.98   4
  12   6   0   21.58    3.43   3
 -12   6   0   15.41    3.50   3
  12  -6   0   19.74    3.41   1
  12   6   0   14.68    3.78   2
 -12  -6   0   15.03    3.34   1
 -13  -6   0   -0.81    1.11   1
  13  -6   0    1.72    1.68   4
  13   6   0   -2.58    1.23   2
 -13   6   0    0.44    1.41   3
  13   6   0    0.86    1.30   3
 -14   6   0   15.51    3.61   3
  14   6   0   13.26    2.95   3
  14  -6   0   11.38    3.30   4
 -14  -6   0   11.36    3.12   1
  14   6   0   11.38    3.40   2
  15   6   0    0.08    1.14   3
  15  -6   0    0.81    1.61   4
 -15   6   0    5.32    2.11   3
 -15  -6   0   -1.08    1.10   1
  15   6   0    0.99    1.98   2
 -16  -6   0   21.98    4.26   1
  16   6   0   28.23    5.31   2
  16  -6   0   17.82    4.04   4
 -16   6   0   20.83    4.12   3
  16   6   0   22.66    3.00   3
 -17  -6   0    1.23    1.36   1
  17  -6   0    1.52    1.76   4
  17   6   0   -0.41    1.81   2
 -17   6   0   -1.06    1.51   3
  17   6   0    1.33    1.49   3
  18  -6   0   12.33    3.56   4
  18   6   0   22.68    4.83   2
 -18  -6   0   19.72    4.15   1
 -18   6   0   25.79    4.56   3
 -19   6   0    4.11    1.90   3
  19  -6   0    1.80    1.88   4
 -19  -6   0   -0.29    1.59   1
  19   6   0    1.25    1.94   2
 -20  -6   0    4.36    2.21   1
 -20   6   0   -1.18    1.65   3
  20  -6   0    0.08    1.75   4
  20   6   0    0.41    2.08   2
  21  -6   0    3.24    2.27   4
 -21  -6   0    1.25    1.57   1
  21   6   0   -0.07    2.15   2
 -21   6   0   -1.04    1.70   3
  22   6   0    6.70    3.33   2
 -22  -6   0    1.94    1.84   1
 -22   6   0    4.76    2.48   3
  22  -6   0    4.94    2.51   4
 -23  -6   0   -1.77    1.72   1
  23   6   0    0.82    2.48   2
 -23   6   0   -0.54    1.40   3
  23  -6   0    2.18    2.34   4
  24  -6   0    3.87    2.93   4
 -24  -6   0    0.96    1.80   1
   0   7   0    0.34    1.35   3
   0   7   0    0.93    1.47   2
   0  -7   0    0.66    1.27   1
  -1  -7   0    7.54    2.27   1
  -1   7   0    8.59    2.49   3
   1  -7   0    5.02    2.07   1
   1   7   0    6.03    2.12   3
   1   7   0    4.56    2.31   2
  -2   7   0   -0.10    1.40   3
   2  -7   0    0.93    1.38   1
  -2  -7   0   -0.01    1.25   1
   2   7   0    2.56    1.44   3
   2   7   0    1.98    1.72   2
   3  -7   0    7.71    2.29   1
   3   7   0    6.83    2.43   3
  -3  -7   0    7.79    2.56   1
   3   7   0    7.08    2.27   2
  -3   7   0   10.32    2.80   3
   4   7   0    0.76    1.66   2
  -4  -7   0    0.77    1.34   1
   4  -7   0    0.62    1.57   1
   4   7   0    1.01    1.34   3
  -4   7   0    1.29    1.56   3
   5  -7   0    2.04    1.58   1
   5   7   0    2.13    1.35   3
  -5  -7   0    3.18    1.83   1
  -5   7   0    2.19    1.72   3
   5   7   0    2.58    1.85   2
   6   7   0    1.38    1.40   3
  -6   7   0    1.82    1.62   3
   6  -7   0    4.28    1.82   1
   6   7   0   -0.60    1.38   2
  -6  -7   0    0.25    1.34   1
   7   7   0    4.68    2.36   2
   7   7   0    7.03    2.15   3
   7  -7   0    3.58    1.81   1
  -7   7   0    2.24    1.67   3
  -7  -7   0    4.39    2.35   1
  -8   7   0    4.67    1.94   3
   8  -7   0    1.84    1.59   1
  -8  -7   0   -0.05    1.22   1
   8   7   0   -0.13    1.17   3
   8   7   0   -0.13    1.65   2
   9  -7   0    1.73    1.53   1
  -9  -7   0    2.41    1.60   1
   9   7   0    2.47    1.51   3
  -9   7   0    1.68    1.51   3
   9   7   0    1.82    1.82   2
  10   7   0    1.05    1.40   3
  10   7   0   -0.80    1.66   2
 -10   7   0    1.48    1.69   3
 -10  -7   0    1.10    1.53   1
  10  -7   0    2.64    1.58   1
  11   7   0   27.47    5.00   2
  11  -7   0   22.68    3.39   4
 -11   7   0   20.47    4.13   3
 -11  -7   0   24.58    3.44   1
  11  -7   0   21.02    3.03   1
  11   7   0   22.69    3.01   3
  12   7   0    2.68    1.80   3
 -12  -7   0    1.62    1.49   1
 -12   7   0    1.66    1.87   3
  12  -7   0    0.43    1.70   4
  12   7   0   -0.62    1.98   2
  13   7   0    0.62    2.13   2
  13  -7   0   -0.44    1.48   4
 -13  -7   0    2.24    1.82   1
 -13   7   0    3.66    2.17   3
 -14  -7   0    0.53    1.68   1
  14  -7   0   -0.93    1.60   4
 -14   7   0    0.60    1.76   3
  14   7   0    1.26    2.03   2
 -15  -7   0   15.29    3.75   1
  15   7   0    8.66    3.30   2
  15  -7   0   11.08    3.54   4
 -15   7   0   11.10    3.32   3
 -16  -7   0    1.70    1.74   1
 -16   7   0    1.72    1.90   3
  16   7   0    1.44    2.33   2
  16  -7   0    1.48    1.98   4
 -17   7   0   10.24    2.90   3
 -17  -7   0    5.80    2.43   1
  17  -7   0    8.66    3.65   4
  17   7   0    7.91    3.60   2
  18   7   0    2.33    2.41   2
 -18   7   0    3.01    2.02   3
 -18  -7   0    1.85    1.82   1
  18  -7   0    2.45    1.96   4
  19   7   0    0.53    2.37   2
 -19   7   0    4.72    2.46   3
 -19  -7   0   -0.49    1.91   1
  19  -7   0    2.19    1.99   4
  20  -7   0    2.79    2.29   4
 -20  -7   0   -0.53    1.94   1
  20   7   0    2.70    2.55   2
 -20   7   0    4.62    2.50   3
  21  -7   0    1.80    2.52   4
 -21  -7   0    3.21    2.37   1
   0   8   0    4.27    2.02   3
   0  -8   0    5.93    2.33   1
  -1  -8   0    0.46    1.43   1
  -1   8   0    3.00    1.84   3
   1  -8   0    3.15    2.11   1
   1   8   0    5.34    2.00   3
  -2   8   0    2.41    1.81   3
   2   8   0    2.60    1.85   3
   2  -8   0    1.24    1.97   1
  -2  -8   0   -0.03    1.69   1
   3   8   0    3.41    1.71   3
  -3  -8   0    0.50    1.74   1
  -3   8   0    1.58    1.43   3
   3  -8   0    1.79    1.84   1
   4   8   0    7.83    2.23   3
   4  -8   0    7.68    2.70   1
  -4   8   0    6.45    2.36   3
  -4  -8   0    3.59    2.43   1
   5  -8   0   -0.39    1.28   1
  -5  -8   0    1.70    1.67   1
   5   8   0    0.70    1.90   2
  -5   8   0    2.99    1.86   3
   5   8   0    3.53    1.72   3
   6   8   0    2.06    2.06   2
  -6  -8   0    1.98    1.91   1
   6   8   0    2.86    1.75   3
   6  -8   0    1.13    1.79   1
  -6   8   0    3.96    1.87   3
   7   8   0    3.77    2.49   2
  -7  -8   0    4.67    2.03   1
  -7   8   0    2.19    1.80   3
   7  -8   0    2.25    2.24   1
  -8  -8   0    0.21    1.82   1
  -8   8   0    6.04    2.48   3
   8  -8   0    4.26    2.11   1
   8   8   0    4.43    2.43   2
  -9  -8   0   -0.07    1.87   1
  -9   8   0    3.75    2.01   3
   9  -8   0    2.38    1.81   1
   9   8   0    4.58    2.68   2
  10   8   0    5.75    2.87   2
 -10   8   0    4.63    2.25   3
 -10  -8   0   -0.96    1.72   1
  11   8   0    2.19    2.60   2
 -11   8   0    1.36    2.03   3
 -11  -8   0    0.72    1.93   1
  12   8   0    3.05    2.48   2
 -12   8   0    8.97    2.91   3
 -12  -8   0    2.01    2.07   1
 -13   8   0    1.13    1.83   3
  13   8   0    4.20    2.87   2
 -13  -8   0    0.21    1.89   1
 -14   8   0    5.36    2.65   3
 -14  -8   0    6.99    2.72   1
  14   8   0    7.85    3.28   2
 -15   8   0    2.87    2.21   3
  15   8   0    0.83    2.74   2
 -15  -8   0   -2.24    1.89   1
 -16   8   0   -2.04    1.53   3
  16   8   0    5.46    3.07   2
   0  -9   0    3.83    2.67   1
  -1  -9   0    2.45    2.29   1
  -1   9   0    5.39    1.99   3
   1  -9   0   -0.73    2.04   1
  -2   9   0    5.91    2.29   3
   2  -9   0   -1.08    2.35   1
  -2  -9   0   -1.69    1.86   1
  -3   9   0    6.07    2.19   3
  -3  -9   0   -0.37    1.93   1
   3  -9   0   -1.16    1.92   1
  -4  -9   0    2.46    2.31   1
   4  -9   0    0.78    2.23   1
  -4   9   0    6.59    2.57   3
   5  -9   0   -0.15    2.28   1
  -5   9   0    3.94    2.38   3
  -5  -9   0    4.77    2.44   1
   6  -9   0    1.82    2.34   1
  -6   9   0    3.99    2.38   3
  -7   9   0    4.03    2.37   3
   7  -9   0   -3.08    1.55   1
 -32   0   1   -0.07    1.71   3
 -31   0   1    0.63    1.55   3
 -30   0   1    0.08    1.47   3
  29   0  -1    3.26    2.05   4
 -29   0   1    0.09    1.52   3
 -28   0   1    2.52    1.83   3
  28   0  -1    2.66    1.94   4
  28   0  -1    1.75    2.11   3
  27   0  -1    0.86    1.74   3
  27   0  -1   -0.19    1.58   4
  26   0  -1    1.86    1.73   3
  26   0  -1    0.04    1.55   4
  25   0  -1    3.93    2.04   4
  25   0  -1    2.82    2.01   3
  24   0  -1   -0.83    1.38   4
  24   0  -1    1.74    1.72   3
 -24   0   1    0.87    1.19   2
  23   0  -1   -0.26    1.49   4
 -23   0   1    0.53    0.99   2
  23   0  -1   -1.55    1.28   3
  22   0  -1    1.26    1.59   4
 -22   0   1   -0.71    0.89   2
  22   0  -1    0.32    1.61   3
 -21   0   1   -1.74    0.79   2
  21   0  -1   -1.43    1.39   3
  21   0  -1    0.19    1.35   4
 -20   0   1    0.75    1.06   2
  20   0  -1    1.71    1.15   1
  20   0  -1    1.79    1.42   4
  20   0  -1   -0.28    1.35   3
  19   0  -1   -0.17    1.30   3
  19   0  -1   -0.56    1.04   4
  19   0  -1    0.01    0.91   1
 -19   0   1   -0.11    0.83   2
  18   0  -1    1.11    0.96   1
 -18   0   1    0.56    0.87   2
  18   0  -1    0.68    1.30   3
  18   0  -1    3.59    1.50   4
  17   0  -1    2.85    1.54   4
  17   0  -1    0.69    0.85   1
 -17   0   1    0.39    0.88   2
  17   0  -1    0.39    1.30   3
  16   0  -1   -0.85    0.97   4
 -16   0   1    0.17    0.77   2
  16   0  -1   -0.42    1.09   3
  16   0  -1   -0.52    0.56   1
  15   0  -1    1.56    1.47   3
  15   0  -1   -0.09    0.44   1
  15   0  -1   -0.51    0.72   4
 -15   0   1   -0.59    0.62   2
  14   0  -1   -0.66    0.80   4
  14   0  -1   -0.42    0.95   3
  14   0  -1   -0.38    0.33   1
 -14   0   1   -0.84    0.56   2
  13   0  -1   -0.01    0.78   4
  13   0  -1    0.90    0.41   1
  13   0  -1   -1.15    0.75   3
 -13   0   1   -0.31    0.50   2
 -12   0   1    0.39    0.62   2
  12   0  -1   -0.34    0.70   4
  12   0  -1    0.07    0.93   3
  12   0  -1    0.16    0.33   1
  11   0  -1   -0.41    0.61   4
  11   0  -1    0.29    0.43   1
  11   0  -1   -0.79    0.62   3
  11   0  -1   -0.13    0.74   2
  10   0  -1   -1.07    0.37   4
  10   0  -1   -0.48    0.67   3
  10   0  -1    1.31    0.51   1
  10   0  -1   -0.25    0.68   2
   9   0  -1    0.71    0.58   1
   9   0  -1   -0.88    0.68   2
   9   0  -1    0.06    0.55   4
   9   0  -1   -0.38    0.69   3
   8   0  -1   -0.01    0.68   4
   8   0  -1    0.71    0.80   3
   8   0  -1    0.98    0.78   2
   8   0  -1    0.72    0.58   1
   7   0  -1    1.32    0.75   2
   7   0  -1    1.05    0.78   3
   7   0  -1    0.24    0.59   4
   7   0  -1   -0.24    0.45   1
   6   0  -1   -0.58    0.44   3
   6   0  -1    0.20    0.53   2
   6   0  -1    0.63    0.52   4
   6   0  -1    0.26    0.42   1
   5   0  -1   -0.14    0.36   2
   5   0  -1    0.19    0.35   4
   5   0  -1    0.01    0.40   3
   5   0  -1    0.14    0.32   1
   4   0  -1    0.30    0.27   2
   4   0  -1    0.00    0.27   3
   4   0  -1    0.07    0.34   4
   4   0  -1    0.27    0.25   1
   3   0  -1    0.17    0.21   1
   3   0  -1    0.00    0.19   3
   3   0  -1   -0.13    0.17   4
   3   0  -1    0.65    0.20   2
   2   0  -1    1.08    0.28   4
   2   0  -1    1.34    0.26   3
   2   0  -1    1.55    0.29   1
   1   0  -1    0.02    0.07   4
   1   0  -1    0.02    0.06   1
  -1   0  -1   -0.01    0.08   2
   1   0   1   -0.06    0.08   3
   2   0   1    0.43    0.24   3
   2   0   1    0.14    0.18   4
  -2   0  -1    0.67    0.23   2
   3   0   1    0.27    0.29   3
  -3   0  -1    0.21    0.22   2
   3   0   1    0.52    0.30   4
   4   0   1    0.27    0.22   1
  -4   0  -1    0.12    0.27   2
   4   0   1    0.00    0.31   3
   4   0   1   -0.34    0.23   4
   5   0   1   -0.49    0.34   4
   5   0   1    0.08    0.27   1
   5   0   1   -0.01    0.43   3
  -5   0  -1   -0.14    0.28   2
   6   0   1    0.49    0.38   1
   6   0   1    0.01    0.47   4
  -6   0  -1   -0.12    0.33   2
   6   0   1   -0.06    0.59   3
   7   0   1    0.27    0.64   4
   7   0   1   -0.03    0.79   3
  -7   0  -1   -0.11    0.37   2
   7   0   1    0.09    0.39   1
   8   0   1    0.14    0.46   1
   8   0   1    0.01    0.66   4
   8   0   1   -0.88    0.59   3
  -8   0  -1   -0.06    0.36   2
   9   0   1    1.34    0.76   4
   9   0   1   -0.52    0.47   1
   9   0   1    0.82    0.91   3
  -9   0  -1   -0.13    0.46   2
  10   0   1   -0.51    0.54   4
  10   0   1    0.71    0.85   3
 -10   0  -1    0.23    0.52   2
  10   0   1   -0.21    0.42   1
 -11   0  -1    0.48    0.59   2
  11   0   1   -0.12    0.48   1
  11   0   1   -0.34    0.63   4
  11   0   1   -0.88    0.73   3
 -12   0  -1    0.08    0.61   2
  12   0   1    0.66    0.78   4
  12   0   1   -0.21    0.48   1
  12   0   1   -0.44    0.81   3
 -13   0  -1    0.02    0.67   2
  13   0   1   -1.44    0.70   3
  13   0   1   -0.70    0.75   4
  13   0   1    1.04    0.65   1
 -14   0  -1    0.66    0.71   2
  14   0   1    0.92    1.09   3
  14   0   1    0.19    0.58   1
  14   0   1   -1.26    0.66   4
 -15   0  -1   -0.34    0.70   2
  15   0   1    0.25    0.97   4
  15   0   1   -0.28    1.13   3
  15   0   1    0.19    0.59   1
  16   0   1    1.08    0.79   1
 -16   0  -1    0.00    0.82   2
  16   0   1   -0.44    1.10   3
  16   0   1   -0.08    0.97   4
  17   0   1    0.24    0.83   1
  17   0   1   -1.02    1.19   3
 -17   0  -1   -0.04    0.70   2
  17   0   1    1.81    1.23   4
  18   0   1    0.09    1.29   3
  18   0   1    1.84    0.98   1
 -18   0  -1    0.04    0.95   2
  18   0   1    0.40    1.21   4
 -19   0  -1   -0.39    0.94   2
  19   0   1   -0.69    1.32   3
  19   0   1   -0.81    0.92   4
  20   0   1   -1.64    1.13   3
  20   0   1    0.69    1.35   4
 -20   0  -1    1.09    1.10   2
  21   0   1   -0.06    1.21   4
 -21   0  -1   -1.16    0.67   2
  21   0   1    0.80    1.58   3
 -22   0  -1   -0.37    0.85   2
  22   0   1    1.78    1.75   3
  22   0   1   -0.06    1.47   4
  23   0   1   -0.19    1.40   4
 -23   0  -1   -0.52    0.95   2
  23   0   1    0.16    1.63   3
  24   0   1    3.05    1.80   3
 -24   0  -1    0.46    1.12   2
  24   0   1    0.24    1.41   4
  25   0   1    0.68    1.67   4
  25   0   1    0.81    1.77   3
 -25   0  -1    2.39    1.46   2
  26   0   1    2.30    1.91   3
  26   0   1    0.59    1.45   4
  27   0   1    3.00    2.17   3
  27   0   1    1.11    1.62   4
  28   0   1    0.18    1.67   3
  28   0   1    3.05    2.24   4
  29   0   1    1.53    1.70   3
 -30   0  -1    1.74    2.01   3
  30   0   1    5.56    2.60   3
 -31   0  -1    2.14    2.00   3
 -32   0  -1    5.91    2.57   3
 -32   1   1    1.77    2.21   3
  32  -1  -1    3.74    2.61   4
  32   1  -1   -2.18    1.99   3
  31   1  -1    1.64    1.88   3
 -31   1   1    1.00    2.13   3
  31  -1  -1    5.37    2.96   4
  30  -1  -1    1.00    1.90   4
 -30   1   1    0.96    1.85   3
  30   1  -1    4.83    2.34   3
 -29   1   1    2.64    1.92   3
  29  -1  -1    2.53    2.22   4
  29   1  -1    6.09    2.43   3
 -28   1   1    0.37    1.37   3
  28  -1  -1    1.38    2.00   4
  28   1  -1    0.37    1.60   3
  27  -1  -1   11.24    3.32   4
 -27  -1   1    6.54    2.12   2
  27   1  -1    3.90    2.07   3
 -27   1   1    7.51    2.47   3
 -26   1   1    3.04    1.46   3
 -26  -1   1    1.43    1.42   2
  26   1  -1    2.90    1.88   3
  26  -1  -1    3.80    2.09   4
  25  -1  -1   18.96    4.02   4
  25   1  -1   19.25    3.83   3
 -25  -1   1   15.19    3.00   2
 -25   1   1   21.93    3.85   3
  24   1  -1    2.77    1.56   4
 -24  -1   1    0.88    1.25   2
  24   1  -1    0.75    1.51   3
  24  -1  -1   -1.36    1.60   4
 -24   1   1    0.95    1.42   3
 -23  -1   1   31.07    3.25   2
  23   1  -1   31.80    3.52   4
  23  -1  -1   32.86    3.84   4
  23   1  -1   34.36    3.95   3
 -23   1   1   30.54    3.43   3
  22   1  -1   -0.16    1.34   4
 -22  -1   1    1.71    1.17   2
  22   1  -1   -0.12    1.42   3
  22  -1  -1    2.05    1.70   4
 -22   1   1   -0.44    1.09   3
  21   1  -1   11.13    2.53   4
 -21   1   1    9.38    2.12   2
  21   1  -1   11.76    2.91   3
  21  -1  -1   10.98    3.02   4
 -21   1   1    9.84    2.39   3
 -21  -1   1   12.54    2.50   1
 -21  -1   1    8.64    2.13   2
 -20   1   1    0.93    0.99   2
  20  -1  -1    1.22    1.47   4
  20   1  -1    1.23    1.48   3
 -20  -1   1   -0.80    1.08   1
  20   1  -1   -0.73    0.98   4
 -20  -1   1    0.01    0.80   2
 -20   1   1    0.37    1.08   3
 -19  -1   1   26.87    2.95   2
 -19   1   1   35.47    2.96   2
  19   1  -1   42.27    3.89   3
 -19   1   1   40.38    3.59   3
  19   1  -1   38.03    3.45   4
  19  -1  -1   39.14    3.87   4
 -19  -1   1   37.33    3.23   1
 -18  -1   1   -0.74    1.06   1
 -18   1   1   -0.63    0.88   3
  18   1  -1    0.48    1.61   2
  18   1  -1    0.26    1.18   3
  18  -1  -1    1.97    1.12   1
  18  -1  -1    0.72    1.35   4
  18   1  -1   -1.19    0.80   4
 -18   1   1   -0.06    0.74   2
  18   1  -1    1.25    0.92   1
  17   1  -1   21.91    2.75   3
 -17   1   1   26.87    2.96   3
  17   1  -1   26.45    2.55   1
  17   1  -1   25.37    2.76   4
  17  -1  -1   28.22    2.41   1
 -17   1   1   27.46    2.38   2
  17   1  -1   25.48    3.11   2
  17  -1  -1   29.98    3.22   4
  16  -1  -1    1.53    0.84   1
  16   1  -1    0.64    1.33   3
 -16   1   1    1.34    0.93   2
 -16   1   1   -0.07    0.93   3
  16   1  -1    0.93    0.97   4
  16   1  -1    0.27    0.90   1
  16  -1  -1    0.56    1.04   4
  16   1  -1   -0.23    1.27   2
  15  -1  -1  287.99   13.91   4
  15   1  -1  268.60   13.27   3
  15   1  -1  288.30   13.25   4
 -15   1   1  297.83   13.29   3
 -15   1   1  297.43   12.69   2
  15   1  -1  296.13   12.84   1
  15   1  -1  300.78   13.87   2
  15  -1  -1  276.79   12.42   1
 -14   1   1    0.51    0.63   2
  14  -1  -1    1.16    1.08   4
  14   1  -1   -0.88    0.87   3
 -14   1   1    0.30    0.88   3
  14   1  -1   -0.57    0.70   1
  14   1  -1   -0.01    1.11   2
  14   1  -1    0.59    0.87   4
  14  -1  -1    0.67    0.73   1
  13  -1  -1  241.01   10.08   1
  13   1  -1  217.89   10.20   1
  13   1  -1  233.81   10.59   4
  13  -1  -1  218.11   11.10   4
  13   1  -1  223.34   10.99   2
  13   1  -1  234.65   10.76   3
 -13   1   1  234.46   10.07   2
 -13   1   1  221.12   10.52   3
 -12   1   1   -0.11    0.69   3
  12   1  -1    1.06    0.74   1
  12  -1  -1    0.55    0.66   1
  12   1  -1   -0.62    0.84   2
  12  -1  -1    0.30    0.94   4
  12   1  -1    0.92    1.05   3
  12   1  -1    0.44    0.70   4
 -12   1   1    0.14    0.50   2
  11   1  -1   71.99    4.09   4
  11  -1  -1   66.32    4.47   4
 -11   1   1   73.07    4.23   3
  11   1  -1   75.64    4.13   1
  11   1  -1   70.02    4.30   3
  11  -1  -1   76.37    3.90   1
 -11   1   1   75.94    3.78   2
  11   1  -1   68.85    4.46   2
  10   1  -1   -0.62    0.63   3
  10  -1  -1    0.65    0.41   1
  10   1  -1    1.00    0.68   4
  10   1  -1    0.03    0.55   1
  10   1  -1   -1.04    0.66   2
 -10   1   1   -0.08    0.46   2
  10  -1  -1    0.26    0.68   4
 -10   1   1    0.26    0.63   3
   9  -1  -1    0.49    0.80   4
   9   1  -1    1.88    0.86   1
   9  -1  -1    0.16    0.32   1
   9   1  -1   -0.08    0.72   2
  -9   1   1    0.94    0.73   3
   9   1  -1    2.04    0.93   3
   9   1  -1    0.94    0.47   4
  -9   1   1    1.27    0.57   2
   8  -1  -1    1.39    0.90   4
  -8   1   1   -0.17    0.34   2
   8  -1  -1    0.08    0.28   1
   8   1  -1   -1.44    0.69   2
   8   1  -1   -0.11    0.57   3
   8   1  -1    0.06    0.29   4
  -8   1   1    0.44    0.63   3
   8   1  -1   -0.41    0.62   1
   7   1  -1    5.38    1.12   1
   7  -1  -1    2.76    1.05   4
  -7   1   1    6.09    0.79   2
   7   1  -1    6.57    1.19   3
  -7   1   1    4.92    1.05   3
   7   1  -1    2.69    0.66   4
   7   1  -1    5.77    1.34   2
  -6   1   1    0.41    0.32   2
   6  -1  -1    0.06    0.51   1
   6   1  -1    0.31    0.71   2
   6   1  -1   -0.34    0.36   4
   6   1  -1   -0.20    0.47   3
  -6   1   1   -0.04    0.39   3
   6   1  -1   -0.54    0.48   1
   6  -1  -1    0.35    0.67   4
   5   1  -1   10.15    1.32   2
   5  -1  -1   12.04    1.10   1
   5   1  -1   10.65    0.90   4
  -5   1   1    9.96    0.80   2
   5  -1  -1    9.81    1.32   4
   5   1  -1   11.86    1.15   3
  -5   1   1    9.21    1.12   3
   4   1  -1   -0.23    0.29   3
   4   1  -1    0.54    0.54   2
   4  -1  -1    0.14    0.47   4
   4  -1  -1    0.12    0.32   1
  -4  -1   1   -0.30    0.33   1
  -4   1   1   -0.19    0.28   2
  -4   1   1   -0.24    0.31   3
  -4  -1   1   -0.27    0.22   4
  -3  -1   1    3.63    0.49   4
   3   1  -1    4.68    0.57   3
  -3   1   1    2.32    0.63   3
  -3  -1   1    4.93    0.80   1
  -3   1   1    4.49    0.52   2
   3   1  -1    4.98    0.84   2
   3  -1  -1    5.48    0.88   4
   3  -1  -1    4.62    0.68   1
  -2   1   1    1.23    0.44   3
  -2  -1   1    0.25    0.23   4
  -2   1   1    0.28    0.24   2
  -2  -1   1    1.09    0.43   1
   2   1  -1    0.21    0.15   3
   2   1  -1    0.12    0.39   2
   2  -1  -1    0.61    0.30   1
   2  -1  -1    0.47    0.42   4
   1  -1  -1   48.17    2.50   1
   1   1  -1   51.86    2.57   2
  -1  -1   1   52.93    2.44   4
   1  -1  -1   49.54    2.49   4
  -1  -1   1   56.66    2.58   1
  -1   1   1   55.22    2.57   3
  -1   1   1   52.92    2.36   2
   0   1   1    0.90    0.37   2
   0   1  -1    0.96    0.40   2
   0   1  -1    0.86    0.33   3
   0  -1   1    0.85    0.37   4
   0  -1  -1    0.69    0.27   4
   0  -1  -1   -0.05    0.19   1
   0   1   1    0.52    0.35   3
   0  -1   1    1.39    0.39   1
   1   1   1  472.91   19.17   2
   1   1   1  485.87   18.78   3
   1  -1   1  483.55   18.79   1
  -1  -1  -1  472.29   18.91   1
  -1   1  -1  492.27   19.13   2
   1  -1   1  478.98   19.39   4
  -1   1  -1  480.87   18.67   3
   2  -1   1    0.15    0.40   4
   2  -1   1    0.31    0.15   1
   2   1   1    0.18    0.28   3
  -2   1  -1    0.59    0.42   2
  -2   1  -1    0.65    0.35   3
  -2  -1  -1    0.52    0.38   1
   2   1   1    0.41    0.46   2
   3  -1   1    6.58    0.60   1
  -3   1  -1    6.35    0.75   3
  -3  -1  -1    6.82    0.80   1
   3   1   1    7.86    1.10   2
   3  -1   1    7.95    1.09   4
   3   1   1    6.97    0.90   3
  -3   1  -1    7.20    0.88   2
   4   1   1   -0.20    0.21   4
  -4   1  -1    0.11    0.32   3
   4  -1   1    0.11    0.55   4
   4  -1   1    0.11    0.29   1
  -4  -1  -1   -0.08    0.30   1
   4   1   1    0.12    0.57   2
  -4   1  -1    0.03    0.36   2
   4   1   1    0.24    0.45   3
  -5   1  -1  226.05    9.58   3
   5   1   1  226.81    9.68   3
   5   1   1  233.54   10.06   2
   5  -1   1  242.69    9.28   1
   5   1   1  227.76    9.43   4
   5  -1   1  223.99   10.13   4
  -5   1  -1  228.35    9.53   2
  -5  -1  -1  229.69    9.54   1
   6   1   1    0.38    0.41   4
  -6   1  -1   -0.03    0.37   3
   6   1   1   -0.12    0.73   2
   6  -1   1   -0.01    0.42   1
  -6   1  -1   -0.21    0.40   2
   6  -1   1   -0.34    0.63   4
  -6  -1  -1   -0.16    0.39   1
   6   1   1   -0.64    0.53   3
   7  -1   1  606.00   25.40   4
  -7  -1  -1  586.22   24.20   1
   7   1   1  648.83   24.70   4
   7   1   1  604.28   24.46   3
   7  -1   1  602.46   24.63   3
   7  -1   1  621.38   23.92   1
   7   1   1  624.92   25.22   2
  -7   1  -1  609.02   24.50   2
   8   1   1   -0.04    0.84   2
   8   1   1   -0.53    0.60   3
   8  -1   1   -0.40    0.64   4
   8  -1   1   -0.03    0.48   1
   8  -1   1   -0.44    0.88   3
   8   1   1    0.82    0.53   4
  -8  -1  -1   -0.12    0.46   1
  -8   1  -1   -0.11    0.43   2
   9  -1   1  143.22    7.61   4
   9   1   1  155.36    7.38   3
   9  -1   1  165.54    6.65   1
  -9   1  -1  149.40    6.90   2
   9   1   1  141.23    6.95   4
   9  -1   1  152.64    7.51   3
   9   1   1  164.40    7.76   2
  -9  -1  -1  155.80    6.93   1
  10  -1   1    0.13    0.74   4
  10   1   1    0.09    0.88   2
 -10   1  -1    0.18    0.50   2
  10   1   1    1.05    0.76   3
  10  -1   1   -0.97    0.65   3
 -10  -1  -1   -0.16    0.53   1
  10   1   1    0.36    0.39   4
  10  -1   1    0.64    0.47   1
  11   1   1 1158.27   46.46   3
  11  -1   1 1233.27   45.67   1
  11  -1   1 1142.27   46.60   3
 -11  -1  -1 1183.52   46.02   1
  11   1   1 1173.23   47.67   2
  11  -1   1 1163.24   48.02   4
 -11   1  -1 1185.73   46.76   2
  12   1   1   -0.50    0.74   3
 -12  -1  -1   -0.41    0.57   1
  12  -1   1    0.51    0.54   1
  12  -1   1   -0.50    0.95   3
  12   1   1    0.51    1.08   2
 -12   1  -1    0.21    0.64   2
  12  -1   1   -0.92    0.75   4
  12   1   1    0.56    0.66   4
  13  -1   1    3.10    0.87   1
 -13   1  -1    2.81    1.04   2
 -13  -1  -1    2.89    1.05   1
  13   1   1    3.71    1.56   2
  13   1   1    1.84    1.03   4
  13  -1   1    5.03    1.54   4
  13   1   1    7.55    1.95   3
  13  -1   1    4.14    1.54   3
 -14  -1  -1    0.53    0.79   1
  14   1   1    0.17    1.05   3
  14  -1   1    0.34    1.19   3
 -14   1  -1    0.28    0.69   2
  14   1   1    0.44    0.75   4
  14  -1   1    0.65    0.62   1
  14   1   1   -0.39    1.08   2
  14  -1   1    0.59    1.06   4
 -15   1  -1   28.60    2.48   2
  15  -1   1   28.32    3.01   4
  15  -1   1   31.68    3.21   3
  15   1   1   34.52    3.21   3
  15  -1   1   36.76    2.38   1
 -15  -1  -1   19.31    2.31   2
  15   1   1   26.36    2.57   4
 -15  -1  -1   28.56    2.39   1
  16  -1   1    1.34    1.39   3
  16  -1   1   -0.02    1.11   4
  16   1   1    0.04    0.83   4
 -16  -1  -1    0.47    0.88   2
  16   1   1    0.59    1.37   3
 -16   1  -1   -0.03    0.73   2
 -16  -1  -1   -0.02    0.76   1
  16  -1   1    0.00    0.64   1
  17  -1   1    2.36    1.71   3
  17  -1   1    2.31    1.59   4
 -17  -1  -1    0.57    0.93   1
 -17  -1  -1   -0.23    0.92   2
  17   1   1   -0.16    0.98   4
 -17   1  -1    1.35    0.95   2
  17   1   1    0.57    1.36   3
  18   1   1   -0.26    1.13   3
 -18  -1  -1   -0.30    0.92   1
 -18  -1  -1    0.19    0.99   2
  18  -1   1    1.24    1.53   3
  18  -1   1    1.72    1.39   4
  18   1   1    1.58    1.08   4
 -18   1  -1   -0.02    0.90   2
 -19   1  -1    7.59    1.94   2
 -19  -1  -1    6.28    1.83   2
  19  -1   1   11.13    3.00   3
  19  -1   1   10.32    2.71   4
  19   1   1   12.06    2.47   4
 -19  -1  -1    6.51    1.79   1
  19   1   1   12.28    2.92   3
  20   1   1    0.88    1.34   3
 -20  -1  -1    0.70    0.99   2
 -20   1  -1    0.82    1.08   2
  20   1   1    1.34    1.31   4
  20  -1   1    3.68    1.97   3
  20  -1   1   -0.07    1.30   4
 -21  -1  -1    5.33    1.64   2
  21   1   1    2.67    1.62   4
  21  -1   1    0.13    1.26   4
  21   1   1    3.34    1.73   3
 -21   1  -1    2.21    1.43   2
  21  -1   1    4.48    2.35   3
  22   1   1   -0.03    1.25   3
  22   1   1   -1.48    1.24   4
  22  -1   1    1.35    1.82   3
 -22   1  -1    0.72    1.24   3
 -22  -1  -1   -0.43    0.87   2
  22  -1   1    2.14    1.85   4
 -22   1  -1    0.48    1.02   2
 -23   1  -1   38.51    3.93   3
  23   1   1   32.61    3.92   3
 -23  -1  -1   31.31    3.35   2
  23   1   1   36.88    3.72   4
  23  -1   1   31.26    3.84   4
  23  -1   1   33.23    4.10   3
 -24   1  -1    1.03    1.52   3
  24   1   1    0.70    1.61   3
 -24  -1  -1   -0.23    0.99   2
  24  -1   1    3.70    1.88   4
  25   1   1    8.72    3.04   3
  25  -1   1    2.28    1.90   4
 -25  -1  -1    7.83    2.29   2
 -25   1  -1    1.75    1.51   3
  26  -1   1   -0.77    1.62   4
  26   1   1    2.60    2.09   3
 -26  -1  -1    0.13    1.31   2
 -26   1  -1    1.09    1.63   3
  27   1   1    1.26    1.87   3
  27  -1   1    3.87    2.02   4
 -27  -1  -1    1.33    1.45   2
 -27   1  -1    1.60    1.50   3
 -28  -1  -1    1.65    1.54   2
  28  -1   1    3.39    2.06   4
 -28   1  -1    1.15    1.58   3
  28   1   1    3.39    1.95   3
  29   1   1   13.04    3.65   3
 -29   1  -1   10.54    3.20   3
  29  -1   1   13.56    3.56   4
  30   1   1    3.19    2.18   3
 -30   1  -1   -1.52    1.58   3
  30  -1   1    3.01    2.57   4
 -31   1  -1   11.69    3.64   3
  31   1   1   12.25    3.69   3
  31  -1   1   18.26    4.13   4
  32  -1   1    5.46    2.34   4
  31   2  -1    1.11    1.96   3
 -31   2   1    2.50    2.28   3
  31  -2  -1    3.34    2.48   4
  30   2  -1    0.33    2.26   3
 -30  -2   1   -1.15    1.48   2
  30  -2  -1   -0.03    2.54   4
 -30   2   1    0.43    1.87   3
 -29   2   1    0.12    1.70   3
 -29  -2   1   -0.15    1.47   2
  29  -2  -1    0.80    2.29   4
  29   2  -1    3.09    2.25   3
 -28   2   1   17.58    3.96   3
 -28  -2   1   15.73    3.44   2
  28   2  -1   12.00    3.25   3
  28  -2  -1    9.84    3.15   4
 -27   2   1   -1.10    1.40   3
  27   2  -1   -2.21    1.27   3
 -27  -2   1    0.62    1.62   2
  27  -2  -1    4.20    2.39   4
 -26  -2   1    7.63    2.43   2
  26  -2  -1    3.58    2.19   4
 -26   2   1    3.28    1.98   3
  26   2  -1    5.31    2.40   3
  25  -2  -1    1.18    1.74   4
 -25  -2   1    1.03    1.36   2
  25   2  -1   -0.31    1.31   3
 -25   2   1   -0.50    1.31   3
 -24   2   1    1.58    1.42   3
  24  -2  -1    0.18    1.50   4
  24   2  -1    0.88    1.74   3
 -24  -2   1   -1.00    1.14   2
 -23  -2   1   -1.26    1.03   2
  23  -2  -1   -2.06    1.22   4
 -23   2   1   -0.20    1.16   3
  23   2  -1   -0.08    1.46   3
  23   2  -1   -0.38    1.69   2
  22  -2  -1   12.15    3.09   4
 -22  -2   1   19.38    3.09   1
 -22   2   1    9.34    2.63   3
  22   2  -1   15.13    3.61   2
  22   2  -1   11.12    2.70   3
  21  -2  -1    1.16    1.62   4
  21   2  -1    0.40    1.57   2
 -21  -2   1   -0.09    0.99   1
  21   2  -1    1.63    1.51   3
 -21   2   1   -0.10    1.04   3
 -20  -2   1   12.54    2.64   1
  20  -2  -1    8.19    2.49   4
  20   2  -1   10.14    3.16   2
  20   2  -1    8.43    2.55   3
 -20   2   1   12.62    2.83   3
  19   2  -1    1.29    1.43   3
  19   2  -1    2.62    1.99   2
  19  -2  -1   -0.08    1.30   4
  19   2  -1    0.76    1.10   4
 -19   2   1   -1.23    0.82   3
 -19  -2   1    1.01    1.13   1
 -18   2   1    5.00    1.68   3
  18   2  -1    4.23    1.92   3
  18   2  -1    7.51    1.82   4
 -18  -2   1    4.84    1.68   1
  18  -2  -1    2.04    1.66   4
  18   2  -1    6.96    2.41   2
 -17  -2   1    0.40    1.01   1
  17  -2  -1    1.12    0.97   1
  17  -2  -1    1.68    1.44   4
  17   2  -1    0.88    1.52   2
  17   2  -1   -0.63    0.74   4
 -17   2   1   -0.20    0.79   2
 -17   2   1    1.65    1.31   3
  17   2  -1    0.74    1.14   3
  16  -2  -1   -0.18    1.20   4
 -16  -2   1    0.46    1.00   1
 -16   2   1    0.62    0.88   2
  16  -2  -1    1.06    0.97   1
  16   2  -1    1.20    0.88   4
  16   2  -1    1.05    1.41   2
  16   2  -1   -0.72    0.96   3
 -16   2   1    0.27    0.93   3
 -15  -2   1    0.50    0.96   1
 -15   2   1    0.35    0.92   3
  15  -2  -1    1.40    0.91   1
  15   2  -1    0.36    1.24   2
 -15   2   1    0.30    0.86   2
  15   2  -1    1.21    0.86   4
  15   2  -1    0.20    0.90   3
  15  -2  -1   -0.16    1.15   4
 -14   2   1   26.72    2.12   2
  14  -2  -1   30.14    3.09   4
  14   2  -1   21.38    2.81   2
 -14  -2   1   26.21    2.48   1
  14  -2  -1   26.13    2.21   1
  14   2  -1   21.18    2.06   4
 -14   2   1   21.74    2.48   3
  14   2  -1   23.78    2.61   3
  13  -2  -1    0.76    1.07   4
  13  -2  -1    1.41    0.78   1
  13   2  -1    1.20    0.79   4
 -13   2   1    0.68    0.99   3
  13   2  -1   -0.02    1.01   2
 -13  -2   1    0.66    0.77   1
  13   2  -1    0.25    0.80   3
 -13   2   1    0.69    0.70   2
 -12  -2   1   21.59    2.18   1
  12  -2  -1   20.46    1.88   1
  12   2  -1   20.55    2.53   2
  12   2  -1   20.47    2.17   3
  12   2  -1   25.11    1.87   4
 -12   2   1   22.20    2.34   3
  12  -2  -1   21.43    2.59   4
 -12   2   1   19.09    1.77   2
  11  -2  -1    0.72    0.45   1
  11  -2  -1    0.82    1.08   4
  11   2  -1   -0.14    0.67   3
  11   2  -1    0.87    1.16   2
  11   2  -1    0.45    0.51   4
 -11   2   1    0.03    0.77   3
 -11   2   1    0.05    0.62   2
 -11  -2   1    0.06    0.66   1
 -10  -2   1   28.81    2.01   4
  10  -2  -1   23.80    2.70   4
  10   2  -1   34.66    3.01   2
 -10   2   1   32.06    2.65   3
 -10   2   1   29.85    2.11   2
  10   2  -1   33.56    2.58   3
 -10  -2   1   30.28    2.52   1
   9   2  -1    0.64    1.04   2
  -9   2   1   -0.21    0.65   2
  -9  -2   1    0.20    0.47   4
  -9   2   1    0.56    0.84   3
   9  -2  -1    0.80    0.64   1
   9  -2  -1   -0.48    0.88   4
  -9  -2   1    0.08    0.64   1
   9   2  -1   -0.16    0.60   3
   8  -2  -1   12.15    2.07   4
   8   2  -1    8.20    1.79   2
  -8   2   1   12.03    1.86   3
  -8   2   1    9.39    1.29   2
   8   2  -1    8.94    1.48   3
  -8  -2   1    8.64    0.97   4
  -8  -2   1   11.53    1.74   1
   8  -2  -1    9.36    1.27   1
   7  -2  -1   -0.30    0.82   4
  -7   2   1   -0.87    0.53   3
   7  -2  -1    0.11    0.58   1
   7   2  -1    0.33    0.84   2
   7   2  -1    0.53    0.57   3
  -7   2   1   -0.03    0.71   2
  -7  -2   1    0.30    0.62   1
  -7  -2   1    0.17    0.42   4
   6   2  -1    8.13    1.26   3
  -6  -2   1    5.90    1.28   1
   6  -2  -1    7.41    1.23   1
   6  -2  -1    7.30    1.61   4
  -6   2   1    7.52    1.11   2
  -6  -2   1    5.59    0.76   4
  -6   2   1    9.25    1.54   3
   6   2  -1    4.16    1.36   2
  -5   2   1    0.61    0.64   2
   5  -2  -1    0.13    0.45   1
   5  -2  -1    0.10    0.72   4
  -5  -2   1   -0.11    0.33   4
  -5  -2   1    0.30    0.56   1
   5   2  -1    0.70    0.64   3
  -5   2   1    0.66    0.79   3
   5   2  -1   -0.35    0.86   2
  -4  -2   1   78.18    4.33   1
   4   2  -1   78.53    4.50   2
  -4   2   1   85.13    4.40   3
   4  -2  -1   86.08    4.27   1
   4  -2  -1   85.57    4.58   4
  -4  -2   1   86.80    3.82   4
  -4   2   1   86.85    3.93   2
   4   2  -1   85.24    4.13   3
   3   2  -1    0.60    0.68   3
  -3   2   1   -0.72    0.56   2
  -3  -2   1    0.20    0.54   1
  -3   2   1    1.93    0.88   3
   3   2  -1    0.41    0.82   2
   3  -2  -1    0.70    0.79   4
  -3  -2   1    0.17    0.47   4
   3  -2  -1    0.43    0.62   1
  -2  -2   1 6054.67  232.77   1
   2  -2  -1 6337.06  238.61   4
  -2   2   1 6354.85  236.51   2
  -2   2   1 5843.07  231.38   3
   2   2  -1 5820.08  231.17   3
   2  -2  -1 5916.08  232.66   1
  -2  -2   1 6104.49  238.41   4
   2   2  -1 6372.13  236.84   2
   1   2  -1    0.96    0.64   3
  -1   2   1   -0.05    0.68   3
   1   2  -1    0.28    0.78   2
  -1   2   1   -0.50    0.66   2
  -1  -2   1   -0.39    0.31   1
   1  -2  -1    0.26    0.66   4
  -1  -2   1    0.05    0.58   4
   1  -2  -1    0.11    0.44   1
   0   2   1 1230.06   48.47   2
   0  -2   1 1215.46   47.87   1
   0   2   1 1198.60   47.57   3
   0  -2  -1 1244.66   48.70   4
   0  -2  -1 1217.94   47.94   1
   0   2  -1 1223.15   47.45   3
   0  -2   1 1274.38   48.94   4
   0   2  -1 1249.91   48.55   2
   1   2   1    0.12    0.71   3
   1  -2   1   -0.18    0.40   1
   1  -2   1    0.75    0.69   4
   1   2   1    0.51    0.80   2
  -1   2  -1    1.77    0.82   3
  -1  -2  -1   -0.04    0.48   4
  -1  -2  -1    0.36    0.54   1
  -1   2  -1   -0.30    0.71   2
  -2   2  -1 1198.66   46.38   2
  -2  -2  -1 1166.75   45.94   1
   2   2   1 1177.42   45.54   3
  -2  -2  -1 1168.27   46.35   4
   2  -2   1 1192.05   47.05   4
   2  -2   1 1165.27   45.71   1
  -2   2  -1 1169.47   45.48   3
   2   2   1 1176.23   46.61   2
  -3   2  -1    0.33    0.61   3
   3  -2   1    0.35    0.79   4
   3   2   1   -0.22    0.68   3
  -3   2  -1    0.42    0.75   2
  -3  -2  -1    0.46    0.54   1
   3   2   1    0.13    0.87   2
   3  -2   1   -0.26    0.35   1
  -4   2  -1  196.52    8.46   3
   4  -2   1  196.23    8.26   1
   4  -2   1  182.95    8.87   4
  -4   2  -1  193.65    8.37   2
   4   2   1  186.61    8.78   2
  -4  -2  -1  186.42    8.54   1
   4   2   1  199.01    8.42   3
   5   2   1   -0.48    0.49   3
  -5   2  -1    1.32    0.89   2
  -5  -2  -1   -0.60    0.43   1
   5  -2   1    0.01    0.81   4
   5   2   1    0.64    1.00   2
   5  -2   1   -0.04    0.33   1
  -5   2  -1    0.15    0.60   3
  -6  -2  -1    9.99    0.73   4
   6   2   1   11.33    1.94   2
  -6  -2  -1   11.71    1.37   1
  -6   2  -1    9.54    1.35   3
   6  -2   1   11.44    1.94   4
  -6   2  -1   10.94    1.56   2
   6   2   1   11.03    1.46   3
   7   2   1    1.57    1.09   2
  -7   2  -1    1.88    0.95   2
   7  -2   1    0.79    0.48   1
   7  -2   1   -0.84    0.70   4
  -7  -2  -1   -0.25    0.31   4
  -7   2  -1   -0.86    0.41   3
   7   2   1    0.77    0.70   3
  -7  -2  -1   -0.08    0.56   1
  -8   2  -1    1.45    0.81   3
  -8  -2  -1    2.88    1.02   1
   8   2   1    3.26    0.62   4
   8  -2   1    3.69    0.86   1
   8  -2   1    2.63    1.28   4
   8   2   1    3.62    1.43   2
  -8   2  -1    0.96    0.92   2
   8   2   1    2.72    1.07   3
  -9   2  -1   -0.17    0.69   2
   9  -2   1    1.01    1.07   4
   9   2   1    0.04    0.60   3
  -9  -2  -1    0.11    0.60   1
   9   2   1    0.31    1.03   2
  -9   2  -1   -0.63    0.56   3
   9  -2   1    0.49    0.54   1
   9   2   1   -0.04    0.38   4
  10   2   1    4.02    1.56   2
 -10   2  -1    3.24    1.06   2
  10  -2   1    6.32    1.92   4
 -10  -2  -1    4.18    1.25   1
 -10   2  -1    2.55    1.07   3
  10   2   1    5.05    0.90   4
  10   2   1    1.66    1.02   3
  10  -2   1    4.61    1.04   1
  11  -2   1    1.17    0.58   1
  11   2   1    0.20    0.75   3
 -11   2  -1    0.15    0.64   3
  11  -2   1    0.26    0.94   4
  11   2   1    0.66    0.61   4
 -11  -2  -1    0.15    0.79   1
  11   2   1   -0.17    1.00   2
 -11   2  -1    0.24    0.75   2
  12   2   1   39.82    3.38   3
 -12   2  -1   44.50    3.33   3
  12  -2   1   49.66    2.88   1
  12   2   1   45.33    3.80   2
 -12   2  -1   45.46    3.04   2
  12   2   1   51.20    2.88   4
 -12  -2  -1   46.05    3.23   1
  12  -2   1   44.86    3.79   4
  13   2   1   -0.08    1.20   2
 -13   2  -1    0.84    0.83   3
  13   2   1    1.28    0.76   4
 -13  -2  -1    0.09    0.76   1
  13   2   1   -1.16    0.74   3
  13  -2   1    0.60    1.10   4
  13  -2   1    0.78    0.63   1
 -13   2  -1    0.91    0.86   2
  14   2   1    9.64    1.36   4
 -14   2  -1   10.97    1.81   2
 -14  -2  -1   10.58    2.02   1
  14  -2   1   11.52    2.76   4
  14   2   1   11.61    2.40   3
  14   2   1    9.56    2.41   2
 -14   2  -1   10.12    2.18   3
  14  -2   1   10.94    1.47   1
  15   2   1   -0.88    0.89   3
  15   2   1   -0.28    1.26   2
  15  -2   1    1.16    1.33   4
  15  -2   1    0.17    0.77   1
 -15  -2  -1   -0.18    0.89   1
 -15   2  -1    0.79    0.99   3
 -15   2  -1    1.20    0.96   2
  15   2   1    0.64    0.81   4
  16   2   1   25.00    2.88   3
 -16   2  -1   20.89    2.52   3
  16  -2   1   20.97    2.91   4
 -16  -2  -1   24.04    2.45   1
  16   2   1   23.16    2.23   4
  16   2   1   21.01    3.14   2
 -16   2  -1   20.87    2.23   2
 -17   2  -1    0.05    1.02   3
  17   2   1    0.72    1.32   3
  17   2   1   -0.08    1.45   2
  17   2   1    1.85    1.00   4
 -17   2  -1    1.14    1.02   2
  17  -2   1   -0.41    1.25   4
 -17  -2  -1    0.46    1.08   1
 -18   2  -1   13.37    2.73   3
  18  -2   1   17.98    3.51   4
  18   2   1   19.63    3.37   3
 -18  -2  -1   16.62    2.70   1
  18   2   1   19.91    3.80   2
 -18   2  -1   17.41    2.53   2
 -19   2  -1   -0.58    0.81   3
 -19   2  -1    0.00    1.06   2
  19  -2   1    2.14    1.67   4
 -19  -2  -1   -0.61    0.96   1
  19   2   1   -1.00    1.27   3
  19   2   1    3.44    2.03   2
  20   2   1    4.04    2.03   3
  20  -2   1    3.60    2.04   4
 -20  -2  -1    4.26    1.79   1
 -20  -2  -1    6.53    1.93   2
 -20   2  -1    4.26    1.85   3
  21   2   1    0.66    1.47   3
  21  -2   1    0.16    1.42   4
 -21   2  -1    0.84    1.34   3
 -21  -2  -1   -1.03    1.01   2
  22  -2   1    1.68    1.63   4
 -22  -2  -1    1.07    1.25   2
  22   2   1    0.12    1.68   3
 -22   2  -1    2.57    1.72   3
 -23  -2  -1   -0.09    1.21   2
  23  -2   1   -0.95    1.45   4
 -23   2  -1    0.30    1.36   3
  23   2   1    1.71    1.56   3
  24   2   1   17.02    3.57   3
 -24  -2  -1   20.06    3.60   2
 -24   2  -1   18.52    3.75   3
  24  -2   1   15.91    3.72   4
  25   2   1   -2.03    1.22   3
 -25   2  -1   -1.06    1.11   3
 -25  -2  -1    0.42    1.21   2
  25  -2   1    4.45    2.09   4
 -26  -2  -1   -1.72    1.05   2
  26   2   1    2.82    2.03   3
  26  -2   1    1.74    1.87   4
 -26   2  -1    0.31    1.42   3
  27   2   1    0.32    1.76   3
 -27   2  -1    2.58    1.71   3
 -27  -2  -1    1.09    1.50   2
  27  -2   1    4.20    2.48   4
 -28   2  -1    0.18    1.58   3
  28   2   1    3.05    2.23   3
  28  -2   1    5.66    2.56   4
 -28  -2  -1    1.00    1.55   2
  29  -2   1    4.26    2.22   4
 -29  -2  -1    1.10    1.60   2
  29   2   1    2.84    2.32   3
 -29   2  -1    0.57    1.48   3
 -30  -2  -1   -0.65    1.68   2
  30  -2   1    1.79    2.50   4
  30   2   1    3.43    2.14   3
 -30   2  -1   -0.64    1.63   3
  31   2   1   -2.23    1.94   3
 -31   2  -1    1.49    1.98   3
  31  -2   1   -0.64    1.92   4
 -31  -2  -1   -1.90    1.73   2
 -30  -3   1   -0.95    1.78   2
 -30   3   1    1.47    2.07   3
  30  -3  -1    2.36    2.38   4
  29  -3  -1    4.48    2.37   4
 -29  -3   1    0.86    1.89   2
 -29   3   1    4.39    2.52   3
 -28   3   1    0.98    1.65   3
 -28  -3   1    1.89    1.85   2
  28  -3  -1    2.19    2.34   4
  28   3  -1    1.20    1.71   3
  27   3  -1    4.63    2.29   3
 -27  -3   1    3.15    2.04   2
  27  -3  -1    5.76    2.69   4
 -27   3   1    0.10    1.65   3
 -26  -3   1   -0.39    1.23   2
 -26   3   1   -1.15    1.45   3
  26  -3  -1    0.54    1.87   4
  26   3  -1    2.05    1.69   3
  25   3  -1   13.85    3.29   3
 -25   3   1   20.85    4.16   3
  25  -3  -1   15.93    3.93   4
  25   3  -1   18.82    4.61   2
  24  -3  -1    1.52    1.94   4
 -24   3   1    1.98    1.56   3
  24   3  -1   -0.45    1.47   3
  24   3  -1    3.70    2.42   2
 -23  -3   1    8.77    2.47   1
 -23   3   1    3.05    1.72   3
  23   3  -1    6.51    2.48   3
  23   3  -1   11.07    3.24   2
  23  -3  -1    8.08    2.72   4
  22   3  -1    2.70    1.67   3
 -22   3   1   -0.69    1.18   3
 -22  -3   1   -0.14    1.20   1
  22  -3  -1   -0.45    1.40   4
  22   3  -1    2.28    2.06   2
  21   3  -1   18.82    3.53   3
 -21   3   1   16.71    3.41   3
  21   3  -1   20.41    4.13   2
 -21  -3   1   21.63    2.72   1
  21  -3  -1   27.81    3.62   4
 -20  -3   1    1.39    1.32   1
  20   3  -1    0.75    1.30   3
 -20   3   1    0.24    1.15   3
  20   3  -1   -0.70    1.56   2
  20  -3  -1    0.90    1.61   4
 -19   3   1    9.54    2.52   3
  19   3  -1    9.10    3.01   2
  19  -3  -1   11.79    3.06   4
 -19  -3   1   11.36    2.49   1
  19   3  -1   11.18    2.70   3
  18  -3  -1    2.72    1.93   4
 -18   3   1    2.14    1.52   3
 -18  -3   1    1.09    0.91   1
  18   3  -1    1.51    1.81   2
  18   3  -1    1.64    1.54   3
  17   3  -1  312.37   15.23   3
  17   3  -1  332.56   16.38   2
 -17   3   1  329.09   15.49   3
  17  -3  -1  332.30   16.55   4
 -17  -3   1  324.89   15.15   1
  16  -3  -1   -0.09    1.28   4
  16   3  -1    0.37    1.62   2
  16  -3  -1    2.33    1.01   1
 -16   3   1   -0.37    0.92   3
  16   3  -1   -0.02    0.91   3
 -16  -3   1    1.00    1.11   1
  15   3  -1   26.43    2.84   3
  15   3  -1   27.86    3.39   2
  15  -3  -1   26.89    3.30   4
 -15  -3   1   28.77    2.94   1
 -15   3   1   32.70    3.24   3
  15  -3  -1   27.56    2.55   1
  14  -3  -1   -0.10    1.27   4
  14   3  -1   -0.91    1.30   2
  14  -3  -1    0.28    0.79   1
  14   3  -1   -0.13    1.16   3
 -14  -3   1   -0.05    0.96   1
 -14   3   1   -0.21    1.07   3
  13   3  -1   75.70    5.41   2
  13   3  -1   71.33    4.68   3
 -13   3   1   65.11    4.14   2
  13  -3  -1   73.32    5.40   4
 -13   3   1   69.68    4.92   3
 -13  -3   1   70.12    4.76   1
  12  -3  -1   -0.14    1.15   4
 -12   3   1   -0.08    1.06   2
  12   3  -1    0.73    1.48   2
 -12   3   1   -0.10    0.74   3
  12  -3  -1    1.22    0.81   1
 -12  -3   1    0.15    0.55   4
 -12  -3   1   -0.32    0.83   1
  12   3  -1   -0.71    0.81   3
 -11  -3   1   22.56    2.53   1
  11  -3  -1   27.53    2.39   1
 -11  -3   1   26.57    1.89   4
  11  -3  -1   29.39    3.14   4
  11   3  -1   27.59    3.03   2
  11   3  -1   33.68    2.79   3
 -11   3   1   28.49    2.46   2
 -11   3   1   31.08    2.84   3
  10   3  -1   -0.23    1.25   2
 -10   3   1   -0.17    0.90   2
  10  -3  -1   -0.15    1.08   4
 -10   3   1   -0.09    0.79   3
  10   3  -1    1.10    0.92   3
 -10  -3   1    0.22    0.52   4
  10  -3  -1    1.76    0.87   1
 -10  -3   1    0.45    0.88   1
   9  -3  -1   16.71    1.79   1
  -9   3   1   16.13    1.79   2
  -9  -3   1   15.02    1.28   4
   9   3  -1   14.69    2.68   2
   9  -3  -1   15.98    2.34   4
  -9  -3   1   16.73    1.99   1
  -9   3   1   13.56    2.30   3
   9   3  -1   17.21    1.90   3
   8   3  -1    2.05    1.39   2
  -8  -3   1   -0.20    0.42   4
   8  -3  -1    1.30    0.78   1
   8   3  -1    0.18    0.72   3
   8  -3  -1   -0.78    0.89   4
  -8  -3   1    0.84    0.91   1
  -8   3   1   -0.34    0.76   3
  -8   3   1    0.88    0.83   2
  -7   3   1    2.21    1.10   3
   7   3  -1    3.79    1.10   3
  -7   3   1   -0.96    0.69   2
  -7  -3   1    1.32    0.84   1
  -7  -3   1    0.27    0.45   4
   7   3  -1    1.54    1.28   2
   7  -3  -1   -0.76    0.90   4
   7  -3  -1    0.46    0.56   1
   6   3  -1   -0.11    0.60   3
   6  -3  -1    0.89    0.69   1
  -6  -3   1    0.31    0.72   1
   6   3  -1    1.62    1.33   2
   6  -3  -1   -1.04    0.68   4
  -6   3   1   -1.82    0.54   3
  -6   3   1    1.03    0.79   2
  -6  -3   1    0.22    0.48   4
  -5  -3   1   15.69    1.30   4
   5  -3  -1   12.19    1.51   1
   5   3  -1   12.71    1.57   3
  -5   3   1   11.14    1.64   3
  -5  -3   1   12.84    2.05   1
   5  -3  -1   14.35    2.15   4
  -5   3   1   12.99    1.58   2
   5   3  -1   13.42    1.98   2
  -4   3   1   -0.60    0.61   2
  -4  -3   1    0.75    0.67   1
  -4   3   1    2.16    1.08   3
   4  -3  -1    0.66    0.54   1
   4  -3  -1   -1.08    0.63   4
  -4  -3   1    0.35    0.57   4
   4   3  -1    0.00    0.88   2
   4   3  -1   -0.64    0.65   3
  -3   3   1  184.67    8.44   2
   3   3  -1  181.61    8.97   2
  -3   3   1  189.50    8.86   3
   3   3  -1  198.61    8.67   3
  -3  -3   1  188.48    8.97   1
  -3  -3   1  199.36    8.46   4
   3  -3  -1  201.25    9.06   4
   3  -3  -1  190.18    8.85   1
  -2   3   1    0.25    0.76   3
   2  -3  -1   -0.97    0.61   4
  -2  -3   1   -0.08    0.43   1
  -2  -3   1   -0.35    0.61   4
   2   3  -1   -0.01    0.86   2
  -2   3   1   -0.89    0.62   2
   2  -3  -1    0.13    0.48   1
   2   3  -1   -0.52    0.60   3
   1  -3  -1  314.44   13.80   1
  -1  -3   1  321.57   13.85   1
   1   3  -1  320.63   13.49   3
   1  -3  -1  323.69   13.70   4
  -1   3   1  319.29   13.58   2
   1   3  -1  314.49   13.83   2
  -1  -3   1  324.32   13.66   4
   0  -3  -1    0.25    0.64   4
   0  -3  -1   -0.65    0.35   1
   0   3   1   -0.21    0.72   3
   0   3  -1   -0.05    0.61   3
   0   3  -1   -0.29    0.76   2
   0   3   1    0.07    0.81   2
   0  -3   1   -0.37    0.43   1
   0  -3   1   -0.27    0.64   4
  -1   3  -1   92.42    4.71   3
  -1  -3  -1   91.23    4.88   1
  -1   3  -1   85.91    4.57   2
   1   3   1   83.28    4.65   3
   1  -3   1   88.82    4.72   1
   1  -3   1   79.15    4.65   4
  -1  -3  -1   89.99    4.29   4
   1   3   1   75.55    4.56   2
  -2  -3  -1    0.78    0.66   1
   2  -3   1   -0.49    0.74   4
   2   3   1    0.86    1.01   2
  -2  -3  -1    1.23    0.64   4
  -2   3  -1   -0.44    0.77   2
   2   3   1    0.21    0.73   3
   2  -3   1    0.60    0.66   1
  -2   3  -1   -0.45    0.57   3
  -3   3  -1   10.88    1.80   3
   3  -3   1   12.86    1.47   1
  -3   3  -1    9.18    1.50   2
   3   3   1    9.43    1.86   2
  -3  -3  -1    7.22    1.01   4
   3  -3   1   10.78    1.88   4
  -3  -3  -1   10.52    1.55   1
   3   3   1   10.57    1.75   3
   4   3   1   -0.21    0.94   2
   4  -3   1   -0.32    0.73   4
  -4  -3  -1    0.62    0.78   1
   4   3   1    0.24    0.73   3
  -4  -3  -1    0.22    0.43   4
  -4   3  -1   -0.75    0.72   2
  -4   3  -1   -0.08    0.56   3
   4  -3   1   -0.34    0.42   1
  -5   3  -1  185.76    8.31   2
   5  -3   1  174.69    8.98   4
  -5  -3  -1  185.20    8.80   1
   5   3   1  172.83    8.88   2
   5   3   1  190.88    8.50   3
  -5   3  -1  176.09    8.51   3
   5  -3   1  189.69    8.41   1
  -6   3  -1   -0.37    0.66   3
   6   3   1   -0.27    1.04   2
   6  -3   1    0.75    0.56   1
  -6  -3  -1   -0.37    0.64   1
   6  -3   1    0.40    1.03   4
   6   3   1    0.66    0.77   3
  -6   3  -1    0.09    0.75   2
  -7   3  -1    1.16    1.06   2
   7  -3   1    0.52    0.51   1
   7   3   1    2.13    1.40   2
   7  -3   1    1.40    1.22   4
  -7  -3  -1   -0.59    0.66   1
   7   3   1    0.48    0.80   3
  -7   3  -1    0.63    0.91   3
  -8   3  -1    0.10    0.76   3
  -8   3  -1    0.96    0.98   2
  -8  -3  -1    0.11    0.71   1
   8  -3   1    0.45    0.59   1
   8   3   1   -1.35    0.91   2
   8   3   1   -0.43    0.69   3
   8  -3   1    0.87    1.16   4
   9   3   1  312.06   15.22   2
  -9  -3  -1  352.25   13.32   4
  -9   3  -1  352.13   14.45   2
   9  -3   1  345.68   15.60   4
  -9   3  -1  315.95   14.57   3
   9   3   1  331.59   14.52   3
  -9  -3  -1  312.08   14.64   1
 -10  -3  -1    0.04    0.38   4
  10   3   1    0.67    1.38   2
  10  -3   1    0.55    1.27   4
 -10   3  -1   -0.74    0.63   3
  10  -3   1    1.50    0.79   1
 -10  -3  -1   -0.20    0.76   1
 -10   3  -1   -0.92    0.96   2
  10   3   1   -0.15    0.86   3
 -10  -3  -1    0.02    0.38   4
  11   3   1   17.54    3.15   2
 -11   3  -1   16.45    2.34   2
 -11  -3  -1   15.54    2.49   1
  11  -3   1   18.58    3.14   4
 -11   3  -1   17.19    2.66   3
  11   3   1   16.04    2.45   3
  11  -3   1   13.95    1.61   1
  12   3   1   -0.26    1.41   2
 -12   3  -1    3.63    1.55   2
 -12   3  -1    0.78    1.10   3
  12  -3   1    1.94    1.71   4
  12   3   1   -0.12    0.89   3
 -12  -3  -1    0.25    0.87   1
  12  -3   1    1.86    0.92   1
  13  -3   1   68.80    3.96   1
  13  -3   1   66.47    5.24   4
  13   3   1   63.17    5.02   2
 -13  -3  -1   65.29    4.51   1
 -13   3  -1   65.23    4.58   3
 -13   3  -1   64.00    4.32   2
  13   3   1   64.66    4.61   3
 -14   3  -1    1.02    1.15   3
  14  -3   1    0.47    1.26   4
  14  -3   1    0.46    0.82   1
  14   3   1   -0.80    0.96   3
  14   3   1   -0.62    1.36   2
 -14   3  -1    0.91    1.50   2
 -14  -3  -1   -0.80    0.87   1
  15   3   1   10.35    2.96   2
  15  -3   1   19.26    2.89   4
 -15   3  -1   19.20    2.75   2
  15   3   1   15.68    2.84   3
 -15   3  -1   15.06    2.82   3
 -15  -3  -1   18.22    2.91   1
 -16  -3  -1   -0.78    1.02   1
 -16   3  -1    0.67    1.16   3
  16   3   1   -0.46    1.13   3
  16  -3   1   -2.14    0.98   4
  16   3   1   -0.84    1.49   2
  17   3   1    6.81    2.76   2
 -17  -3  -1   17.95    3.04   1
  17  -3   1   11.53    2.97   4
  17   3   1   15.16    3.07   3
 -17   3  -1   14.88    2.98   3
  18  -3   1    0.23    1.37   4
  18   3   1   -2.02    0.88   3
 -18  -3  -1    1.39    1.05   1
  18   3   1    1.28    1.93   2
 -18   3  -1   -1.16    0.90   3
 -19  -3  -1   59.40    4.45   1
 -19   3  -1   51.25    4.56   3
  19  -3   1   53.82    5.09   4
  19   3   1   55.45    4.77   3
  19   3   1   59.35    5.39   2
  20   3   1    1.21    1.85   2
 -20   3  -1    1.31    1.47   3
  20   3   1    4.88    1.95   3
 -20  -3  -1    0.10    0.92   1
  20  -3   1   -0.74    1.27   4
  21  -3   1   34.74    4.21   4
  21   3   1   34.17    3.87   3
  21   3   1   29.33    4.01   2
 -21   3  -1   29.94    3.54   3
 -21  -3  -1   30.95    3.24   1
  22   3   1    2.49    1.75   3
  22   3   1    2.04    2.28   2
 -22   3  -1   -0.31    1.02   3
  22  -3   1    0.48    1.52   4
  23   3   1    2.55    1.92   3
 -23   3  -1    5.06    2.19   3
  23  -3   1    1.61    2.03   4
  23   3   1    4.11    2.58   2
 -23  -3  -1    2.25    1.58   2
  24  -3   1    0.21    1.66   4
  24   3   1    1.22    1.50   3
 -24   3  -1    1.28    1.44   3
 -24  -3  -1   -0.98    1.15   2
 -25  -3  -1    0.54    1.43   2
  25  -3   1    4.47    2.34   4
  25   3   1    3.20    1.86   3
 -25   3  -1    2.24    2.04   3
  26  -3   1    4.50    2.26   4
 -26  -3  -1    0.79    1.43   2
 -26   3  -1    0.20    1.54   3
  26   3   1    0.99    1.62   3
 -27   3  -1    2.90    1.94   3
  27   3   1    3.93    2.15   3
 -27  -3  -1    1.98    1.67   2
  27  -3   1    9.09    3.18   4
 -28  -3  -1   -0.60    1.69   2
  28   3   1    2.13    2.04   3
 -28   3  -1    0.40    1.64   3
  28  -3   1    4.18    2.41   4
  29   3   1   11.22    3.26   3
 -29  -3  -1   14.28    3.70   2
  29  -3   1   19.52    4.66   4
 -29   3  -1   19.56    4.56   3
 -30  -3  -1   -0.43    1.69   2
  30   3   1    0.39    1.97   3
  30  -3   1    3.36    2.97   4
 -29  -4   1    2.84    2.11   2
 -28   4   1   22.94    4.55   3
 -28  -4   1   23.98    4.74   2
  28  -4  -1   21.90    4.79   4
  27   4  -1   -0.08    2.59   2
  27  -4  -1    3.41    2.56   4
 -27   4   1    1.01    1.95   3
  26  -4  -1    1.24    2.21   4
 -26   4   1    0.05    1.29   3
  26   4  -1    2.05    2.53   2
  25  -4  -1    0.74    1.95   4
  25   4  -1    3.05    2.16   2
 -25   4   1   -0.74    1.52   3
 -24   4   1   23.26    4.46   3
  24   4  -1   23.52    4.84   2
  24  -4  -1   15.51    3.98   4
  24   4  -1   23.93    4.39   3
 -23   4   1    0.03    1.53   3
  23   4  -1    1.28    2.02   2
  23   4  -1   -0.09    1.44   3
 -23  -4   1    0.85    1.36   1
  23  -4  -1    0.30    1.76   4
  22   4  -1   12.62    3.32   2
 -22  -4   1   10.40    2.60   1
 -22   4   1   11.06    3.00   3
  22  -4  -1   14.60    3.80   4
  22   4  -1   10.95    3.04   3
  21  -4  -1    0.75    1.74   4
 -21  -4   1    0.38    1.26   1
 -21   4   1    0.38    1.35   3
  21   4  -1    1.57    2.20   2
  21   4  -1   -0.09    1.38   3
  20  -4  -1   26.80    4.90   4
  20   4  -1   25.69    3.35   3
 -20  -4   1   25.69    3.13   1
 -20   4   1   27.56    3.47   3
  20   4  -1   27.27    3.89   2
  19   4  -1    2.13    1.72   3
 -19  -4   1    0.58    1.22   1
 -19   4   1    0.74    1.22   3
  19   4  -1    3.73    2.09   2
  19  -4  -1    1.03    1.81   4
 -18   4   1    7.71    2.52   3
  18   4  -1    6.57    2.07   3
  18   4  -1   11.01    3.21   2
  18  -4  -1    7.52    2.57   4
 -18  -4   1    7.77    2.40   1
  17  -4  -1    0.38    1.53   4
 -17   4   1    0.83    1.51   3
  17   4  -1    2.58    1.42   3
 -17  -4   1    2.30    1.50   1
  17   4  -1   -0.11    1.66   2
  16   4  -1   20.88    3.34   3
  16  -4  -1   22.87    4.12   4
 -16  -4   1   18.16    2.56   1
 -16   4   1   19.65    2.87   3
  16   4  -1   26.79    4.46   2
  15   4  -1   -2.86    1.18   2
  15  -4  -1    0.46    1.33   4
  15   4  -1    0.61    1.15   3
  15  -4  -1    0.61    0.71   1
 -15  -4   1    0.55    1.06   1
 -15   4   1    2.80    1.64   3
 -14  -4   1   44.11    3.79   1
  14   4  -1   41.38    3.58   3
 -14   4   1   42.16    3.92   3
  14  -4  -1   39.29    3.19   1
  14   4  -1   33.90    4.00   2
  14  -4  -1   34.56    3.85   4
  13  -4  -1    1.14    1.25   4
  13  -4  -1    1.41    1.22   1
  13   4  -1    0.79    1.19   3
 -13  -4   1    0.03    0.79   1
 -13   4   1    1.39    1.22   3
  13   4  -1   -0.76    1.47   2
  12  -4  -1   11.83    2.20   1
  12   4  -1   10.18    2.79   2
  12   4  -1    8.90    2.15   3
 -12  -4   1    6.10    1.74   1
 -12   4   1    7.35    2.26   3
  12  -4  -1    7.97    2.30   4
  11   4  -1   -0.17    0.99   3
  11  -4  -1   -0.87    0.63   1
  11   4  -1    1.03    1.60   2
 -11   4   1   -0.36    0.99   3
  11  -4  -1   -0.32    1.33   4
 -11  -4   1    1.59    0.99   1
  10   4  -1   -1.11    0.83   3
 -10   4   1    2.05    1.28   3
  10   4  -1    1.09    1.65   2
  10  -4  -1    1.20    1.04   1
  10  -4  -1   -0.21    1.25   4
 -10  -4   1    0.26    1.01   1
   9   4  -1    0.16    0.76   3
   9   4  -1   -0.93    1.35   2
  -9   4   1    0.35    0.96   2
  -9  -4   1    0.83    0.98   1
   9  -4  -1    1.60    1.45   4
  -9   4   1    0.07    1.00   3
   9  -4  -1    1.67    0.91   1
   8  -4  -1   -1.37    1.01   4
  -8  -4   1    2.28    1.38   1
  -8   4   1    3.31    1.43   3
   8   4  -1    3.91    1.99   2
  -8   4   1    2.12    1.18   2
   8   4  -1    0.86    0.98   3
   8  -4  -1    3.01    1.21   1
  -7   4   1   -0.19    0.89   2
  -7  -4   1    0.53    1.07   1
   7  -4  -1    1.74    1.27   4
   7   4  -1    0.09    0.84   3
   7  -4  -1    0.53    0.65   1
   7   4  -1    0.68    1.49   2
  -7   4   1    0.03    1.04   3
   6  -4  -1   12.20    2.46   4
   6   4  -1   11.09    2.50   2
   6   4  -1   12.46    2.04   3
  -6   4   1   11.90    2.44   3
   6  -4  -1   14.37    1.81   1
  -6   4   1   13.49    1.86   2
  -6  -4   1   10.79    1.42   4
  -6  -4   1    9.05    2.14   1
   5   4  -1   -0.08    0.93   3
   5   4  -1    0.28    1.37   2
  -5  -4   1    0.89    0.86   1
   5  -4  -1    1.04    0.82   1
  -5  -4   1    0.12    0.71   4
   5  -4  -1    0.34    1.09   4
  -5   4   1   -0.52    0.81   2
  -5   4   1    0.01    1.01   3
  -4   4   1  416.60   18.07   3
   4   4  -1  401.74   18.36   2
   4  -4  -1  418.77   18.40   4
   4   4  -1  439.28   17.82   3
  -4  -4   1  395.16   18.21   1
  -4  -4   1  426.69   17.49   4
   4  -4  -1  421.16   18.12   1
  -4   4   1  426.09   17.67   2
   3   4  -1    1.91    1.32   2
  -3   4   1    0.33    1.11   3
   3  -4  -1    0.18    0.71   1
   3  -4  -1   -0.37    0.90   4
  -3  -4   1   -1.38    0.41   1
   3   4  -1   -0.17    0.79   3
  -3  -4   1    0.04    0.75   4
  -3   4   1   -0.51    0.88   2
   2   4  -1  116.17    6.03   3
  -2  -4   1  111.54    5.78   4
   2  -4  -1  110.27    6.03   4
  -2  -4   1  119.71    6.44   1
   2   4  -1  110.08    6.22   2
  -2   4   1  108.42    6.16   3
   2  -4  -1  111.49    6.26   1
  -2   4   1  108.06    5.86   2
   1   4  -1    0.21    0.88   3
   1  -4  -1    0.00    0.74   1
   1   4  -1   -0.21    1.14   2
  -1  -4   1   -0.62    0.87   4
  -1   4   1    0.62    1.02   3
   1  -4  -1   -1.49    0.63   4
  -1   4   1   -0.52    0.96   2
  -1  -4   1    0.52    0.64   1
   0   4   1  415.61   17.63   3
   0   4   1  398.47   17.61   2
   0  -4  -1  395.04   17.81   1
   0  -4  -1  408.18   17.41   4
   0   4  -1  385.35   17.61   2
   0  -4   1  426.89   17.88   1
   0   4  -1  426.03   17.50   3
   0  -4   1  424.18   17.71   4
  -1   4  -1    0.93    1.10   3
  -1   4  -1    0.92    1.11   2
   1  -4   1   -0.36    0.47   1
  -1  -4  -1   -0.02    0.77   4
   1  -4   1    0.71    0.92   4
  -1  -4  -1   -0.31    0.65   1
   1   4   1    0.06    0.92   3
   1   4   1   -0.14    1.08   2
   2  -4   1   55.86    3.89   1
   2   4   1   48.33    3.85   2
   2   4   1   63.58    4.13   3
  -2   4  -1   81.78    4.43   3
   2  -4   1   55.53    3.98   4
  -2  -4  -1   52.28    3.96   1
  -2  -4  -1   56.60    3.37   4
  -2   4  -1   56.82    3.84   2
  -3  -4  -1   -0.67    0.63   4
  -3   4  -1   -1.18    0.79   3
   3  -4   1   -0.22    0.53   1
   3  -4   1   -0.14    0.92   4
  -3   4  -1   -0.38    0.93   2
   3   4   1    1.29    1.09   3
   3   4   1   -1.14    0.99   2
  -3  -4  -1    0.04    0.68   1
   4  -4   1   24.15    2.80   4
  -4  -4  -1   36.57    3.21   1
  -4   4  -1   38.76    3.18   3
  -4  -4  -1   31.73    2.11   4
  -4   4  -1   34.21    2.84   2
   4  -4   1   37.71    2.90   1
   4   4   1   33.33    2.89   3
   4   4   1   29.37    3.05   2
   5  -4   1   -0.44    1.07   4
   5   4   1    1.33    0.95   3
  -5  -4  -1    0.35    0.83   1
  -5   4  -1    0.42    1.05   2
  -5   4  -1    0.51    0.99   3
   5   4   1   -1.00    1.11   2
   5  -4   1    0.53    0.78   1
   6   4   1    1.88    1.52   2
  -6   4  -1    0.49    1.02   3
   6  -4   1    1.01    0.79   1
   6  -4   1    0.08    1.04   4
  -6   4  -1   -1.00    0.95   2
   6   4   1    0.16    0.82   3
  -6  -4  -1    0.14    0.95   1
  -7   4  -1   -1.40    0.94   2
   7   4   1   -0.91    1.15   2
   7   4   1   -0.14    0.79   3
  -7  -4  -1    0.68    1.08   1
   7  -4   1   -1.07    1.00   4
   7  -4   1    1.56    0.75   1
  -7   4  -1    0.58    1.09   3
   8   4   1   26.65    3.29   2
   8   4   1   36.96    3.03   3
   8  -4   1   32.47    3.39   4
   8  -4   1   34.43    2.77   1
  -8   4  -1   33.56    2.88   2
  -8   4  -1   40.14    3.32   3
  -8  -4  -1   29.36    3.06   1
  -9   4  -1    0.14    0.93   3
  -9  -4  -1    1.87    1.24   1
   9  -4   1   -0.74    0.69   1
   9  -4   1    1.66    1.55   4
  -9   4  -1   -1.11    1.05   2
   9   4   1   -0.71    0.94   3
   9   4   1    0.49    1.61   2
  10   4   1   21.01    2.45   3
  10  -4   1   27.53    2.41   1
  10  -4   1   22.24    3.00   4
  10   4   1   24.76    3.81   2
 -10  -4  -1   23.59    2.75   1
 -10   4  -1   20.80    2.57   3
 -10   4  -1   18.91    2.30   2
 -11   4  -1    0.03    1.01   3
  11   4   1   -0.38    1.45   2
  11  -4   1    0.59    0.75   1
 -11  -4  -1    0.35    0.86   1
  11  -4   1   -0.19    1.19   4
  11   4   1    0.36    1.11   3
 -11   4  -1   -2.14    1.02   2
  12  -4   1    2.20    1.02   1
  12   4   1    2.17    1.84   2
  12  -4   1    6.44    2.31   4
  12   4   1    4.61    1.72   3
 -12  -4  -1    6.92    1.99   1
 -12   4  -1    7.98    2.17   3
 -13  -4  -1    0.04    0.79   1
  13   4   1   -1.37    1.42   2
  13  -4   1    1.14    1.45   4
 -13   4  -1    0.22    1.09   3
  13   4   1   -0.06    1.11   3
  13  -4   1    1.00    1.11   1
  14  -4   1   36.44    4.03   4
 -14   4  -1   38.98    3.74   3
  14   4   1   38.94    3.57   3
  14   4   1   42.25    4.30   2
 -14  -4  -1   35.68    3.43   1
  15   4   1    1.29    1.27   3
  15   4   1   -1.18    1.53   2
 -15  -4  -1   -1.78    0.77   1
 -15   4  -1    0.27    1.30   3
  15  -4   1    1.82    1.68   4
  16  -4   1   20.19    4.01   4
 -16  -4  -1   15.59    2.31   1
  16   4   1   14.41    2.95   3
 -16   4  -1   22.91    3.72   3
  16   4   1   22.46    4.19   2
  17   4   1    1.63    1.50   3
 -17   4  -1    1.30    1.30   3
  17   4   1    0.75    1.72   2
 -17  -4  -1   -1.13    1.02   1
  17  -4   1    2.21    1.77   4
 -18  -4  -1    9.28    2.50   1
  18  -4   1   13.82    3.69   4
  18   4   1   14.28    3.22   3
 -18   4  -1   17.49    3.46   3
  18   4   1   17.82    4.04   2
 -19  -4  -1    1.37    1.28   1
  19   4   1    2.18    2.10   2
  19   4   1    0.13    1.46   3
 -19   4  -1    1.52    1.48   3
  19  -4   1   -1.50    1.31   4
  20   4   1    6.68    2.21   3
 -20   4  -1    2.17    1.77   3
 -20  -4  -1    1.16    1.26   1
  20   4   1    1.18    2.04   2
  20  -4   1   -0.10    1.49   4
  21  -4   1    1.64    1.94   4
  21   4   1    1.19    1.65   3
 -21   4  -1    0.98    1.65   3
  21   4   1    1.42    2.01   2
 -21  -4  -1   -0.83    1.18   1
  22   4   1    1.13    2.04   2
 -22  -4  -1   -1.35    1.16   1
  22   4   1    2.60    1.83   3
  22  -4   1   -1.47    1.39   4
 -22   4  -1    1.18    1.44   3
 -23   4  -1    2.44    1.63   3
  23   4   1    3.47    2.47   2
  23  -4   1    0.88    1.74   4
  23   4   1    2.16    1.78   3
  24  -4   1    2.54    2.42   4
  24   4   1    6.87    2.50   3
 -24   4  -1    2.32    1.81   3
  24   4   1    6.72    2.97   2
 -25   4  -1   -1.54    1.37   3
  25   4   1    3.69    2.04   3
  25   4   1    4.01    2.53   2
 -25  -4  -1    1.11    1.61   2
  25  -4   1    6.29    2.94   4
  26   4   1    0.12    1.86   3
  26  -4   1    2.11    2.12   4
 -26   4  -1    4.04    2.30   3
 -26  -4  -1    1.06    1.75   2
 -27   4  -1    1.35    2.18   3
  27  -4   1    1.75    2.28   4
 -27  -4  -1    1.37    1.71   2
  27   4   1    2.81    1.96   3
 -28  -4  -1    6.28    2.67   2
  28  -4   1    5.88    2.81   4
  28   4   1    5.82    2.56   3
 -28   4  -1    1.78    2.26   3
  26   5  -1    1.86    2.34   2
 -26   5   1    0.03    1.91   3
  26  -5  -1    0.38    2.14   4
  25   5  -1    5.37    3.04   2
 -25   5   1    2.54    1.83   3
  25  -5  -1    0.97    2.46   4
  24   5  -1    2.54    2.27   2
 -24  -5   1    0.48    1.63   1
 -24   5   1   -0.04    1.98   3
  24  -5  -1   -1.13    1.88   4
  23   5  -1   11.99    3.48   2
 -23   5   1    6.01    2.37   3
  23  -5  -1   10.11    3.42   4
 -23  -5   1   10.77    2.99   1
  22   5  -1    0.87    2.30   2
 -22  -5   1    4.09    1.83   1
  22  -5  -1    1.51    2.18   4
 -22   5   1   -0.35    1.36   3
  21  -5  -1    4.49    2.46   4
  21   5  -1    5.00    2.75   2
 -21  -5   1    8.08    2.54   1
 -21   5   1    3.93    2.07   3
  20   5  -1    1.96    2.05   2
  20   5  -1   -0.58    1.44   3
 -20   5   1   -0.66    1.31   3
 -20  -5   1    3.53    1.61   1
  20  -5  -1    1.67    1.96   4
  19   5  -1    2.60    1.85   3
 -19  -5   1    1.91    1.64   1
  19   5  -1    3.60    2.23   2
  19  -5  -1    5.16    2.46   4
 -19   5   1    9.58    2.87   3
  18  -5  -1   -0.92    1.26   4
 -18   5   1   -0.47    1.15   3
 -18  -5   1    1.42    1.39   1
  18   5  -1    2.70    2.03   2
  18   5  -1    1.65    1.36   3
  17  -5  -1   72.13    6.35   4
 -17   5   1   67.85    5.69   3
  17   5  -1   79.32    6.62   2
 -17  -5   1   80.55    5.95   1
  17   5  -1   69.72    5.46   3
  16  -5  -1   -0.08    1.63   4
  16   5  -1    0.54    1.81   2
 -16  -5   1   -0.22    1.20   1
  16   5  -1    0.68    1.34   3
 -16   5   1    3.13    1.70   3
  15   5  -1   10.29    2.43   3
 -15   5   1   19.02    3.70   3
  15  -5  -1   11.69    3.22   4
  15   5  -1   17.09    3.84   2
 -15  -5   1   18.59    3.56   1
 -14  -5   1    0.16    1.25   1
  14  -5  -1   -0.54    1.18   4
  14  -5  -1    1.38    1.23   1
  14   5  -1    1.61    2.10   2
  14   5  -1   -0.91    0.99   3
 -14   5   1   -0.45    1.26   3
 -13   5   1   59.54    4.92   3
  13  -5  -1   49.92    4.83   4
 -13  -5   1   58.65    4.82   1
  13  -5  -1   54.50    4.20   1
  13   5  -1   53.53    5.15   2
  13   5  -1   57.24    4.41   3
  12  -5  -1    0.89    0.98   1
 -12   5   1    1.58    1.60   3
 -12  -5   1    0.70    1.02   1
  12  -5  -1    1.25    1.50   4
  12   5  -1   -1.06    0.95   3
  12   5  -1    1.09    1.83   2
 -11   5   1    4.85    1.87   3
 -11  -5   1    4.99    1.73   1
  11   5  -1    6.49    2.13   3
  11  -5  -1    4.11    1.99   4
  11   5  -1    6.59    2.45   2
  11  -5  -1    6.08    1.72   1
  10  -5  -1    1.10    1.35   4
  10   5  -1   -2.27    1.40   2
 -10   5   1    0.25    1.23   3
  10  -5  -1    0.33    0.92   1
  10   5  -1    1.24    1.25   3
 -10  -5   1    1.35    1.06   1
   9   5  -1   26.06    2.74   3
  -9  -5   1   23.46    2.85   1
   9  -5  -1   27.24    2.74   1
   9  -5  -1   25.91    3.17   4
   9   5  -1   26.45    3.37   2
  -9   5   1   20.36    2.89   3
   8  -5  -1   -0.56    1.33   4
   8   5  -1   -2.75    1.04   2
   8  -5  -1    0.79    1.02   1
  -8   5   1    0.84    1.54   3
  -8  -5   1    1.18    1.19   1
   8   5  -1    0.04    0.96   3
   7  -5  -1    8.01    2.53   4
   7   5  -1    2.79    1.93   2
  -7  -5   1   10.70    2.55   1
   7  -5  -1    5.37    1.81   1
   7   5  -1    6.97    1.91   3
  -7   5   1    6.12    2.22   3
   6   5  -1    0.43    1.40   2
   6   5  -1    1.34    1.19   3
   6  -5  -1   -0.13    1.37   4
   6  -5  -1    0.20    1.08   1
  -6  -5   1    0.70    0.85   1
  -6   5   1   -1.19    1.09   2
  -6   5   1    3.13    1.63   3
   5  -5  -1   22.25    2.52   1
  -5   5   1   24.25    2.92   3
   5   5  -1   22.00    2.95   2
   5   5  -1   24.72    2.65   3
  -5   5   1   22.45    2.55   2
   5  -5  -1   19.73    2.72   4
  -5  -5   1   18.93    2.54   1
  -4   5   1    0.97    1.24   2
   4   5  -1   -0.69    1.18   3
   4  -5  -1    0.66    0.83   1
  -4  -5   1    0.75    0.82   1
  -4   5   1   -0.73    1.26   3
   4  -5  -1   -2.43    0.94   4
   4   5  -1    0.33    1.53   2
   3   5  -1   31.74    3.06   3
   3   5  -1   30.22    3.31   2
  -3   5   1   36.58    3.50   3
  -3  -5   1   35.47    3.35   1
  -3   5   1   35.60    3.09   2
   3  -5  -1   36.27    3.27   4
   3  -5  -1   39.90    3.38   1
   2   5  -1    1.38    1.36   3
   2   5  -1    1.85    1.62   2
  -2   5   1    1.09    1.37   2
  -2   5   1   -0.53    1.12   3
   2  -5  -1   -0.21    1.10   4
  -2  -5   1   -0.25    0.88   1
   2  -5  -1   -0.07    0.72   1
  -1   5   1   94.35    5.58   2
  -1  -5   1   95.81    5.41   4
   1   5  -1   87.81    5.73   2
   1  -5  -1   79.27    5.61   1
   1  -5  -1   93.55    5.47   4
  -1  -5   1   87.59    5.78   1
  -1   5   1   96.68    5.92   3
   1   5  -1   93.29    5.63   3
   0  -5  -1    1.47    1.08   1
   0   5   1    0.54    1.40   2
   0  -5   1    0.58    0.83   1
   0   5   1    0.87    1.22   3
   0  -5   1    1.27    1.15   4
   0   5  -1    0.65    1.20   3
   0  -5  -1    0.96    1.12   4
   0   5  -1    0.83    1.33   2
   1  -5   1   48.06    3.87   1
  -1   5  -1   54.23    3.99   3
   1   5   1   49.14    3.90   3
   1  -5   1   47.21    3.78   4
  -1  -5  -1   42.17    3.80   1
  -1   5  -1   47.84    3.89   2
   1   5   1   52.40    4.08   2
  -2  -5  -1    1.60    1.07   1
  -2   5  -1   -1.34    1.12   2
   2   5   1   -0.45    1.07   3
   2   5   1   -0.90    1.25   2
   2  -5   1   -1.75    0.58   1
  -2   5  -1    1.68    1.37   3
   2  -5   1   -1.05    1.11   4
  -3   5  -1   11.98    2.31   2
   3  -5   1    8.23    2.08   1
   3   5   1    8.62    2.23   3
  -3  -5  -1   11.19    2.52   1
  -3   5  -1    8.76    2.25   3
   3   5   1    8.18    2.32   2
   3  -5   1    5.84    2.04   4
   4   5   1    1.13    1.33   3
  -4  -5  -1    0.24    0.76   1
   4  -5   1    0.91    1.41   4
  -4   5  -1    1.96    1.39   2
  -4   5  -1    2.30    1.54   3
   4   5   1   -1.05    1.42   2
   4  -5   1    0.24    0.71   1
   5   5   1   32.41    3.49   2
   5   5   1   27.34    2.91   3
  -5  -5  -1   29.54    3.14   1
   5  -5   1   27.91    3.30   4
  -5   5  -1   27.06    3.05   3
  -5   5  -1   32.85    3.05   2
   5  -5   1   38.70    3.21   1
   6   5   1   -0.79    1.47   2
  -6   5  -1   -0.78    1.09   2
   6   5   1   -0.29    1.00   3
   6  -5   1    0.38    1.33   4
  -6  -5  -1    0.48    0.76   1
   6  -5   1    0.68    0.89   1
  -6   5  -1    0.89    1.42   3
   7  -5   1   34.83    3.80   4
   7   5   1   42.21    4.02   2
  -7   5  -1   36.26    3.24   2
  -7   5  -1   35.48    3.57   3
   7   5   1   39.97    3.45   3
  -7  -5  -1   43.01    3.84   1
   7  -5   1   46.07    3.57   1
   8  -5   1    0.54    1.32   4
  -8  -5  -1   -0.16    0.97   1
   8  -5   1    0.94    0.97   1
   8   5   1   -2.68    1.21   2
  -8   5  -1    0.18    1.31   3
  -8   5  -1    1.93    1.48   2
   8   5   1   -0.22    0.94   3
  -9  -5  -1   25.38    2.92   1
   9   5   1   23.36    3.95   2
   9  -5   1   20.65    2.92   4
  -9   5  -1   21.28    2.86   3
   9  -5   1   22.28    2.46   1
   9   5   1   27.46    2.85   3
  10   5   1    2.41    1.87   2
  10   5   1    0.03    1.05   3
  10  -5   1   -1.37    1.08   4
  10  -5   1    0.56    0.95   1
 -10  -5  -1    0.47    1.02   1
 -10   5  -1   -0.08    1.12   3
  11   5   1    0.97    1.16   3
 -11  -5  -1   -1.41    0.80   1
  11  -5   1   -0.52    1.27   4
  11  -5   1    0.55    1.10   1
 -11   5  -1    1.07    1.42   3
  11   5   1    1.60    1.77   2
  12   5   1   -0.61    1.39   2
  12  -5   1    2.82    1.91   4
  12   5   1    1.12    1.25   3
 -12   5  -1    1.36    1.47   3
 -12  -5  -1    0.49    1.06   1
  12  -5   1   -0.26    0.91   1
  13  -5   1   11.14    3.03   4
 -13  -5  -1    4.01    1.75   1
  13   5   1    4.20    2.36   2
  13   5   1    4.26    1.80   3
 -13   5  -1    7.17    2.20   3
 -14   5  -1   -0.03    1.30   3
 -14  -5  -1    0.23    1.02   1
  14  -5   1    2.71    1.82   4
  14   5   1    1.07    1.85   2
  14   5   1   -0.72    1.13   3
  15   5   1    2.61    1.49   3
  15   5   1    0.90    2.15   2
  15  -5   1    7.32    2.57   4
 -15   5  -1    3.59    1.71   3
 -15  -5  -1    9.01    2.25   1
  16  -5   1    1.19    1.53   4
  16   5   1    0.35    1.69   2
  16   5   1    0.46    1.29   3
 -16   5  -1    1.68    1.77   3
 -16  -5  -1    2.40    1.29   1
  17   5   1   12.81    2.84   3
 -17  -5  -1   10.40    2.77   1
 -17   5  -1   11.03    2.80   3
  17  -5   1   11.01    3.17   4
  17   5   1   17.68    4.24   2
  18   5   1    0.71    1.95   2
  18  -5   1    0.79    1.70   4
  18   5   1    0.43    1.50   3
 -18  -5  -1   -0.14    1.21   1
 -18   5  -1    0.23    1.30   3
  19  -5   1   25.01    3.78   4
 -19   5  -1   15.43    3.50   3
  19   5   1   23.60    4.02   3
 -19  -5  -1   21.26    3.01   1
  19   5   1   28.96    5.32   2
  20   5   1    1.91    1.65   3
 -20  -5  -1    0.04    1.33   1
  20   5   1    1.49    2.18   2
  20  -5   1    0.67    1.89   4
 -20   5  -1    1.20    1.77   3
  21   5   1    8.32    2.58   3
 -21  -5  -1    5.42    2.31   1
  21  -5   1    8.71    3.02   4
 -21   5  -1    8.92    2.86   3
  21   5   1    9.63    3.18   2
  22   5   1   10.05    2.96   2
  22   5   1    4.29    1.88   3
 -22  -5  -1    0.86    1.71   1
 -22   5  -1    0.76    1.73   3
  22  -5   1   -0.83    1.73   4
 -23   5  -1    4.99    2.19   3
 -23  -5  -1    2.77    1.72   1
  23  -5   1   -2.42    1.66   4
  23   5   1    2.53    1.97   3
  23   5   1    1.13    2.49   2
 -24   5  -1    4.13    1.78   3
  24  -5   1    2.79    2.36   4
  24   5   1    3.81    2.78   2
  24   5   1    3.50    2.20   3
  25  -5   1   -0.14    2.38   4
 -25   5  -1    3.11    2.03   3
  25   5   1   -0.08    2.12   2
 -26   5  -1    3.22    2.07   3
  26   5   1    0.57    2.64   2
  26  -5   1    3.28    2.69   4
 -24  -6   1    4.07    2.30   1
  24  -6  -1   10.13    3.72   4
  23   6  -1    5.13    3.02   2
  23  -6  -1   -0.31    2.27   4
 -23  -6   1    2.78    2.34   1
 -23   6   1   -1.19    1.54   3
 -22  -6   1    4.23    2.05   1
  22  -6  -1   -0.66    2.01   4
  22   6  -1    2.81    2.48   2
 -22   6   1    5.67    2.44   3
 -21   6   1    2.22    1.93   3
  21   6  -1   -1.80    1.87   2
  21  -6  -1   -3.32    1.70   4
 -21  -6   1    3.21    2.09   1
  20  -6  -1    3.44    2.19   4
  20   6  -1    2.01    2.09   2
 -20  -6   1    0.98    1.73   1
 -20   6   1    2.42    2.03   3
 -19  -6   1    3.31    1.91   1
  19  -6  -1    2.58    2.10   4
  19   6  -1    0.27    2.15   2
 -19   6   1    1.55    1.87   3
 -18   6   1    6.62    2.57   3
 -18  -6   1   14.65    3.53   1
  18   6  -1   18.71    4.49   2
  18  -6  -1    9.43    3.09   4
  17   6  -1    1.76    2.30   2
 -17   6   1    2.08    2.08   3
 -17  -6   1    0.69    1.40   1
  17  -6  -1    0.46    1.72   4
  16  -6  -1    2.30    2.01   4
 -16   6   1    4.34    1.99   3
 -16  -6   1    5.80    2.31   1
  16   6  -1    3.15    2.29   2
  15   6  -1    2.46    1.58   3
  15  -6  -1   -0.41    1.56   4
  15   6  -1    0.35    1.69   2
 -15   6   1   -0.60    1.42   3
 -15  -6   1    1.34    1.60   1
  14   6  -1    5.95    2.79   2
 -14   6   1    2.05    1.75   3
 -14  -6   1    2.14    1.44   1
  14  -6  -1    1.58    1.76   4
  14   6  -1    1.17    1.30   3
  13   6  -1    0.03    1.75   2
  13   6  -1    0.09    1.14   3
  13  -6  -1   -0.93    1.17   1
 -13  -6   1   -0.70    1.12   1
  13  -6  -1   -0.83    1.52   4
 -13   6   1    1.54    1.72   3
 -12   6   1    5.01    2.00   3
  12   6  -1   -1.64    1.83   2
  12  -6  -1    2.13    1.48   1
 -12  -6   1    1.78    1.67   1
  12   6  -1    4.13    1.83   3
  12  -6  -1    1.39    1.56   4
  11  -6  -1    2.82    1.80   4
  11   6  -1    0.83    1.87   2
  11  -6  -1    0.24    1.24   1
 -11  -6   1   -0.87    1.10   1
 -11   6   1   -0.09    1.31   3
  11   6  -1    0.24    1.12   3
 -10   6   1    8.48    2.59   3
  10   6  -1    9.07    3.07   2
  10  -6  -1    8.71    2.44   1
 -10  -6   1    9.63    2.64   1
  10  -6  -1   11.38    2.96   4
  10   6  -1    9.54    2.23   3
   9   6  -1   -0.69    1.62   2
   9  -6  -1    0.24    1.47   4
  -9   6   1    2.11    1.71   3
   9   6  -1   -0.14    1.11   3
   9  -6  -1    2.54    1.48   1
  -9  -6   1   -0.42    0.97   1
  -8   6   1   22.98    3.96   3
  -8  -6   1   23.09    3.10   1
   8  -6  -1   20.76    3.58   4
   8   6  -1   26.23    2.85   3
   8  -6  -1   21.90    2.82   1
   8   6  -1   22.39    3.37   2
  -7   6   1    1.62    1.83   3
   7  -6  -1    0.85    1.28   1
  -7  -6   1    1.67    1.49   1
   7   6  -1    2.08    1.30   3
   7  -6  -1    1.28    1.31   4
   7   6  -1   -2.20    1.27   2
   6   6  -1   20.95    2.62   3
   6   6  -1   22.46    3.90   2
  -6  -6   1   19.63    2.78   1
   6  -6  -1   21.23    2.95   4
  -6   6   1   23.07    3.12   3
   6  -6  -1   22.47    2.88   1
   5   6  -1    0.63    1.60   2
  -5   6   1    0.07    1.35   3
   5   6  -1    1.04    1.23   3
   5  -6  -1    1.00    1.39   1
  -5  -6   1   -0.83    1.04   1
   5  -6  -1   -0.27    1.21   4
   4  -6  -1   17.26    2.57   1
   4   6  -1   20.50    3.59   2
   4   6  -1   20.70    2.73   3
  -4  -6   1   21.43    3.75   1
  -4   6   1   17.56    3.37   3
   3  -6  -1    2.28    1.46   1
  -3   6   1    0.46    1.50   2
  -3  -6   1   -0.48    0.99   1
  -3   6   1    1.78    1.76   3
   3   6  -1   -0.81    1.21   3
   3   6  -1   -1.57    1.25   2
  -2   6   1    2.74    1.76   2
  -2   6   1    3.39    1.80   3
   2   6  -1    2.52    1.59   3
  -2  -6   1    2.08    1.35   1
   2   6  -1    5.53    2.12   2
   2  -6  -1    3.15    1.46   1
  -1   6   1    0.35    1.56   2
   1   6  -1    2.45    1.73   2
   1  -6  -1    0.22    1.12   1
  -1   6   1    0.47    1.47   3
  -1  -6   1    1.11    1.15   1
   1   6  -1    1.89    1.44   3
   0   6   1   -1.72    1.44   2
   0  -6  -1    0.44    1.00   1
   0   6  -1    1.06    1.53   2
   0   6   1   -2.47    1.21   3
   0  -6   1    0.57    1.09   1
   0   6  -1   -0.47    1.21   3
   1  -6   1   -0.47    1.08   1
   1   6   1    1.17    1.62   2
   1   6   1    0.70    1.53   3
  -1   6  -1    1.36    1.47   3
  -1  -6  -1    1.28    1.32   1
  -1   6  -1   -0.15    1.31   2
  -2   6  -1   23.27    3.01   3
   2   6   1   21.78    2.86   2
   2  -6   1   26.89    3.05   1
   2   6   1   25.41    3.03   3
  -2   6  -1   20.22    2.78   2
  -2  -6  -1   22.44    3.06   1
  -3   6  -1   -0.81    1.33   2
   3  -6   1    0.47    0.97   1
   3   6   1   -1.35    1.18   3
   3   6   1   -1.12    1.16   2
  -3   6  -1   -2.48    1.07   3
  -3  -6  -1    0.25    1.12   1
  -4  -6  -1    7.25    2.11   1
  -4   6  -1    7.18    2.28   2
   4   6   1    1.38    1.63   2
  -4   6  -1    3.26    1.83   3
   4  -6   1    7.87    2.13   1
   4   6   1    8.74    2.39   3
   4  -6   1    5.16    2.12   4
  -5  -6  -1    0.08    1.20   1
   5  -6   1    1.46    1.76   4
   5  -6   1   -0.72    0.81   1
  -5   6  -1    2.77    1.84   3
   5   6   1   -0.15    1.53   2
   5   6   1    2.50    1.64   3
   6   6   1   14.25    3.29   2
  -6   6  -1   11.66    2.93   3
   6   6   1   14.50    2.72   3
   6  -6   1   12.80    2.65   1
   6  -6   1   13.26    2.93   4
  -6  -6  -1   13.87    3.08   1
   7  -6   1    2.56    1.49   1
   7   6   1    0.44    1.26   3
  -7  -6  -1    1.09    1.36   1
   7  -6   1    3.24    1.75   4
   7   6   1    1.40    1.61   2
  -7   6  -1    2.89    1.79   3
   8   6   1    6.80    2.19   3
  -8   6  -1    7.04    2.37   3
  -8  -6  -1    7.22    2.33   1
   8  -6   1    8.35    2.67   4
   8  -6   1   10.39    2.55   1
   8   6   1    5.37    2.40   2
  -9   6  -1   -0.84    1.25   3
  -9  -6  -1   -0.30    1.04   1
   9  -6   1   -0.86    1.23   1
   9   6   1    0.60    1.19   3
   9   6   1    0.75    1.70   2
   9  -6   1    0.48    1.31   4
  10  -6   1   11.24    2.44   1
  10  -6   1    3.94    2.09   4
  10   6   1    7.71    2.71   2
 -10   6  -1    8.10    2.55   3
 -10  -6  -1    7.34    2.28   1
  10   6   1   10.27    2.38   3
  11  -6   1    1.14    1.65   4
 -11  -6  -1    0.27    1.17   1
  11   6   1   -1.58    1.60   2
  11  -6   1    2.39    1.40   1
  11   6   1    1.62    1.44   3
 -11   6  -1   -1.56    1.20   3
  12   6   1   21.96    4.53   2
 -12   6  -1   21.54    4.06   3
  12  -6   1   23.79    4.29   4
 -12  -6  -1   17.84    3.64   1
  12   6   1   15.52    3.21   3
 -13  -6  -1    0.67    1.31   1
 -13   6  -1   -0.31    1.23   3
  13   6   1    0.53    1.28   3
  13   6   1   -0.64    1.55   2
  13  -6   1    0.28    1.53   4
  14   6   1    7.89    2.81   2
 -14  -6  -1    5.22    2.36   1
  14  -6   1    5.72    2.51   4
  14   6   1    3.75    1.69   3
 -14   6  -1    1.90    1.81   3
  15   6   1    1.11    1.44   3
  15   6   1    0.47    2.07   2
 -15   6  -1    1.32    1.68   3
  15  -6   1    1.01    1.74   4
 -15  -6  -1    0.90    1.63   1
  16   6   1   12.62    2.90   3
 -16   6  -1   27.95    4.64   3
 -16  -6  -1   21.44    4.22   1
  16  -6   1   22.99    4.43   4
  16   6   1   19.65    4.70   2
 -17  -6  -1   -0.39    1.20   1
 -17   6  -1    0.92    1.53   3
  17  -6   1    2.59    1.99   4
  17   6   1    0.63    1.42   3
  17   6   1   -0.66    1.89   2
  18   6   1    8.62    2.46   3
  18  -6   1    1.64    2.05   4
  18   6   1    2.68    2.16   2
 -18   6  -1    3.75    1.89   3
 -18  -6  -1    2.35    1.75   1
 -19  -6  -1    1.71    1.75   1
  19   6   1    3.43    1.79   3
  19   6   1    1.01    2.05   2
 -19   6  -1    1.95    1.92   3
  19  -6   1   -1.12    1.61   4
 -20   6  -1    5.66    2.61   3
  20  -6   1   14.00    3.91   4
  20   6   1   11.82    3.76   2
 -20  -6  -1   11.59    3.18   1
  21   6   1    0.96    2.37   2
  21  -6   1   -0.47    1.70   4
 -21   6  -1    2.40    1.78   3
 -21  -6  -1    0.39    1.51   1
 -22   6  -1    5.25    2.59   3
  22   6   1    4.87    3.20   2
 -22  -6  -1    0.58    1.88   1
  22  -6   1    0.45    1.97   4
 -23   6  -1    3.53    2.22   3
  23   6   1    5.50    3.16   2
  23  -6   1    4.10    2.68   4
 -23  -6  -1    1.68    1.90   1
 -21  -7   1    0.68    2.30   1
  21  -7  -1    0.53    2.11   4
 -20   7   1   -0.78    1.85   3
  20  -7  -1   -1.97    1.92   4
  20   7  -1   -2.81    1.95   2
 -20  -7   1   -1.42    1.99   1
 -19   7   1    7.17    2.91   3
  19  -7  -1    8.20    3.18   4
  19   7  -1    4.62    3.13   2
 -19  -7   1    7.69    2.88   1
  18   7  -1    6.95    3.12   2
  18  -7  -1    0.13    1.98   4
 -18  -7   1    2.07    1.98   1
 -18   7   1    1.18    2.00   3
  17  -7  -1   -0.22    2.10   4
 -17   7   1    0.54    2.08   3
 -17  -7   1   -0.17    1.56   1
  17   7  -1    2.19    2.39   2
 -16  -7   1    4.33    2.18   1
  16  -7  -1    3.01    2.32   4
  16   7  -1    0.55    2.27   2
 -16   7   1    2.64    2.33   3
  15  -7  -1   14.43    3.86   4
 -15  -7   1   16.57    4.10   1
 -15   7   1   10.53    3.10   3
  15   7  -1   11.47    3.66   2
 -14  -7   1   -0.76    1.30   1
  14   7  -1    2.10    2.37   2
 -14   7   1    1.40    1.86   3
  14  -7  -1    0.62    1.95   4
 -13  -7   1    3.71    2.02   1
  13  -7  -1    6.69    2.52   4
 -13   7   1    5.67    2.32   3
  13   7  -1    6.61    2.83   2
 -12   7   1    6.45    2.34   3
 -12  -7   1   -0.02    1.33   1
  12   7  -1   -0.03    1.95   2
  12  -7  -1   -1.04    1.58   4
  11  -7  -1    0.27    1.51   4
  11  -7  -1    5.06    2.06   1
 -11   7   1    3.81    1.86   3
  11   7  -1    4.85    2.18   2
 -11  -7   1    0.45    1.65   1
  10   7  -1    1.97    2.12   2
  10  -7  -1   -0.12    1.54   1
 -10   7   1    1.34    1.47   3
 -10  -7   1    0.81    1.72   1
  -9  -7   1    5.72    2.30   1
   9   7  -1    5.62    1.95   3
   9   7  -1    4.68    2.58   2
   9  -7  -1    9.39    2.72   1
  -9   7   1    8.57    2.64   3
  -8  -7   1    3.90    1.95   1
  -8   7   1    1.44    1.67   3
   8  -7  -1    1.12    1.42   1
   8   7  -1    2.30    1.48   3
   8   7  -1    0.96    1.97   2
   7   7  -1   19.62    4.12   2
  -7  -7   1   16.80    3.69   1
   7  -7  -1   22.71    4.05   1
   7   7  -1   18.98    2.71   3
  -7   7   1   28.02    4.45   3
   6   7  -1    1.28    1.40   3
  -6  -7   1    2.20    1.76   1
  -6   7   1    0.14    1.38   3
   6  -7  -1   -1.28    1.31   1
   6   7  -1   -0.34    1.41   2
   5  -7  -1   30.99    3.65   1
   5   7  -1   27.91    3.60   2
   5   7  -1   30.89    3.41   3
  -5   7   1   28.18    3.53   3
  -5  -7   1   28.83    3.64   1
   4   7  -1   -0.88    1.22   3
  -4   7   1    2.37    1.51   3
  -4  -7   1   -1.63    1.08   1
   4  -7  -1    2.82    1.67   1
   4   7  -1    1.55    1.81   2
   3   7  -1    9.98    2.65   2
  -3   7   1   10.02    2.66   3
   3  -7  -1    5.54    2.30   1
  -3  -7   1   10.16    2.78   1
   3   7  -1    7.06    2.15   3
   2   7  -1    1.04    1.47   3
   2   7  -1   -0.18    1.37   2
  -2   7   1    0.54    1.68   3
   2  -7  -1    1.68    1.41   1
  -2  -7   1    0.43    1.31   1
   1   7  -1    0.37    1.48   3
   1  -7  -1    2.03    1.62   1
  -1  -7   1    4.57    2.10   1
  -1   7   1    3.30    1.57   3
   1   7  -1    0.22    1.42   2
   0  -7  -1   -0.06    1.31   1
   0   7  -1   -0.58    1.27   2
   0   7   1    0.35    1.53   3
   0  -7   1    0.61    1.55   1
   0   7  -1    3.13    1.78   3
   1   7   1    3.17    1.76   2
  -1   7  -1   -0.76    1.27   3
   1  -7   1   -1.33    1.12   1
  -1  -7  -1    0.09    1.39   1
   1   7   1   -0.71    1.17   3
  -2  -7  -1   -0.10    1.23   1
   2   7   1   -0.47    1.64   2
   2  -7   1    1.01    1.38   1
  -2   7  -1    1.76    1.51   3
   2   7   1    0.96    1.34   3
   3   7   1    4.14    2.15   2
  -3   7  -1    2.56    1.63   3
   3  -7   1    2.63    1.55   1
  -3  -7  -1    4.51    2.39   1
   3   7   1    3.34    1.86   3
  -4   7  -1    4.29    1.95   3
   4   7   1    0.86    1.70   2
   4   7   1    0.29    1.19   3
  -4  -7  -1    1.32    1.47   1
   4  -7   1    1.20    1.36   1
  -5   7  -1   16.40    3.27   3
   5   7   1   18.54    2.67   3
  -5  -7  -1   17.76    3.79   1
   5  -7   1   21.11    3.91   1
   5   7   1   19.51    3.92   2
   6   7   1    2.48    1.48   3
   6  -7   1    2.83    1.76   1
   6   7   1    1.01    1.65   2
  -6  -7  -1    1.44    1.81   1
  -6   7  -1    0.15    1.67   3
   7   7   1    2.19    2.12   2
  -7  -7  -1   -0.42    1.24   1
  -7   7  -1   -1.34    1.44   3
   7   7   1    0.94    1.48   3
   7  -7   1   -0.80    1.27   1
  -8  -7  -1    3.76    1.90   1
  -8   7  -1    0.22    1.65   3
   8   7   1    0.76    1.34   3
   8   7   1    2.62    2.02   2
   8  -7   1    1.17    1.53   1
   9   7   1    4.51    2.28   2
  -9   7  -1    2.11    1.81   3
  -9  -7  -1    2.07    1.77   1
   9  -7   1    2.06    1.85   1
   9   7   1    1.10    1.26   3
  10  -7   1    1.21    1.60   1
  10  -7   1    0.54    1.52   4
  10   7   1   -0.08    1.70   2
  10   7   1    2.54    1.53   3
 -10   7  -1    1.53    1.93   3
 -10  -7  -1    1.05    1.63   1
  11   7   1    1.53    1.54   3
 -11   7  -1    6.71    2.33   3
  11   7   1    1.05    2.41   2
 -11  -7  -1    1.85    1.55   1
  11  -7   1    1.26    1.93   4
  12   7   1    2.09    1.67   3
 -12   7  -1    4.49    2.35   3
  12  -7   1    2.88    2.11   4
  12   7   1    3.21    2.38   2
 -12  -7  -1   -1.99    1.42   1
  13  -7   1   15.98    3.86   4
 -13   7  -1   22.79    3.33   3
 -13  -7  -1   25.05    3.57   1
  13   7   1   21.87    2.94   3
  13   7   1   18.17    4.49   2
  14   7   1   -3.30    1.43   2
 -14  -7  -1   -0.71    1.42   1
  14   7   1    0.34    1.33   3
 -14   7  -1   -1.96    1.43   3
  14  -7   1   -0.69    1.70   4
  15   7   1    1.01    2.16   2
  15  -7   1    1.45    1.76   4
 -15  -7  -1    1.39    1.63   1
 -15   7  -1    4.03    2.19   3
  16   7   1   -0.73    2.16   2
 -16  -7  -1   -0.57    1.60   1
 -16   7  -1    0.83    1.82   3
  16  -7   1    2.41    1.89   4
  17  -7   1    6.56    2.79   4
  17   7   1    7.70    3.47   2
 -17  -7  -1    4.83    2.72   1
 -17   7  -1    6.23    2.45   3
 -18   7  -1    1.73    2.03   3
  18   7   1    1.92    2.56   2
  18  -7   1   -0.39    1.74   4
 -18  -7  -1   -0.79    1.81   1
 -19  -7  -1    4.33    2.56   1
  19  -7   1   -1.28    1.92   4
  19   7   1   -0.27    2.27   2
 -19   7  -1    0.93    1.85   3
  20  -7   1   -1.39    1.99   4
 -20   7  -1    1.60    2.06   3
 -20  -7  -1    1.74    1.73   1
  20   7   1   -1.16    2.26   2
  21  -7   1    0.63    2.18   4
 -21  -7  -1    0.43    1.94   1
  16   8  -1   -0.94    2.52   2
 -15  -8   1    3.13    2.26   1
  15   8  -1   -1.49    2.42   2
 -15   8   1    2.32    2.44   3
  14   8  -1   12.36    3.82   2
 -14  -8   1    7.00    2.83   1
 -14   8   1    3.98    2.62   3
  13   8  -1    2.30    2.73   2
 -13   8   1    3.21    2.33   3
 -13  -8   1    1.99    2.18   1
  12   8  -1    2.24    2.30   2
 -12  -8   1    1.00    2.07   1
 -12   8   1   10.36    3.02   3
 -11  -8   1   -3.41    1.62   1
  11   8  -1    0.44    1.91   2
 -11   8   1    2.09    1.83   3
 -10  -8   1   28.15    5.15   1
 -10   8   1   15.38    3.64   3
  10   8  -1   22.10    4.81   2
  10  -8  -1   19.11    4.02   1
  -9  -8   1   -1.69    1.49   1
   9   8  -1   -1.28    1.82   2
  -9   8   1    2.57    2.03   3
   9  -8  -1    2.24    1.90   1
   8   8  -1    2.05    2.26   2
  -8  -8   1    0.45    1.52   1
   8  -8  -1    4.31    2.29   1
  -8   8   1    2.35    1.81   3
   7  -8  -1    0.79    1.93   1
  -7  -8   1    2.83    1.96   1
  -7   8   1    1.21    1.75   3
   7   8  -1   -0.57    1.94   2
  -6   8   1   19.94    4.18   3
   6   8  -1   23.49    4.79   2
   6  -8  -1   21.49    4.32   1
  -6  -8   1   22.40    3.31   1
   5  -8  -1   -0.76    1.55   1
  -5   8   1    2.16    1.73   3
   5   8  -1    2.79    2.18   2
  -5  -8   1   -0.73    1.57   1
  -4  -8   1   -1.50    1.86   1
  -4   8   1    3.68    2.10   3
   4  -8  -1    2.94    1.98   1
   4   8  -1    3.45    2.31   2
  -3   8   1    4.36    2.00   3
  -3  -8   1    2.46    2.09   1
   3   8  -1    2.01    1.87   3
   3  -8  -1   -0.11    1.95   1
  -2  -8   1    5.06    2.47   1
  -2   8   1    4.93    2.14   3
   2   8  -1    5.93    1.91   3
   2  -8  -1    4.37    1.98   1
  -1  -8   1   -0.36    1.57   1
  -1   8   1    1.98    1.49   3
   1   8  -1    3.41    1.78   3
   1  -8  -1    4.01    2.30   1
   0   8   1   15.37    3.37   3
   0  -8   1   11.03    2.78   1
   0  -8  -1   17.87    4.04   1
   0   8  -1    9.87    2.74   3
   1  -8   1   -0.71    1.54   1
   1   8   1    3.47    1.94   3
  -1  -8  -1    1.32    1.55   1
  -1   8  -1   -0.25    1.63   3
  -2   8  -1    5.06    1.90   3
  -2  -8  -1    8.32    2.52   1
   2   8   1    7.70    2.64   3
   2  -8   1    7.11    2.60   1
   3  -8   1    0.30    1.82   1
   3   8   1    0.15    1.43   3
  -3  -8  -1    6.50    2.48   1
  -3   8  -1    4.38    2.04   3
   4   8   1    6.74    2.20   3
   4  -8   1    3.40    2.18   1
  -4   8  -1    6.00    2.49   3
  -4  -8  -1    3.60    1.90   1
   5   8   1    1.73    1.56   3
  -5   8  -1    6.18    2.15   3
  -5  -8  -1    2.30    2.00   1
   5  -8   1    3.94    1.93   1
   6   8   1   21.42    3.79   3
   6   8   1   18.11    4.23   2
  -6   8  -1   18.04    3.76   3
   6  -8   1   19.02    3.90   1
  -6  -8  -1   31.78    5.41   1
   7  -8   1    2.17    1.99   1
  -7   8  -1    1.19    1.72   3
  -7  -8  -1   -0.88    1.91   1
   7   8   1    3.86    1.76   3
   7   8   1    1.22    2.06   2
   8   8   1    1.17    1.46   3
  -8   8  -1    3.85    2.05   3
  -8  -8  -1    4.14    2.83   1
   8  -8   1    5.34    2.44   1
   8   8   1    2.80    2.41   2
   9   8   1    0.64    2.06   2
  -9  -8  -1    1.04    1.66   1
  -9   8  -1    2.01    2.21   3
 -10   8  -1   10.87    3.26   3
  10   8   1   -0.61    2.05   2
 -10  -8  -1   10.54    3.56   1
  11   8   1    1.28    2.33   2
 -11   8  -1    3.02    2.31   3
 -11  -8  -1   -1.19    1.74   1
  12   8   1   -1.43    1.90   2
 -12  -8  -1   -0.19    1.69   1
 -12   8  -1    3.36    2.39   3
  13   8   1    1.41    2.39   2
 -13   8  -1    0.94    1.80   3
 -13  -8  -1    2.41    2.00   1
 -14  -8  -1   22.17    4.79   1
 -14   8  -1    6.67    2.80   3
  14   8   1   18.21    4.60   2
 -15   8  -1    1.98    2.20   3
 -15  -8  -1    1.52    1.92   1
  15   8   1   -2.60    1.96   2
 -16   8  -1    2.52    2.25   3
  16   8   1   -1.67    2.88   2
   8  -9  -1    2.38    2.33   1
   7  -9  -1   11.92    3.76   1
  -7   9   1    9.72    3.37   3
  -6   9   1    2.89    2.08   3
   6  -9  -1    0.44    2.06   1
  -5  -9   1    4.26    2.40   1
   5  -9  -1    0.49    2.51   1
  -5   9   1    1.84    1.92   3
  -4   9   1    4.01    2.19   3
  -4  -9   1   -0.41    1.92   1
   4  -9  -1    3.63    2.47   1
  -3  -9   1    4.86    2.36   1
  -3   9   1    5.02    2.05   3
   3  -9  -1    3.39    2.23   1
  -2   9   1    2.98    2.00   3
   2  -9  -1    3.16    2.43   1
  -2  -9   1    3.46    2.51   1
  -1   9   1    7.60    2.56   3
   1  -9  -1    1.28    1.95   1
  -1  -9   1    3.02    2.46   1
   0   9   1    5.05    1.91   3
   0  -9   1    2.35    1.91   1
   0  -9  -1   -2.98    1.72   1
   1   9   1    5.23    2.33   3
  -1  -9  -1    1.89    2.18   1
   1  -9   1    4.14    2.52   1
  -2  -9  -1    1.57    1.83   1
   2   9   1    5.29    2.15   3
   2  -9   1    4.65    2.68   1
  -3  -9  -1    7.30    2.92   1
   3  -9   1   10.81    3.35   1
  -4  -9  -1    1.20    2.10   1
   4  -9   1    1.33    2.11   1
  -4   9  -1    4.39    2.09   3
  -5   9  -1    5.62    2.07   3
   5  -9   1    2.73    2.32   1
   6  -9   1    1.40    2.16   1
  -6   9  -1    3.78    1.88   3
  -7   9  -1    1.04    2.03   3
   7  -9   1    2.89    2.60   1
 -32   0   2   12.31    3.47   3
 -31   0   2    1.45    1.76   3
  30   0  -2   23.50    4.53   4
 -30   0   2   24.16    4.44   3
 -29   0   2   -0.22    1.37   3
  29   0  -2    3.14    2.11   4
 -28   0   2    3.10    1.95   3
  28   0  -2    8.73    2.88   4
  27   0  -2    0.68    1.63   4
 -27   0   2    0.49    1.74   3
  26   0  -2    2.03    1.98   3
  26   0  -2    1.45    1.71   4
 -26   0   2    1.53    1.47   3
  25   0  -2    0.93    1.80   3
  25   0  -2    1.35    1.47   4
  24   0  -2   21.51    3.99   3
  24   0  -2   20.62    3.89   4
 -23   0   2    0.31    0.95   2
  23   0  -2   -1.66    1.15   4
  23   0  -2    1.32    1.66   3
 -22   0   2  185.77    9.47   2
  22   0  -2  183.26   10.40   3
  22   0  -2  175.34   10.22   4
  21   0  -2    1.14    1.31   4
 -21   0   2    0.17    1.03   2
  21   0  -2    1.75    1.70   3
  20   0  -2   20.18    2.88   3
 -20   0   2   21.69    2.36   2
  20   0  -2   21.42    2.88   4
 -19   0   2   -0.30    0.84   2
  19   0  -2    0.05    0.62   1
  19   0  -2   -0.95    1.24   3
  19   0  -2    1.13    1.18   4
  18   0  -2   10.49    2.01   1
  18   0  -2   11.11    2.64   3
  18   0  -2    9.00    2.18   4
 -18   0   2   12.49    2.15   2
  17   0  -2    1.37    1.39   3
 -17   0   2   -0.46    0.74   2
  17   0  -2    0.44    0.78   1
  17   0  -2    0.81    1.11   4
  16   0  -2   65.10    3.88   1
  16   0  -2   59.31    4.32   4
  16   0  -2   45.92    4.02   3
 -16   0   2   55.83    3.68   2
  15   0  -2    0.30    0.84   4
 -15   0   2   -0.12    0.70   2
  15   0  -2    0.20    0.69   1
  15   0  -2    0.94    1.09   3
  14   0  -2   23.03    2.47   4
  14   0  -2   20.32    2.40   3
  14   0  -2   22.51    2.21   1
  14   0  -2   26.82    2.57   2
  13   0  -2   -1.08    0.85   2
  13   0  -2    0.93    0.76   1
  13   0  -2    0.68    1.05   4
  13   0  -2   -1.11    0.77   3
  12   0  -2  293.85   12.97   2
  12   0  -2  285.58   12.91   3
  12   0  -2  302.64   12.52   1
  12   0  -2  280.77   13.14   4
  11   0  -2    0.58    0.80   2
  11   0  -2   -0.10    0.60   1
  11   0  -2   -0.74    0.66   3
  11   0  -2    0.78    0.76   4
  10   0  -2    9.20    1.40   1
  10   0  -2    6.19    1.38   4
  10   0  -2    9.51    1.55   2
  10   0  -2    8.87    1.66   3
   9   0  -2   -0.07    0.62   4
   9   0  -2   -0.41    0.73   3
   9   0  -2    0.21    0.57   1
   9   0  -2   -1.15    0.54   2
   8   0  -2   20.22    1.88   4
   8   0  -2   21.67    1.89   3
   8   0  -2   20.58    1.81   2
   8   0  -2   21.22    1.74   1
   7   0  -2    0.67    0.72   3
   7   0  -2    0.64    0.66   4
   7   0  -2    0.03    0.50   1
   7   0  -2    0.24    0.56   2
   6   0  -2  207.76    8.50   3
   6   0  -2  174.02    8.38   2
   6   0  -2  207.54    8.44   1
   6   0  -2  210.18    8.80   4
   5   0  -2    0.48    0.46   4
   5   0  -2    0.18    0.42   1
   5   0  -2    0.62    0.45   3
   5   0  -2    0.13    0.21   2
   4   0  -2 1976.35   73.72   3
   4   0  -2 1962.80   76.06   4
   4   0  -2 1864.83   74.12   1
   3   0  -2   -0.08    0.21   1
   3   0  -2    0.09    0.12   2
   3   0  -2    0.27    0.24   4
  -3   0   2   -0.15    0.15   3
  -2   0   2    2.61    0.32   3
  -2   0   2    2.95    0.47   4
   2   0  -2    3.53    0.46   1
   2   0  -2    2.87    0.40   4
   1   0  -2    0.24    0.15   2
   1   0  -2    0.14    0.18   1
  -1   0   2    0.52    0.21   4
   0   0  -2    7.23    0.53   2
   0   0   2    8.02    0.56   4
   0   0  -2    7.70    0.54   1
   1   0   2    0.21    0.15   4
  -1   0  -2    0.03    0.11   2
   1   0   2    0.14    0.20   3
   2   0   2   37.00    1.85   4
   2   0   2   34.15    1.77   3
  -2   0  -2   32.36    1.73   2
  -3   0  -2   -0.03    0.22   2
   3   0   2    0.49    0.36   3
   3   0   2    0.90    0.36   4
   4   0   2  612.42   24.15   4
  -4   0  -2  593.68   23.14   1
  -4   0  -2  585.89   23.81   2
   4   0   2  605.64   23.51   3
  -5   0  -2    0.07    0.28   1
   5   0   2   -0.65    0.44   3
   5   0   2   -0.06    0.50   4
  -5   0  -2   -0.06    0.29   2
  -6   0  -2  923.50   35.94   2
   6   0   2  896.18   36.35   4
   6   0   2  900.09   35.44   3
   7   0   2   -0.18    0.37   1
   7   0   2    0.30    0.65   4
  -7   0  -2   -0.47    0.33   2
   7   0   2   -0.71    0.50   3
  -8   0  -2   37.77    2.53   2
   8   0   2   40.33    2.17   1
   8   0   2   44.87    2.89   4
   8   0   2   42.55    2.95   3
   9   0   2    1.97    0.61   1
   9   0   2   -0.93    0.52   4
  -9   0  -2   -0.62    0.44   2
   9   0   2   -0.49    0.61   3
  10   0   2    0.96    0.87   3
  10   0   2    0.75    0.72   4
 -10   0  -2   -0.16    0.50   2
  10   0   2    0.50    0.51   1
  11   0   2    1.04    0.80   4
  11   0   2    1.09    0.55   1
 -11   0  -2   -0.09    0.54   2
  11   0   2   -0.14    0.87   3
  12   0   2  260.23   12.06   4
 -12   0  -2  254.49   11.58   2
  12   0   2  272.62   10.88   1
  12   0   2  252.63   11.97   3
  13   0   2   -0.49    0.80   3
  13   0   2   -0.71    0.80   4
  13   0   2   -0.01    0.52   1
 -13   0  -2   -0.54    0.58   2
  14   0   2  325.94   14.84   4
  14   0   2  342.25   13.51   1
 -14   0  -2  308.32   14.25   2
  14   0   2  318.62   14.76   3
  15   0   2   -0.50    0.79   4
 -15   0  -2    0.38    0.73   2
  15   0   2    1.25    0.74   1
  15   0   2   -0.09    1.02   3
  16   0   2  232.99   11.59   4
  16   0   2  253.54   10.33   1
  16   0   2  233.51   11.73   3
 -16   0  -2  218.06   10.96   2
 -17   0  -2   -1.55    0.69   2
  17   0   2    1.01    1.43   3
  17   0   2    0.67    1.05   4
 -18   0  -2    1.71    1.19   2
  18   0   2    1.07    1.53   3
  18   0   2    0.77    1.33   4
  19   0   2    0.51    1.24   4
  19   0   2    1.05    1.38   3
 -19   0  -2    0.41    1.05   2
 -20   0  -2   32.46    3.10   2
  20   0   2   38.50    4.11   3
  20   0   2   40.06    3.81   4
  21   0   2    0.66    1.30   4
  21   0   2   -0.59    1.18   3
 -21   0  -2   -0.70    0.79   2
 -22   0  -2   43.03    3.68   2
  22   0   2   47.00    4.64   3
  22   0   2   37.81    3.94   4
 -23   0  -2   -1.30    0.80   2
  23   0   2   -1.15    1.22   4
  23   0   2    1.00    1.69   3
 -24   0  -2   21.29    2.74   2
  24   0   2   27.08    3.71   3
  24   0   2   31.14    3.67   4
  25   0   2    0.90    1.64   3
 -25   0  -2    0.36    1.18   2
  25   0   2    3.45    2.03   4
  26   0   2   11.96    3.35   3
  26   0   2   13.67    3.50   4
 -26   0  -2   13.96    2.95   2
  27   0   2    0.84    1.59   4
  27   0   2    1.60    1.81   3
  28   0   2    9.52    3.05   4
  28   0   2    7.49    2.77   3
  29   0   2    3.68    2.50   3
  30   0   2    6.63    2.49   3
 -31   0  -2    3.15    1.96   3
  31   0   2   -0.16    2.20   3
 -32   0  -2   15.81    4.07   3
 -32   1   2    1.02    2.25   3
  32  -1  -2    2.13    2.16   4
  32   1  -2    3.46    2.39   3
 -32  -1   2    4.82    2.04   3
  31   1  -2    0.66    2.05   3
 -31   1   2    3.35    2.08   3
  31  -1  -2    7.62    3.16   4
 -30   1   2    1.37    1.92   3
  30   1  -2    1.61    1.78   3
  30  -1  -2   -1.48    1.88   4
  29  -1  -2    5.54    2.37   4
  29   1  -2    4.42    2.67   3
 -29   1   2    2.37    2.10   3
  28  -1  -2    2.95    1.84   4
  28   1  -2   -0.49    1.69   3
 -28   1   2    2.00    1.69   3
 -27   1   2    4.63    2.05   3
  27  -1  -2    4.79    2.20   4
  27   1  -2    2.77    1.85   3
 -26   1   2    2.57    1.74   3
  26  -1  -2    1.96    1.81   4
 -26  -1   2    0.42    1.25   2
  26   1  -2    1.81    1.87   3
  25   1  -2   23.81    4.28   3
 -25   1   2   14.40    3.24   3
 -25  -1   2   17.74    3.22   2
  25  -1  -2   18.58    3.85   4
  25   1  -2   16.68    3.48   4
  24   1  -2    1.28    1.55   3
  24   1  -2    1.98    1.64   4
  24  -1  -2    1.52    1.69   4
 -24   1   2    1.15    1.42   3
 -24  -1   2    0.26    0.96   2
  23   1  -2   97.33    6.39   4
  23   1  -2   88.15    6.62   3
  23  -1  -2   86.14    6.68   4
 -23   1   2   91.34    6.32   3
 -23  -1   2   87.58    5.93   2
  22  -1  -2    0.75    1.42   4
  22   1  -2   -0.15    1.43   3
 -22  -1   2   -0.28    0.79   2
  22   1  -2    1.45    1.39   4
 -22   1   2   -0.08    1.15   3
 -21   1   2   51.80    4.25   3
  21   1  -2   50.98    4.17   4
  21   1  -2   45.28    3.80   1
  21   1  -2   48.57    4.49   3
  21  -1  -2   50.03    4.72   4
 -21  -1   2   50.65    3.97   2
 -20   1   2   -0.90    0.83   2
 -20   1   2    0.16    0.97   3
  20   1  -2   -1.17    1.16   3
  20   1  -2    4.01    1.92   2
  20   1  -2    0.23    0.99   1
  20   1  -2    0.09    0.98   4
  20  -1  -2   -0.14    1.20   4
  19   1  -2   24.62    3.06   3
 -19   1   2   30.70    3.05   3
  19  -1  -2   22.21    3.15   4
  19   1  -2   28.44    2.78   1
 -19   1   2   28.35    2.57   2
  19   1  -2   34.07    3.15   4
  19   1  -2   30.62    3.44   2
  19  -1  -2   28.90    2.67   1
 -18   1   2    1.77    1.19   3
  18   1  -2    0.99    1.19   4
  18   1  -2    0.57    1.68   2
  18   1  -2   -0.02    1.09   3
  18   1  -2    2.77    1.19   1
  18  -1  -2    2.02    1.08   1
  18  -1  -2   -0.82    1.04   4
 -18   1   2    1.27    0.88   2
  17   1  -2    3.57    1.78   2
 -17   1   2    0.82    1.16   3
  17   1  -2    3.54    1.44   4
  17   1  -2    2.19    1.29   1
 -17   1   2    1.00    0.89   2
  17  -1  -2    4.57    1.87   4
  17  -1  -2    1.83    0.97   1
  17   1  -2    1.81    1.43   3
  16   1  -2    0.48    1.15   2
 -16   1   2    0.38    1.00   3
  16  -1  -2    0.36    0.99   4
  16   1  -2    0.76    1.13   1
  16   1  -2   -1.24    0.84   3
 -16   1   2   -0.41    0.62   2
  16   1  -2    1.52    1.08   4
  16  -1  -2    0.50    0.67   1
  15  -1  -2  161.31    8.70   4
  15   1  -2  156.96    8.04   4
  15   1  -2  154.68    8.21   3
 -15   1   2  162.01    7.50   2
 -15   1   2  153.02    8.00   3
  15   1  -2  162.94    7.86   1
  15   1  -2  156.71    8.49   2
  14   1  -2   -0.31    0.59   4
  14   1  -2   -0.43    0.79   3
 -14   1   2   -0.07    0.54   2
  14  -1  -2    0.23    0.87   4
  14  -1  -2    0.27    0.38   1
 -14   1   2    0.41    0.90   3
  14   1  -2    0.72    0.81   1
  14   1  -2   -0.72    0.89   2
  13  -1  -2   54.23    4.20   4
 -13   1   2   58.27    3.86   3
 -13   1   2   65.01    3.45   2
  13   1  -2   55.36    4.09   2
  13   1  -2   57.05    3.98   3
  13   1  -2   60.41    3.76   1
  13   1  -2   66.00    3.89   4
  12   1  -2    0.86    0.73   4
  12  -1  -2   -0.80    0.68   4
 -12   1   2    0.28    0.53   2
 -12   1   2    0.10    0.69   3
  12  -1  -2   -0.73    0.50   1
  12   1  -2    0.23    1.01   2
  12   1  -2    0.22    0.80   3
  12   1  -2   -0.34    0.65   1
  11   1  -2  110.60    5.93   3
  11   1  -2  123.56    5.95   4
 -11   1   2  107.17    5.83   3
  11   1  -2  113.02    5.82   1
  11   1  -2  117.45    6.26   2
 -11   1   2  122.97    5.45   2
  11  -1  -2  122.01    5.77   1
  11  -1  -2  114.71    6.39   4
  10   1  -2    0.48    0.76   3
  10   1  -2    0.30    0.63   1
  10   1  -2    1.06    0.88   2
 -10   1   2   -0.42    0.48   3
  10  -1  -2   -0.65    0.53   1
  10   1  -2    0.31    0.60   4
  10  -1  -2   -0.37    0.63   4
 -10   1   2    0.09    0.34   2
   9   1  -2   88.32    4.75   1
   9  -1  -2   93.02    4.62   1
   9  -1  -2   88.53    5.15   4
  -9   1   2   94.15    4.81   3
  -9   1   2   94.91    4.27   2
   9   1  -2   96.61    4.80   3
   9   1  -2   90.00    4.65   4
   9   1  -2   95.46    5.11   2
   8  -1  -2    0.26    0.65   1
   8   1  -2   -0.35    0.49   1
  -8   1   2    0.16    0.35   2
   8  -1  -2    0.81    0.69   4
   8   1  -2   -1.02    0.51   3
  -8   1   2   -0.34    0.44   3
   8   1  -2   -0.96    0.71   2
   8   1  -2    0.50    0.52   4
   7   1  -2  142.95    6.88   2
   7  -1  -2  140.14    7.02   4
   7   1  -2  143.64    6.50   3
  -7   1   2  146.48    6.09   2
  -7   1   2  147.06    6.61   3
   7   1  -2  144.82    6.65   1
   7  -1  -2  153.24    6.58   1
  -6   1   2    0.13    0.27   2
   6  -1  -2   -0.33    0.49   1
   6   1  -2    0.68    0.57   3
   6   1  -2    0.23    0.30   4
  -6   1   2   -0.34    0.45   3
   6  -1  -2   -0.24    0.66   4
   6   1  -2   -0.72    0.57   2
   6   1  -2    0.50    0.55   1
  -6  -1   2    0.43    0.43   4
   4   1  -2   -0.14    0.52   2
   4   1  -2    0.14    0.33   3
   4   1  -2    0.76    0.54   1
  -4   1   2   -0.13    0.41   3
  -4  -1   2   -0.07    0.27   4
   4  -1  -2    0.07    0.49   4
   4  -1  -2    0.68    0.51   1
   3   1  -2    7.02    0.71   3
  -3   1   2    5.94    0.88   3
   3   1  -2    7.53    0.95   2
   3   1  -2    6.66    0.93   1
  -3  -1   2    6.81    0.71   4
   3  -1  -2    8.94    0.92   1
   3  -1  -2    8.50    1.09   4
   2  -1  -2   -0.32    0.31   4
   2   1  -2    0.08    0.21   3
  -2  -1   2    0.24    0.35   1
  -2   1   2   -0.07    0.34   3
   2   1  -2   -0.30    0.34   2
  -2  -1   2    0.21    0.27   4
   2  -1  -2    0.44    0.30   1
   1   1  -2  207.82    8.10   3
  -1   1   2  207.27    8.30   2
  -1  -1   2  203.41    8.40   1
   1  -1  -2  201.53    8.48   4
  -1  -1   2  208.88    8.53   4
  -1   1   2  203.43    8.41   3
   1  -1  -2  197.74    8.44   1
   1   1  -2  209.38    8.59   2
   0   1   2   -0.03    0.31   2
   0   1  -2   -0.03    0.12   3
   0   1   2   -0.10    0.32   3
   0   1  -2   -0.54    0.28   2
   0  -1  -2    0.11    0.26   4
   0  -1   2    0.12    0.21   1
   0  -1  -2    0.06    0.29   1
   0  -1   2    0.07    0.28   4
  -1   1  -2  265.54   11.44   3
   1  -1   2  294.06   12.13   4
   1   1   2  296.26   11.92   2
   1   1   2  298.60   11.72   3
  -1  -1  -2  292.22   11.75   1
  -1   1  -2  301.42   11.97   2
  -2   1  -2   -0.32    0.18   3
   2  -1   2   -0.14    0.41   4
  -2   1  -2    0.69    0.53   2
   2   1   2   -0.10    0.29   3
   2   1   2    0.35    0.45   2
   2  -1   2    0.16    0.21   1
  -2  -1  -2    0.23    0.34   1
   3  -1   2  582.43   23.86   4
  -3   1  -2  599.64   22.82   3
  -3  -1  -2  590.66   23.00   1
   3   1   2  587.71   23.62   2
   3  -1   2  587.26   22.68   1
   3   1   2  584.32   22.96   3
  -3   1  -2  568.62   23.40   2
  -4   1  -2   -0.06    0.44   2
   4  -1   2    0.11    0.60   4
   4   1   2    0.14    0.29   4
  -4  -1  -2    0.08    0.39   1
   4   1   2    0.27    0.47   3
   4  -1   2    0.08    0.23   1
  -4   1  -2   -0.11    0.34   3
   4   1   2   -0.54    0.58   2
   5  -1   2  191.57    8.74   3
   5   1   2  207.84    9.09   2
   5   1   2  207.38    8.38   4
   5  -1   2  199.05    9.11   4
   5   1   2  196.88    8.69   3
  -5   1  -2  197.97    8.57   2
  -5  -1  -2  199.67    8.46   1
   5  -1   2  210.72    8.08   1
   6   1   2   -0.67    0.42   4
   6  -1   2    0.67    0.42   1
   6   1   2   -0.07    0.74   2
   6  -1   2    0.89    0.86   3
   6  -1   2    0.34    0.70   4
  -6   1  -2    0.21    0.52   2
   6   1   2    0.35    0.63   3
  -6  -1  -2    0.34    0.42   1
   7  -1   2    6.08    0.83   1
   7   1   2    7.64    1.08   4
   7   1   2    7.00    1.57   2
  -7  -1  -2    5.89    1.00   1
   7  -1   2    4.65    1.31   3
  -7   1  -2    4.67    0.99   2
   7  -1   2    6.28    1.48   4
   7   1   2    5.51    1.29   3
   8   1   2    0.60    0.60   4
   8  -1   2    0.52    0.76   4
   8  -1   2    0.73    0.93   3
   8   1   2   -0.09    0.82   2
  -8  -1  -2    0.19    0.44   1
  -8   1  -2    0.27    0.48   2
   8   1   2    0.82    0.77   3
   8  -1   2   -0.17    0.39   1
   9  -1   2   47.28    3.28   4
   9   1   2   45.31    3.11   3
   9   1   2   42.94    2.66   4
   9  -1   2   46.72    2.30   1
   9   1   2   40.79    3.20   2
   9  -1   2   39.67    3.12   3
  -9   1  -2   43.05    2.70   2
  -9  -1  -2   42.17    2.59   1
  10   1   2    0.21    0.70   3
 -10  -1  -2    0.45    0.53   1
 -10   1  -2    0.40    0.63   2
  10   1   2   -0.84    0.83   2
  10  -1   2    0.58    0.99   3
  10   1   2    0.49    0.56   4
  10  -1   2    0.58    0.82   4
  10  -1   2    0.78    0.48   1
  11  -1   2  136.80    5.57   1
 -11  -1  -2  126.59    5.98   1
 -11   1  -2  131.31    6.22   2
  11   1   2  128.80    6.97   2
  11   1   2  124.03    6.65   3
  11  -1   2  121.94    6.86   4
  11  -1   2  112.16    6.62   3
  12  -1   2    0.49    0.98   3
  12   1   2   -0.11    0.85   3
  12   1   2   -0.53    0.87   2
 -12  -1  -2    0.54    0.59   1
  12  -1   2   -0.05    0.39   1
 -12  -1  -2   -1.00    0.57   2
  12  -1   2    0.01    0.74   4
  12   1   2   -0.03    0.40   4
 -12   1  -2   -0.03    0.63   2
 -13  -1  -2   28.84    2.16   1
 -13  -1  -2   21.68    2.26   2
  13   1   2   16.23    1.92   4
  13  -1   2   28.01    2.79   4
 -13   1  -2   25.35    2.24   2
  13   1   2   25.65    2.63   3
  13  -1   2   30.36    1.92   1
  13  -1   2   27.85    2.82   3
  14  -1   2    0.71    1.28   3
  14  -1   2    0.80    0.59   1
 -14  -1  -2    0.27    0.78   2
  14   1   2    1.58    0.88   4
 -14   1  -2    0.29    0.75   2
  14  -1   2    0.83    1.04   4
 -14  -1  -2    0.08    0.64   1
  14   1   2    0.74    1.05   3
  15   1   2    0.82    0.82   4
  15  -1   2    1.89    0.73   1
 -15  -1  -2    0.62    0.82   1
  15  -1   2    2.06    1.35   4
 -15   1  -2    0.61    0.82   2
 -15  -1  -2   -0.21    0.85   2
  15  -1   2   -0.46    1.02   3
  15   1   2   -0.91    0.90   3
 -16   1  -2    0.27    0.85   2
 -16  -1  -2   -0.13    0.66   1
  16   1   2    0.42    1.25   3
  16   1   2    0.59    0.86   4
  16  -1   2   -0.94    1.07   3
  16  -1   2   -0.98    1.06   4
 -16  -1  -2   -1.05    0.63   2
 -17  -1  -2   78.34    5.20   2
  17   1   2   75.92    5.69   3
  17  -1   2   83.02    5.88   3
 -17  -1  -2   91.16    4.87   1
  17   1   2   83.05    5.28   4
  17  -1   2   88.22    5.92   4
 -17   1  -2   82.82    5.03   2
 -18   1  -2   -1.03    0.83   2
  18   1   2   -0.63    1.24   3
 -18  -1  -2    0.51    0.85   2
  18  -1   2    2.12    1.35   4
  18  -1   2    0.56    1.35   3
 -18  -1  -2   -0.07    0.82   1
  18   1   2    0.08    1.05   4
 -19  -1  -2   47.29    3.75   2
 -19   1  -2   40.56    3.48   2
  19  -1   2   45.72    4.42   3
  19   1   2   44.40    4.26   3
  19  -1   2   39.95    4.13   4
  19   1   2   48.30    3.85   4
  20  -1   2   -0.38    1.50   4
 -20  -1  -2    0.79    0.97   2
 -20   1  -2    0.78    1.22   2
  20   1   2    1.42    1.35   4
  20   1   2   -0.25    1.27   3
  20  -1   2   -0.60    1.42   3
  21   1   2   41.36    4.26   3
 -21  -1  -2   43.86    3.77   2
 -21   1  -2   44.25    3.60   2
  21  -1   2   44.64    4.51   4
  21  -1   2   40.20    4.37   3
  21   1   2   44.54    3.94   4
 -22   1  -2    1.03    1.22   2
  22  -1   2    1.55    1.72   3
  22   1   2    2.72    1.48   4
  22   1   2    1.04    1.37   3
 -22  -1  -2    1.92    1.21   2
  22  -1   2    1.50    1.55   4
  23  -1   2    6.06    2.61   3
 -23  -1  -2    7.01    2.03   2
  23   1   2    4.32    2.16   3
  23   1   2    6.79    2.19   4
  23  -1   2    8.55    2.64   4
 -23   1  -2   11.21    2.46   2
  24  -1   2    2.48    2.21   3
 -24  -1  -2    1.80    1.32   2
  24   1   2   -0.40    1.46   3
  24  -1   2   -0.26    1.39   4
 -24   1  -2   -1.99    1.01   3
 -25  -1  -2    7.20    2.18   2
 -25   1  -2   11.11    3.06   3
  25   1   2    3.18    2.09   3
  25  -1   2    3.10    1.87   4
  26   1   2    0.48    1.77   3
  26  -1   2    0.32    1.70   4
 -26   1  -2    0.97    1.51   3
 -26  -1  -2    1.06    1.37   2
 -27  -1  -2    7.74    2.39   2
 -27   1  -2    5.66    2.44   3
  27   1   2    7.22    2.47   3
  27  -1   2    3.22    2.23   4
 -28   1  -2    1.57    1.66   3
  28   1   2    1.44    1.65   3
  28  -1   2    5.19    2.55   4
 -28  -1  -2    0.85    1.57   2
  29   1   2    2.45    2.09   3
  29  -1   2    0.56    2.24   4
 -29   1  -2   -0.77    1.54   3
 -29  -1  -2    3.00    1.86   2
 -30   1  -2    2.79    1.88   3
  30  -1   2    5.01    2.56   4
  30   1   2    2.49    2.29   3
  31  -1   2    5.08    3.17   4
 -31   1  -2    2.46    1.98   3
  31   1   2    3.79    2.77   3
  31  -2  -2    2.88    2.70   4
 -31   2   2    1.42    2.13   3
  31   2  -2    3.09    1.97   3
  30   2  -2   19.51    4.25   3
  30  -2  -2   10.38    3.31   4
 -30   2   2   11.13    3.26   3
  29   2  -2    2.49    2.08   3
  29  -2  -2    4.66    2.48   4
 -29  -2   2    1.16    1.57   2
 -29   2   2    2.07    1.95   3
 -28  -2   2    3.30    1.92   2
  28   2  -2    6.64    2.73   3
  28  -2  -2    8.95    3.32   4
 -28   2   2    2.36    1.92   3
 -27  -2   2    0.86    1.50   2
 -27   2   2   -0.55    1.24   3
  27  -2  -2    1.10    1.94   4
  27   2  -2    1.21    1.59   3
 -26   2   2   10.10    2.96   3
  26   2  -2   11.75    3.21   3
  26  -2  -2    9.91    3.05   4
 -26  -2   2   10.96    2.67   2
  25   2  -2   -0.08    1.39   3
 -25  -2   2   -0.05    1.19   2
  25  -2  -2    1.25    1.70   4
 -25   2   2    0.46    1.24   3
  24   2  -2   31.70    5.26   2
 -24  -2   2   16.64    2.61   2
 -24   2   2   23.04    4.11   3
  24  -2  -2   26.26    4.82   4
  24   2  -2   22.95    4.19   3
  23   2  -2   -1.03    1.42   3
  23   2  -2    2.46    1.97   2
  23  -2  -2    0.55    1.63   4
 -23   2   2    0.67    1.35   3
  22   2  -2   18.77    3.50   3
  22  -2  -2   25.28    4.50   4
  22   2  -2   19.64    4.00   2
 -22   2   2   19.21    2.79   3
 -22  -2   2   17.91    2.44   1
 -21   2   2   -0.81    0.91   3
  21   2  -2    0.05    1.41   3
 -21  -2   2   -0.02    0.97   1
  21  -2  -2    0.46    1.78   4
  21   2  -2   -1.29    1.51   2
 -20   2   2   29.86    3.33   3
  20   2  -2   39.08    3.92   3
 -20  -2   2   37.58    3.42   1
  20  -2  -2   40.50    4.24   4
  20   2  -2   40.63    4.19   2
 -19   2   2   -0.49    0.78   3
 -19  -2   2    0.58    1.14   1
  19  -2  -2   -2.21    1.13   4
  19   2  -2    1.31    1.39   3
  19   2  -2    2.50    2.00   2
  19   2  -2    0.01    0.77   4
 -18   2   2    0.30    1.06   3
  18  -2  -2    0.86    1.34   4
 -18  -2   2    0.09    1.02   1
  18   2  -2    2.49    1.83   2
  18  -2  -2    1.06    1.02   1
  18   2  -2    0.40    0.84   4
  18   2  -2    1.29    1.48   3
  17  -2  -2   -1.24    0.83   1
  17   2  -2   -0.35    1.19   3
  17  -2  -2    1.26    1.30   4
 -17  -2   2    0.27    1.15   1
  17   2  -2    0.51    1.46   2
 -17   2   2    1.61    1.25   3
  17   2  -2    0.13    0.79   4
  16  -2  -2    2.85    1.53   4
 -16   2   2    0.36    1.03   3
  16   2  -2    2.06    1.69   2
  16   2  -2    1.92    1.06   4
 -16   2   2    2.41    1.00   2
  16   2  -2   -0.08    1.32   3
  16  -2  -2    2.42    1.10   1
 -16  -2   2    1.52    1.25   1
  15   2  -2    0.01    0.96   3
  15  -2  -2    0.70    1.25   4
 -15   2   2   -0.56    0.84   3
 -15  -2   2   -1.09    0.74   1
  15   2  -2    0.06    0.78   4
  15  -2  -2    1.64    0.72   1
 -15   2   2   -1.25    0.63   2
  15   2  -2   -3.37    0.89   2
  14   2  -2  124.74    7.21   2
  14   2  -2  119.80    6.65   3
 -14  -2   2  121.84    6.56   1
  14   2  -2  122.74    6.14   4
  14  -2  -2  115.50    7.17   4
 -14   2   2  121.75    5.78   2
 -14   2   2  114.30    6.62   3
 -13   2   2    0.23    0.62   2
  13  -2  -2   -0.09    0.96   4
 -13  -2   2    0.07    0.92   1
  13   2  -2    0.36    0.87   3
  13   2  -2    0.56    0.66   4
  13  -2  -2    0.68    0.66   1
 -13   2   2    0.99    1.10   3
  13   2  -2   -1.31    0.97   2
  12   2  -2    3.09    1.51   2
  12   2  -2    1.95    0.96   3
 -12   2   2    3.50    1.33   3
 -12   2   2    5.54    1.06   2
 -12  -2   2    2.22    1.15   1
  12  -2  -2    3.37    1.11   1
 -12  -2   2    3.80    1.06   4
  12  -2  -2    2.95    1.49   4
  11  -2  -2    0.63    0.72   1
  11   2  -2    1.01    1.21   2
 -11  -2   2    0.79    0.66   4
 -11   2   2   -0.42    0.56   2
 -11  -2   2    1.68    0.92   1
 -11   2   2    0.41    0.89   3
  11  -2  -2   -0.19    0.99   4
  11   2  -2   -0.19    0.71   3
 -10   2   2   -0.34    0.80   3
  10   2  -2    0.73    0.72   3
  10   2  -2    1.68    1.21   2
 -10  -2   2    0.90    0.61   4
 -10  -2   2   -0.25    0.68   1
  10  -2  -2    0.61    0.83   1
 -10   2   2    1.00    0.64   2
  10  -2  -2   -0.21    1.01   4
  -9   2   2   -0.34    0.60   2
   9   2  -2    0.35    0.64   3
   9  -2  -2    0.51    0.60   1
  -9   2   2    0.30    0.74   3
   9  -2  -2    0.29    0.86   4
  -9  -2   2    0.22    0.67   1
  -9  -2   2   -0.01    0.47   4
   9   2  -2    1.21    1.05   2
  -8   2   2   -0.13    0.64   3
   8  -2  -2    0.27    0.61   1
   8   2  -2   -0.35    0.72   2
  -8  -2   2    0.07    0.46   4
   8   2  -2    0.26    0.55   3
   8  -2  -2   -0.17    0.82   4
  -8  -2   2   -0.39    0.54   1
  -8   2   2    1.08    0.67   2
  -7  -2   2    0.42    0.47   4
   7   2  -2   -0.38    0.45   3
   7  -2  -2   -0.58    0.51   1
   7  -2  -2   -0.48    0.66   4
  -7   2   2   -0.19    0.55   2
  -7  -2   2   -0.03    0.58   1
   7   2  -2    0.16    0.81   2
  -7   2   2    0.76    0.77   3
  -6   2   2   16.02    1.29   2
   6   2  -2   14.22    1.91   2
   6   2  -2   15.47    1.41   3
   6  -2  -2   15.30    1.55   1
  -6  -2   2   15.73    1.64   1
  -6  -2   2   15.64    1.23   4
  -6   2   2   14.51    1.75   3
   6  -2  -2   17.27    1.92   4
   5   2  -2   -0.20    0.86   2
   5  -2  -2    1.31    0.83   4
  -5  -2   2    0.19    0.40   4
   5  -2  -2    0.33    0.58   1
  -5  -2   2    0.13    0.53   1
  -5   2   2    0.01    0.51   2
   5   2  -2   -0.02    0.32   3
  -5   2   2    0.45    0.81   3
  -4  -2   2 1159.45   45.04   4
  -4   2   2 1125.57   44.31   3
  -4  -2   2 1117.78   44.54   1
   4  -2  -2 1126.94   45.61   4
   4   2  -2 1155.01   45.37   2
   4  -2  -2 1149.00   44.47   1
   3   2  -2    0.11    0.86   2
   3  -2  -2   -0.14    0.64   4
  -3   2   2   -0.01    0.56   2
   3   2  -2   -0.04    0.29   3
   3  -2  -2    0.40    0.63   1
  -3  -2   2    0.36    0.46   1
  -3   2   2   -0.86    0.74   3
  -3  -2   2    0.46    0.50   4
  -2   2   2    9.83    1.50   3
   2   2  -2    9.09    1.54   2
   2   2  -2    8.30    1.10   3
  -2  -2   2   10.24    1.20   1
   2  -2  -2   10.16    1.34   1
  -2   2   2    8.68    1.11   2
  -2  -2   2    9.00    1.23   4
   2  -2  -2    8.82    1.29   4
   1   2  -2    0.77    0.67   3
  -1  -2   2   -0.28    0.31   1
  -1   2   2    0.52    0.70   2
  -1  -2   2    0.40    0.65   4
   1  -2  -2    0.82    0.52   1
   1   2  -2   -0.86    0.74   2
  -1   2   2    0.70    0.79   3
   1  -2  -2   -0.68    0.48   4
   0  -2  -2 1334.07   52.37   1
   0  -2  -2 1367.28   53.15   4
   0   2  -2 1361.97   51.74   3
   0   2  -2 1354.16   53.08   2
   0   2   2 1306.80   52.00   3
   0   2   2 1344.07   52.94   2
   0  -2   2 1346.14   52.24   1
   0  -2   2 1360.14   53.54   4
   1   2   2   -0.09    0.71   3
  -1   2  -2    0.24    0.76   2
   1  -2   2   -0.12    0.32   1
  -1  -2  -2   -0.32    0.51   1
   1   2   2   -0.52    0.66   2
  -1  -2  -2   -0.11    0.43   4
   1  -2   2   -0.02    0.63   4
  -1   2  -2    0.18    0.60   3
   2   2   2   33.17    2.46   3
   2  -2   2   36.81    2.73   4
   2  -2   2   42.15    2.34   1
  -2  -2  -2   35.54    1.78   4
  -2   2  -2   36.13    2.34   3
  -2   2  -2   34.56    2.43   2
  -2  -2  -2   34.81    2.46   1
   2   2   2   35.33    2.55   2
  -3   2  -2    0.05    0.54   3
   3   2   2   -0.01    0.66   3
  -3   2  -2    0.62    0.91   2
   3   2   2   -0.18    0.87   2
  -3  -2  -2    0.13    0.52   1
   3  -2   2    0.98    0.91   4
   3  -2   2   -0.54    0.29   1
   4   2   2  867.14   34.55   3
  -4   2  -2  892.79   34.52   3
  -4   2  -2  915.74   35.27   2
  -4  -2  -2  881.45   34.86   1
   4   2   2  867.37   35.52   2
   4  -2   2  867.36   35.93   4
   5   2   2    0.39    0.69   3
   5   2   2    0.13    0.94   2
   5  -2   2    0.49    0.41   1
   5  -2   2   -1.21    0.56   4
  -5   2  -2    0.09    0.84   2
  -5  -2  -2    0.56    0.61   1
  -5   2  -2    0.61    0.63   3
   6   2   2    1.53    0.85   3
  -6   2  -2    0.41    0.56   3
   6  -2   2    1.28    1.03   4
   6  -2   2    0.00    0.42   1
  -6  -2  -2    0.24    0.60   1
   6   2   2    0.82    1.01   2
  -6   2  -2    1.03    1.00   2
   7  -2   2    0.36    0.47   1
  -7   2  -2    0.34    0.47   3
   7   2   2    0.39    0.31   4
  -7  -2  -2    0.21    0.54   1
   7   2   2    0.61    1.06   2
   7   2   2   -0.09    0.57   3
   7  -2   2    0.26    0.84   4
  -7   2  -2    0.01    0.86   2
   8   2   2    0.08    0.76   3
   8  -2   2    1.09    1.06   4
   8   2   2    1.14    1.22   2
  -8   2  -2    1.24    0.66   3
   8  -2   2    1.49    0.63   1
   8   2   2    1.63    0.47   4
  -8   2  -2    2.14    1.05   2
  -8  -2  -2    1.22    0.78   1
   9   2   2    0.60    0.43   4
  -9   2  -2    0.65    0.66   3
  -9   2  -2   -0.61    0.73   2
   9   2   2    1.44    0.96   3
   9  -2   2    0.14    0.49   1
   9  -2   2    1.87    1.22   4
  -9  -2  -2   -0.53    0.50   1
   9   2   2    0.17    1.07   2
  10   2   2  107.79    6.30   3
  10   2   2  134.98    5.65   4
  10  -2   2  126.25    5.59   1
  10   2   2  125.66    6.94   2
  10  -2   2  119.46    6.94   4
 -10   2  -2  120.39    6.07   2
 -10   2  -2  120.96    6.28   3
 -10  -2  -2  120.74    6.21   1
  11   2   2    0.34    0.86   3
 -11  -2  -2    0.59    0.70   1
  11   2   2    0.77    1.09   2
 -11   2  -2    1.00    0.77   3
  11   2   2    0.57    0.57   4
  11  -2   2   -0.52    0.68   4
 -11   2  -2    0.48    0.83   2
  11  -2   2    1.34    0.68   1
  12   2   2    5.29    1.56   3
 -12  -2  -2    6.46    1.55   1
  12   2   2    4.79    1.82   2
  12  -2   2    5.66    1.09   1
  12   2   2    6.22    1.18   4
  12  -2   2    6.62    2.01   4
 -12   2  -2    7.33    1.72   3
 -12   2  -2    7.91    1.60   2
 -13   2  -2   -0.03    0.83   2
  13  -2   2    0.88    0.60   1
  13  -2   2   -0.50    0.91   4
 -13  -2  -2    0.77    0.92   1
 -13   2  -2    0.64    0.70   3
  13   2   2   -1.58    0.93   2
  13   2   2    0.23    0.97   3
  13   2   2    0.59    0.71   4
  14  -2   2   39.56    3.80   4
  14   2   2   43.97    4.01   2
 -14   2  -2   42.47    3.15   2
  14   2   2   38.89    3.51   3
 -14  -2  -2   42.60    3.17   1
 -14   2  -2   37.39    3.22   3
  14  -2   2   46.84    2.73   1
  14   2   2   45.28    2.96   4
  15  -2   2    1.19    1.36   4
  15   2   2   -0.91    1.01   3
 -15  -2  -2   -1.56    0.71   1
 -15   2  -2    1.09    0.97   3
  15   2   2    1.14    0.87   4
  15   2   2   -0.79    1.40   2
 -15   2  -2   -0.94    0.83   2
 -16   2  -2  163.11    8.59   3
 -16   2  -2  162.56    8.05   2
  16  -2   2  163.85    9.38   4
  16   2   2  160.10    7.93   4
  16   2   2  150.56    9.19   2
  16   2   2  163.39    8.88   3
 -16  -2  -2  156.74    8.07   1
 -17   2  -2    0.44    1.07   2
  17   2   2    2.61    1.79   2
  17   2   2   -0.30    1.12   3
 -17   2  -2    0.08    0.92   3
  17  -2   2    0.65    1.40   4
 -17  -2  -2    1.05    1.18   1
  17   2   2    1.89    1.12   4
 -18   2  -2  198.17    9.75   2
 -18  -2  -2  204.04    9.86   1
  18  -2   2  201.98   11.21   4
 -18   2  -2  201.81   10.39   3
 -18  -2  -2  201.20   10.38   2
  18   2   2  186.69   10.52   3
  18   2   2  199.70   11.24   2
 -19  -2  -2   -1.31    0.94   2
 -19  -2  -2   -0.01    1.24   1
  19  -2   2    1.80    1.54   4
 -19   2  -2   -0.23    1.11   2
 -19   2  -2   -0.18    1.02   3
  19   2   2   -1.37    0.96   3
 -20  -2  -2    5.74    1.87   2
  20   2   2    8.97    2.76   3
  20  -2   2    9.71    2.86   4
 -20   2  -2    9.10    2.44   3
  21  -2   2    1.64    1.72   4
 -21   2  -2    2.36    1.36   3
  21   2   2   -0.05    1.25   3
 -21  -2  -2    0.71    1.15   2
 -22   2  -2   24.25    4.01   3
  22  -2   2   23.03    4.47   4
  22   2   2   21.82    4.05   3
 -22  -2  -2   22.26    2.82   2
  23  -2   2    0.46    1.48   4
  23   2   2   -0.71    1.27   3
 -23  -2  -2   -0.25    1.15   2
 -23   2  -2   -0.70    1.16   3
 -24   2  -2   30.35    3.56   3
  24   2   2   23.36    4.33   3
 -24  -2  -2   24.01    3.12   2
  24  -2   2   30.39    3.87   4
  25   2   2    1.93    1.44   3
 -25  -2  -2    1.10    1.36   2
 -25   2  -2    0.30    1.34   3
  25  -2   2    2.86    2.10   4
  26   2   2    5.97    2.49   3
  26  -2   2    3.95    2.28   4
 -26  -2  -2    5.80    2.15   2
 -26   2  -2    1.13    1.62   3
 -27   2  -2    2.11    1.71   3
  27   2   2    5.25    2.30   3
 -27  -2  -2    0.32    1.31   2
  27  -2   2    2.18    2.33   4
 -28  -2  -2    9.74    2.75   2
 -28   2  -2    5.09    2.25   3
  28   2   2    3.24    2.23   3
  28  -2   2    5.25    2.32   4
  29   2   2    4.68    2.40   3
 -29   2  -2   -0.62    1.48   3
 -29  -2  -2    0.79    1.76   2
  29  -2   2    2.18    2.17   4
 -30   2  -2    8.67    2.82   3
  30  -2   2    6.99    2.97   4
 -30  -2  -2    4.96    2.27   2
  30   2   2    3.11    2.00   3
  31   2   2   -0.87    2.34   3
 -31  -2  -2   -1.41    1.81   2
  31  -2   2    2.23    2.44   4
 -30   3   2    1.80    1.99   3
 -30  -3   2    2.06    2.08   2
  30  -3  -2   -0.47    2.20   4
 -29   3   2    3.84    2.20   3
  29  -3  -2    4.11    2.81   4
 -29  -3   2    3.11    2.14   2
 -28  -3   2   -0.94    1.33   2
  28  -3  -2    2.31    2.15   4
 -28   3   2    2.92    2.19   3
 -27   3   2    0.12    1.82   3
  27  -3  -2    6.53    2.78   4
  27   3  -2    3.26    2.20   3
 -27  -3   2    2.66    1.75   2
  26  -3  -2    2.38    2.20   4
  26   3  -2    1.93    1.74   3
  26   3  -2    4.11    2.59   2
 -26   3   2    1.50    1.83   3
  25   3  -2    3.13    1.99   3
 -25   3   2   -1.13    1.76   3
  25  -3  -2    0.51    1.90   4
  25   3  -2    0.78    1.92   2
  24   3  -2    2.22    2.10   3
 -24   3   2    2.59    1.97   3
  24   3  -2    2.26    2.27   2
  24  -3  -2    2.36    2.19   4
 -23   3   2    0.03    1.40   3
  23   3  -2    2.49    2.08   2
  23   3  -2    1.01    1.61   3
 -23  -3   2    1.12    1.37   1
  23  -3  -2    0.92    1.77   4
  22  -3  -2    1.81    1.98   4
  22   3  -2    3.19    1.88   3
 -22   3   2   -1.12    1.15   3
 -22  -3   2   -0.23    1.32   1
  22   3  -2    0.88    1.89   2
  21   3  -2   24.57    3.13   3
  21   3  -2   22.82    4.39   2
 -21   3   2   22.71    3.19   3
 -21  -3   2   18.53    2.55   1
  21  -3  -2   24.99    3.50   4
  20  -3  -2    2.01    1.70   4
  20   3  -2   -0.69    1.26   3
 -20   3   2   -0.95    0.97   3
  20   3  -2    0.43    1.69   2
 -20  -3   2    0.15    0.99   1
  19  -3  -2  104.00    7.46   4
  19   3  -2   99.26    7.32   2
 -19   3   2  103.25    6.84   3
  19   3  -2  110.17    6.82   3
 -19  -3   2   98.15    6.38   1
 -18  -3   2    0.52    1.06   1
 -18   3   2   -0.62    1.22   3
  18  -3  -2    0.79    1.59   4
  18   3  -2   -0.75    1.71   2
  18   3  -2    1.81    1.48   3
  17  -3  -2    8.94    1.96   1
 -17   3   2    6.66    2.27   3
  17   3  -2    5.34    2.27   2
  17   3  -2    7.67    2.13   3
  17  -3  -2    4.67    2.18   4
 -17  -3   2    6.04    1.85   1
 -16   3   2   -1.76    0.77   3
  16   3  -2    0.34    1.28   3
  16   3  -2    1.41    1.48   2
  16  -3  -2    0.13    1.21   4
  16  -3  -2    0.55    0.65   1
 -16  -3   2    0.43    0.97   1
 -15  -3   2   40.56    3.48   1
  15  -3  -2   31.63    3.65   4
  15   3  -2   40.70    3.48   3
 -15   3   2   36.88    3.51   3
  15   3  -2   37.32    3.89   2
  14  -3  -2    0.37    0.93   1
 -14   3   2   -0.81    1.04   3
 -14  -3   2    0.53    1.10   1
  14   3  -2   -1.72    1.21   2
  14   3  -2    1.20    1.06   3
  14  -3  -2    0.82    1.51   4
  13  -3  -2  116.61    6.18   1
 -13   3   2  108.02    6.59   3
 -13  -3   2  111.61    6.52   1
 -13  -3   2  123.13    5.73   4
  13   3  -2  117.98    7.17   2
  13   3  -2  113.70    6.36   3
  13  -3  -2  105.54    7.06   4
 -12   3   2   -0.41    0.95   2
 -12   3   2   -0.25    1.04   3
 -12  -3   2    0.68    1.00   1
 -12  -3   2   -0.10    0.50   4
  12   3  -2    0.50    0.84   3
  12   3  -2   -0.54    1.20   2
  12  -3  -2   -0.56    1.13   4
  12  -3  -2    0.46    0.83   1
  11   3  -2    2.97    1.55   2
 -11   3   2    0.91    1.32   3
 -11  -3   2    3.55    1.36   1
 -11   3   2    4.93    1.20   2
  11  -3  -2    3.82    1.31   1
  11  -3  -2    3.53    1.72   4
 -11  -3   2    3.20    0.93   4
  11   3  -2    2.35    1.19   3
  10  -3  -2    0.34    0.70   1
  10   3  -2    0.85    1.18   2
 -10  -3   2   -0.34    0.50   4
 -10   3   2    0.13    0.99   3
 -10  -3   2    0.40    0.81   1
 -10   3   2    0.00    0.79   2
  10   3  -2    0.86    0.72   3
  10  -3  -2    0.08    1.18   4
  -9  -3   2    7.36    1.08   4
   9   3  -2    9.17    1.65   3
  -9  -3   2    8.82    1.87   1
   9   3  -2    8.39    2.20   2
   9  -3  -2    5.85    1.47   1
   9  -3  -2    6.57    1.89   4
  -9   3   2    5.74    1.59   3
  -9   3   2    6.61    1.15   2
  -8  -3   2    0.11    0.78   1
  -8   3   2   -1.24    0.61   3
  -8   3   2    0.73    0.75   2
  -8  -3   2   -0.20    0.45   4
   8  -3  -2    0.44    0.70   1
   8   3  -2   -1.11    0.96   2
   8  -3  -2    0.22    0.92   4
   8   3  -2   -0.03    0.62   3
   7   3  -2    7.51    1.38   3
   7  -3  -2    7.33    1.82   4
   7   3  -2    7.86    1.96   2
  -7   3   2    7.09    1.77   3
   7  -3  -2    7.31    1.53   1
  -7  -3   2    6.53    1.65   1
  -7  -3   2    7.04    1.05   4
  -7   3   2    7.57    1.14   2
  -6  -3   2   -0.28    0.73   1
   6  -3  -2    0.51    0.97   4
  -6   3   2    0.24    0.82   3
   6   3  -2   -0.35    0.52   3
  -6  -3   2   -0.08    0.49   4
  -6   3   2    0.20    0.62   2
   6  -3  -2   -0.58    0.48   1
   6   3  -2    1.77    1.24   2
  -5  -3   2   69.42    3.54   4
   5   3  -2   63.72    4.24   2
  -5   3   2   69.53    4.24   3
  -5   3   2   63.93    3.43   2
   5   3  -2   69.94    3.79   3
   5  -3  -2   70.22    4.03   1
   5  -3  -2   69.08    4.26   4
  -5  -3   2   57.63    4.00   1
  -4   3   2    0.72    0.73   2
   4  -3  -2    0.19    0.76   4
  -4  -3   2   -0.28    0.40   1
   4   3  -2    0.36    0.97   2
  -4  -3   2   -0.09    0.54   4
   4  -3  -2    0.46    0.61   1
  -4   3   2    1.04    1.05   3
   4   3  -2   -1.20    0.58   3
  -3  -3   2   71.56    4.31   1
  -3  -3   2   74.05    4.00   4
   3  -3  -2   71.36    4.26   1
  -3   3   2   74.76    3.87   2
   3   3  -2   77.92    4.10   3
  -3   3   2   76.74    4.43   3
   3  -3  -2   73.29    4.25   4
   3   3  -2   75.45    4.44   2
  -2  -3   2    0.32    0.67   4
  -2  -3   2    0.54    0.46   1
   2  -3  -2   -0.59    0.54   4
   2  -3  -2   -0.22    0.37   1
   2   3  -2   -1.59    0.65   2
  -2   3   2    0.85    0.81   2
  -2   3   2    0.26    0.77   3
   2   3  -2    0.27    0.68   3
  -1  -3   2   16.81    1.75   4
   1   3  -2   14.24    1.69   3
  -1  -3   2   13.20    1.53   1
   1  -3  -2   14.61    1.60   4
  -1   3   2   15.19    1.83   3
   1   3  -2   15.30    1.88   2
   1  -3  -2   13.86    1.65   1
  -1   3   2   15.51    1.73   2
   0   3  -2   -0.28    0.85   2
   0  -3   2    0.71    0.52   1
   0   3  -2   -0.25    0.62   3
   0   3   2    0.41    0.84   2
   0  -3  -2    1.41    0.73   1
   0  -3  -2    0.23    0.59   4
   0  -3   2   -0.52    0.67   4
   0   3   2    1.23    0.93   3
  -1   3  -2   50.22    3.31   2
   1  -3   2   56.97    3.39   1
  -1   3  -2   48.41    3.17   3
   1   3   2   52.05    3.38   2
  -1  -3  -2   50.61    3.40   1
   1   3   2   52.58    3.42   3
  -1  -3  -2   51.70    2.81   4
   1  -3   2   52.92    3.42   4
  -2   3  -2    0.93    0.80   3
   2  -3   2   -0.03    0.81   4
   2   3   2    1.54    0.99   3
  -2  -3  -2    1.11    0.58   4
  -2  -3  -2    0.28    0.76   1
   2   3   2    0.47    0.99   2
   2  -3   2    0.43    0.54   1
  -2   3  -2    0.14    0.82   2
  -3   3  -2    0.89    0.72   3
  -3  -3  -2    0.11    0.37   4
   3  -3   2    0.48    0.92   4
  -3  -3  -2   -0.11    0.63   1
   3   3   2    0.16    0.76   3
   3  -3   2   -0.04    0.41   1
  -3   3  -2    0.62    0.86   2
   3   3   2   -0.75    0.77   2
   4   3   2   -1.69    0.56   3
  -4   3  -2   -0.47    0.86   2
  -4   3  -2    0.47    0.74   3
   4  -3   2    0.31    0.85   4
  -4  -3  -2    0.32    0.70   1
   4  -3   2    0.06    0.45   1
   4   3   2    0.22    0.94   2
   5  -3   2   69.82    4.07   1
  -5  -3  -2   75.74    4.60   1
  -5   3  -2   78.27    4.34   2
   5  -3   2   79.86    4.93   4
   5   3   2   71.38    4.31   3
   5   3   2   80.29    4.82   2
  -5   3  -2   77.52    4.40   3
  -6   3  -2    0.04    0.69   3
   6  -3   2    0.19    0.91   4
   6   3   2    0.65    0.74   3
   6   3   2   -0.65    0.99   2
  -6  -3  -2   -0.53    0.57   1
   6  -3   2   -0.01    0.47   1
  -6   3  -2    0.00    0.91   2
  -7   3  -2   92.93    5.08   3
   7  -3   2   76.48    5.30   4
  -7  -3  -2   91.17    5.17   1
  -7   3  -2   81.90    4.76   2
   7   3   2   92.12    5.03   3
   7   3   2   81.82    5.32   2
  -8  -3  -2    0.10    0.76   1
   8   3   2    0.72    1.26   2
   8   3   2    0.12    0.70   3
  -8   3  -2   -0.62    0.99   2
   8  -3   2   -0.37    0.96   4
  -8   3  -2    0.44    0.77   3
   8  -3   2   -0.10    0.42   1
  -9   3  -2   96.98    5.47   2
   9   3   2   94.64    6.07   2
   9   3   2   97.83    5.60   3
  -9   3  -2   92.65    5.52   3
   9  -3   2   97.72    6.19   4
  -9  -3  -2   98.80    5.68   1
   9  -3   2  111.71    5.17   1
  10  -3   2    1.74    1.41   4
 -10   3  -2    0.49    0.81   3
 -10   3  -2   -0.20    1.12   2
  10   3   2   -0.04    1.40   2
  10   3   2    0.01    0.88   3
 -10  -3  -2    0.35    0.85   1
  10  -3   2    0.86    0.63   1
 -11   3  -2    1.26    0.90   3
 -11  -3  -2   -0.45    0.75   1
  11   3   2   -0.77    0.82   3
  11   3   2    0.23    1.38   2
 -11   3  -2    1.55    1.45   2
  11  -3   2    1.45    1.52   4
  11  -3   2    1.06    0.68   1
  12   3   2   -0.45    0.97   3
  12  -3   2    0.67    1.50   4
  12   3   2    1.33    1.85   2
 -12   3  -2   -0.38    0.77   3
 -12   3  -2   -1.67    1.18   2
  12  -3   2    0.77    0.79   1
 -12  -3  -2   -1.02    0.68   1
 -13   3  -2   22.37    2.65   2
  13   3   2   18.51    3.49   2
  13  -3   2   22.57    1.92   1
  13   3   2   15.39    2.23   3
 -13  -3  -2   20.64    2.36   1
 -13   3  -2   17.48    2.30   3
  13  -3   2   18.38    2.79   4
  14  -3   2   -0.07    1.33   4
  14   3   2   -0.58    1.39   2
 -14   3  -2   -0.39    1.29   2
  14   3   2   -0.28    1.09   3
 -14   3  -2   -0.71    0.88   3
 -14  -3  -2    0.53    0.99   1
 -15  -3  -2    6.76    1.99   1
 -15   3  -2    8.11    2.21   2
  15   3   2    7.82    2.54   2
  15   3   2    7.22    2.09   3
 -15   3  -2    6.93    2.15   3
  15  -3   2    8.07    2.65   4
  16   3   2    0.90    1.38   3
  16  -3   2   -1.15    1.23   4
 -16   3  -2   -0.70    1.35   2
 -16   3  -2    0.10    1.02   3
  16   3   2   -2.47    1.23   2
 -16  -3  -2   -0.19    1.01   1
  17   3   2   19.35    2.81   3
  17  -3   2   18.99    3.88   4
 -17  -3  -2   22.54    2.70   1
  17   3   2   22.11    4.19   2
 -17   3  -2   20.55    3.43   3
 -18   3  -2   -1.76    0.73   3
  18   3   2    0.84    1.40   3
 -18  -3  -2   -0.71    0.93   1
  18  -3   2    0.42    1.56   4
  18   3   2    2.80    2.10   2
  19  -3   2   19.11    3.97   4
  19   3   2   20.91    2.98   3
  19   3   2   23.62    4.44   2
 -19  -3  -2   16.74    2.28   1
 -19   3  -2   20.30    3.57   3
  20   3   2    1.08    1.62   3
 -20   3  -2    0.66    1.37   3
 -20  -3  -2   -0.76    0.92   1
  20   3   2    4.96    2.60   2
  20  -3   2   -0.39    1.33   4
  21   3   2   63.93    6.05   2
 -21  -3  -2   64.18    5.28   2
  21   3   2   75.53    5.90   3
 -21   3  -2   71.24    5.64   3
  21  -3   2   72.05    6.15   4
  22   3   2   -1.18    1.47   3
 -22   3  -2    0.91    1.48   3
  22  -3   2    0.37    1.63   4
 -22  -3  -2    1.25    1.52   2
 -23   3  -2    2.23    1.78   3
 -23  -3  -2    1.56    1.36   2
  23  -3   2    1.21    1.64   4
  23   3   2   -0.67    1.44   3
 -24   3  -2    1.17    1.57   3
  24  -3   2    0.37    1.84   4
 -24  -3  -2    0.13    1.27   2
  24   3   2    0.99    1.57   3
 -25   3  -2   13.21    3.48   3
 -25  -3  -2   16.33    3.36   2
  25  -3   2   13.64    3.56   4
  25   3   2   17.44    3.94   3
 -26   3  -2    1.12    1.83   3
  26   3   2    0.33    1.58   3
  26  -3   2    4.41    2.31   4
 -26  -3  -2   -1.33    1.22   2
  27   3   2    6.77    2.61   3
  27  -3   2    6.61    2.54   4
 -27   3  -2   13.43    3.61   3
 -27  -3  -2    8.43    2.74   2
 -28   3  -2    1.56    1.86   3
  28   3   2   -0.60    1.38   3
 -28  -3  -2   -1.47    1.44   2
  28  -3   2    0.07    1.73   4
 -29   3  -2    5.10    2.19   3
  29  -3   2    9.30    3.50   4
 -29  -3  -2    7.96    3.01   2
  29   3   2    4.76    2.62   3
 -30  -3  -2   -1.45    1.60   2
  30   3   2    1.89    2.03   3
 -29  -4   2   -1.66    1.85   2
 -28   4   2   16.16    4.20   3
  28  -4  -2   11.40    3.97   4
  28   4  -2   12.91    4.39   2
 -27   4   2   -0.71    1.75   3
  27  -4  -2    3.79    2.68   4
  27   4  -2    5.05    2.95   2
 -26   4   2    0.08    1.73   3
  26   4  -2    4.33    2.43   2
  26  -4  -2    6.39    2.48   4
  25  -4  -2    0.39    2.10   4
 -25   4   2   -0.04    1.63   3
  25   4  -2    1.41    2.32   2
  24   4  -2    9.06    3.14   2
 -24   4   2   13.71    3.46   3
  24  -4  -2    5.89    3.08   4
 -24  -4   2   10.75    3.00   1
 -23   4   2    0.19    1.47   3
  23  -4  -2   -0.05    1.67   4
 -23  -4   2    2.88    1.67   1
  23   4  -2    5.29    2.62   2
  22   4  -2   22.50    4.01   3
 -22   4   2    6.15    2.68   3
  22  -4  -2   12.86    3.71   4
  22   4  -2   19.56    4.24   2
 -22  -4   2   20.76    3.77   1
 -21  -4   2    2.02    1.53   1
  21  -4  -2   -1.46    1.20   4
  21   4  -2    1.86    1.74   3
 -21   4   2   -1.20    1.17   3
  21   4  -2    2.30    2.22   2
  20  -4  -2   30.79    4.09   4
  20   4  -2   32.36    4.24   2
 -20  -4   2   39.63    3.88   1
  20   4  -2   32.64    3.66   3
 -20   4   2   28.06    3.57   3
 -19  -4   2    3.60    1.58   1
  19   4  -2    0.46    1.29   3
 -19   4   2   -0.10    1.51   3
  19  -4  -2   -0.35    1.36   4
  19   4  -2    2.59    1.89   2
  18   4  -2   18.53    3.27   3
  18  -4  -2   21.27    4.13   4
  18   4  -2   23.92    4.49   2
 -18   4   2   23.11    3.94   3
 -18  -4   2   19.74    3.51   1
  17   4  -2    6.06    2.49   2
  17  -4  -2    0.23    1.56   4
 -17   4   2   -0.31    1.23   3
 -17  -4   2    0.61    1.01   1
  17   4  -2    1.81    1.40   3
  16   4  -2   34.81    3.37   3
 -16  -4   2   34.51    3.45   1
 -16   4   2   28.74    3.45   3
  16  -4  -2   31.30    3.78   4
  16  -4  -2   31.28    2.98   1
  16   4  -2   34.89    4.02   2
 -15   4   2    0.65    1.23   3
 -15  -4   2   -1.00    0.85   1
  15   4  -2    0.60    1.74   2
  15  -4  -2   -0.31    1.42   4
  15   4  -2   -0.14    1.01   3
  15  -4  -2    0.41    1.00   1
 -14  -4   2   10.26    2.36   1
  14  -4  -2    5.80    2.38   4
  14  -4  -2    5.77    1.72   1
 -14   4   2    6.27    2.13   3
  14   4  -2    6.81    2.45   2
  14   4  -2    5.76    1.67   3
  13  -4  -2   -1.22    0.88   1
 -13  -4   2    0.13    0.83   1
  13   4  -2    0.03    1.50   2
  13  -4  -2   -0.71    1.16   4
  13   4  -2    0.07    0.93   3
 -13   4   2    2.81    1.46   3
  12   4  -2   22.93    3.78   2
 -12   4   2   19.98    2.67   3
  12  -4  -2   18.78    2.73   4
 -12  -4   2   18.19    2.32   1
  12   4  -2   17.97    2.18   3
  12  -4  -2   16.55    2.11   1
  11  -4  -2   -0.45    1.25   4
  11   4  -2   -0.74    0.74   3
 -11  -4   2    0.09    0.90   1
 -11   4   2   -0.71    0.92   3
  11  -4  -2    0.57    0.99   1
  11   4  -2    0.64    1.47   2
  10  -4  -2    0.66    1.49   4
  10  -4  -2    0.07    0.82   1
  10   4  -2    2.06    1.65   2
  10   4  -2    1.09    0.99   3
 -10   4   2   -0.02    0.97   3
 -10  -4   2    1.30    1.13   1
   9   4  -2   -0.03    0.92   3
  -9  -4   2   -0.02    0.95   1
   9  -4  -2    0.12    1.30   4
   9   4  -2   -2.76    1.18   2
  -9   4   2   -1.07    1.12   3
   9  -4  -2    1.13    0.95   1
  -8   4   2    1.04    1.23   3
   8   4  -2    1.70    1.58   2
  -8   4   2    1.98    1.02   2
   8  -4  -2    2.41    1.14   1
  -8  -4   2    1.18    1.05   1
   8   4  -2    0.20    0.83   3
   8  -4  -2    0.05    1.13   4
   7  -4  -2    0.35    0.84   1
   7   4  -2   -0.80    1.19   2
   7   4  -2    0.43    0.84   3
   7  -4  -2    0.73    1.23   4
  -7   4   2   -0.29    0.85   2
  -7  -4   2    0.71    0.83   4
  -7  -4   2   -0.28    0.79   1
  -7   4   2    0.83    1.20   3
   6   4  -2  237.30   10.28   3
  -6   4   2  225.59   10.87   3
  -6  -4   2  234.12    9.97   4
   6  -4  -2  225.20   10.67   1
   6  -4  -2  224.27   10.97   4
  -6  -4   2  201.24   10.72   1
   6   4  -2  206.16   10.93   2
  -6   4   2  234.77    9.96   2
   5  -4  -2    0.66    0.99   1
   5   4  -2   -0.03    1.27   2
  -5   4   2    0.71    1.05   3
  -5   4   2    0.26    0.93   2
   5  -4  -2   -0.48    1.00   4
  -5  -4   2    1.32    0.90   4
  -5  -4   2    0.60    0.73   1
   5   4  -2   -0.76    0.85   3
   4  -4  -2  160.43    8.32   4
  -4   4   2  167.87    8.51   3
   4  -4  -2  161.44    8.34   1
  -4   4   2  161.59    7.74   2
   4   4  -2  167.15    8.00   3
  -4  -4   2  173.92    8.63   1
  -4  -4   2  163.00    7.75   4
   4   4  -2  166.09    8.61   2
   3  -4  -2   -0.41    0.59   1
  -3  -4   2   -1.01    0.69   4
  -3  -4   2   -0.52    0.51   1
   3   4  -2    0.13    0.88   3
  -3   4   2    0.23    0.99   2
   3  -4  -2   -1.05    0.79   4
   3   4  -2    0.34    1.16   2
  -3   4   2   -0.08    0.99   3
   2  -4  -2  307.84   13.71   4
  -2   4   2  300.60   13.84   3
   2   4  -2  304.16   13.46   3
   2  -4  -2  312.56   14.05   1
  -2  -4   2  316.48   13.68   4
  -2   4   2  325.39   13.63   2
   2   4  -2  295.86   13.96   2
  -2  -4   2  316.96   14.11   1
   1  -4  -2   -0.93    0.55   1
  -1   4   2    0.68    1.03   2
  -1  -4   2    0.66    0.98   4
  -1  -4   2    0.60    0.64   1
   1  -4  -2   -0.61    0.80   4
  -1   4   2   -0.11    0.95   3
   1   4  -2    1.01    0.95   3
   1   4  -2   -0.45    1.04   2
   0  -4  -2   42.25    2.85   4
   0   4   2   45.78    3.34   2
   0  -4  -2   39.24    3.28   1
   0  -4   2   40.36    3.22   4
   0   4   2   40.54    3.32   3
   0   4  -2   40.84    3.10   3
   0  -4   2   42.03    3.26   1
   0   4  -2   42.90    3.41   2
   1   4   2    0.11    1.08   2
  -1  -4  -2    0.85    0.76   4
   1  -4   2   -0.16    0.56   1
   1  -4   2    0.70    1.08   4
  -1   4  -2    0.12    0.92   3
  -1   4  -2    0.92    1.15   2
  -1  -4  -2    1.84    0.92   1
   1   4   2   -1.36    0.81   3
   2  -4   2    3.20    1.35   4
  -2  -4  -2    5.02    1.04   4
  -2   4  -2    4.24    1.47   2
   2  -4   2    5.72    1.62   1
  -2   4  -2    4.69    1.43   3
  -2  -4  -2    5.95    1.58   1
   2   4   2    4.79    1.70   2
   2   4   2    5.20    1.68   3
   3   4   2    0.36    0.97   3
  -3  -4  -2    0.24    0.60   4
  -3  -4  -2    0.04    0.76   1
  -3   4  -2   -0.08    1.04   2
   3  -4   2   -0.60    0.92   4
   3   4   2    0.23    1.11   2
   3  -4   2   -0.02    0.49   1
  -3   4  -2    0.65    1.00   3
  -4   4  -2  171.25    8.55   2
   4  -4   2  185.20    9.29   4
   4  -4   2  183.79    8.76   1
   4   4   2  184.35    8.87   3
  -4   4  -2  188.64    8.90   3
   4   4   2  167.63    9.03   2
  -4  -4  -2  166.48    9.00   1
  -5  -4  -2    0.71    0.91   1
   5   4   2   -0.32    0.89   3
  -5   4  -2    1.60    1.27   3
   5  -4   2    0.96    1.19   4
   5  -4   2   -0.03    0.65   1
  -5   4  -2   -0.04    1.15   2
   5   4   2    1.28    1.44   2
  -6  -4  -2    1.29    1.16   1
   6  -4   2    1.49    1.34   4
   6   4   2    0.69    1.01   3
  -6   4  -2    3.22    1.43   2
   6  -4   2    3.28    1.09   1
  -6   4  -2    3.04    1.34   3
   6   4   2    1.12    1.39   2
   7   4   2   -0.49    0.89   3
   7   4   2   -0.51    1.42   2
  -7   4  -2    2.29    1.17   3
  -7   4  -2    0.21    1.10   2
   7  -4   2    0.18    0.67   1
   7  -4   2   -0.66    1.08   4
  -7  -4  -2    0.51    1.01   1
  -8   4  -2  171.27    8.16   2
  -8  -4  -2  170.98    8.86   1
   8  -4   2  149.35    8.92   4
   8   4   2  161.15    9.03   2
  -8   4  -2  166.59    8.53   3
   8   4   2  165.50    8.38   3
   8  -4   2  159.56    8.00   1
  -9  -4  -2    0.56    0.99   1
   9   4   2    0.06    1.05   3
   9  -4   2    0.89    1.85   4
  -9   4  -2    1.08    1.16   3
   9   4   2   -0.49    1.40   2
  -9   4  -2   -1.71    1.04   2
   9  -4   2    1.26    0.79   1
 -10  -4  -2   48.57    3.94   1
  10   4   2   44.69    4.19   2
 -10   4  -2   42.92    3.49   2
  10  -4   2   45.92    4.23   4
  10   4   2   41.14    3.56   3
 -10   4  -2   44.26    3.71   3
  11   4   2    0.20    0.97   3
 -11  -4  -2    0.79    0.99   1
  11  -4   2    0.40    0.82   1
  11  -4   2   -0.44    1.15   4
  11   4   2   -1.95    1.09   2
 -11   4  -2    2.20    1.56   2
 -11   4  -2    0.89    1.07   3
 -12   4  -2    3.30    1.51   3
 -12  -4  -2    2.52    1.39   1
  12  -4   2    3.71    1.22   1
  12   4   2    1.10    1.84   2
 -12   4  -2    1.86    1.70   2
  12   4   2    1.46    1.23   3
  12  -4   2    2.83    1.79   4
  13   4   2    0.12    1.10   3
  13  -4   2   -0.35    1.25   4
  13   4   2   -1.12    1.47   2
 -13  -4  -2   -0.74    0.68   1
 -13   4  -2   -0.49    0.95   3
 -14  -4  -2    4.05    1.73   1
 -14   4  -2    5.45    1.85   3
  14   4   2    1.52    1.98   2
  14  -4   2    1.42    1.72   4
  14   4   2    2.65    1.47   3
  15   4   2   -0.24    1.58   2
 -15   4  -2   -0.75    0.99   3
  15  -4   2    1.08    1.47   4
 -15  -4  -2    0.96    1.20   1
  15   4   2    0.34    1.30   3
  16   4   2  120.17    7.28   3
 -16   4  -2  116.19    7.27   3
  16   4   2   98.29    7.60   2
 -16  -4  -2  107.77    6.88   1
  16  -4   2  112.87    7.92   4
  17   4   2    1.77    1.87   2
  17  -4   2    1.66    1.80   4
 -17  -4  -2   -1.03    0.94   1
  17   4   2    0.15    1.33   3
 -17   4  -2   -0.10    1.24   3
  18   4   2   26.80    3.38   3
 -18  -4  -2   24.48    3.00   1
 -18   4  -2   31.29    3.50   3
  18  -4   2   24.21    3.65   4
  18   4   2   30.26    3.94   2
  19   4   2    2.26    2.12   2
 -19   4  -2    0.87    1.40   3
 -19  -4  -2    0.74    1.04   1
  19  -4   2   -0.71    1.45   4
  19   4   2    0.17    1.30   3
  20   4   2    3.24    1.88   3
 -20   4  -2   -0.30    1.11   3
 -20  -4  -2   -0.02    1.17   1
  20   4   2    0.34    1.93   2
  20  -4   2   -0.82    1.40   4
  21   4   2    4.82    2.57   2
 -21   4  -2    0.10    1.30   3
  21   4   2    0.50    1.66   3
  21  -4   2   -0.26    1.57   4
 -21  -4  -2   -0.06    1.28   1
 -22   4  -2    6.79    2.88   3
  22   4   2   11.37    3.55   2
  22   4   2   17.35    3.59   3
  22  -4   2    7.95    2.96   4
  23   4   2    4.00    2.56   2
  23   4   2    1.36    1.95   3
 -23   4  -2    1.89    1.59   3
  23  -4   2    1.63    2.13   4
 -24  -4  -2    1.13    1.60   2
  24  -4   2   -0.37    1.73   4
 -24   4  -2    5.71    2.16   3
  24   4   2    1.02    1.96   3
  25   4   2    2.08    1.87   3
 -25  -4  -2    1.56    1.65   2
 -25   4  -2    1.20    1.78   3
  25  -4   2    1.59    2.14   4
  26   4   2    3.11    1.92   3
 -26   4  -2   -0.88    1.54   3
 -26  -4  -2   -1.41    1.47   2
  26  -4   2    2.73    1.92   4
  27   4   2    3.57    2.07   3
 -27   4  -2    0.26    1.72   3
  27  -4   2   -2.57    1.78   4
 -27  -4  -2    2.74    2.05   2
 -28  -4  -2   10.41    3.47   2
  28  -4   2    4.65    2.79   4
  28   4   2    9.12    3.27   3
 -28   4  -2    5.90    3.02   3
 -26   5   2    0.22    2.23   3
  26   5  -2    5.36    2.84   2
  26  -5  -2    2.06    2.33   4
 -25   5   2    2.00    2.20   3
  25  -5  -2    1.70    2.47   4
 -25  -5   2    1.09    2.01   1
  25   5  -2    5.99    2.89   2
  24   5  -2    2.75    2.52   2
  24  -5  -2    3.12    2.42   4
 -24  -5   2   -0.61    1.50   1
 -24   5   2   -3.34    1.29   3
  23  -5  -2   12.58    3.73   4
  23   5  -2   18.23    4.43   2
 -23  -5   2   11.55    2.92   1
 -23   5   2   23.09    4.53   3
 -22   5   2    0.88    1.50   3
  22   5  -2    0.42    2.08   2
  22  -5  -2    2.26    2.24   4
 -22  -5   2    1.74    1.74   1
 -21   5   2    0.68    1.67   3
  21   5  -2    4.09    2.76   2
 -21  -5   2    2.33    1.70   1
  21  -5  -2    0.01    2.05   4
  20  -5  -2    0.02    1.61   4
 -20  -5   2   -0.29    1.24   1
  20   5  -2    2.85    2.31   2
 -20   5   2   -0.09    1.59   3
  19   5  -2    7.96    3.13   2
 -19  -5   2    9.53    2.58   1
 -19   5   2    8.56    2.66   3
  19  -5  -2    7.29    2.87   4
 -18  -5   2   -0.36    1.18   1
  18   5  -2    0.60    1.69   2
  18  -5  -2   -0.24    1.42   4
 -18   5   2    0.54    1.62   3
  17   5  -2   36.43    4.63   2
  17  -5  -2   46.75    4.96   4
 -17   5   2   56.87    4.96   3
  17   5  -2   47.62    4.22   3
 -17  -5   2   42.88    4.33   1
 -16   5   2    1.83    1.90   3
  16   5  -2    0.64    1.20   3
  16   5  -2    1.00    2.08   2
  16  -5  -2    0.92    1.67   4
 -16  -5   2   -0.62    1.06   1
  15  -5  -2    2.38    1.42   1
 -15   5   2    0.01    1.40   3
  15  -5  -2    1.28    1.54   4
 -15  -5   2   -0.08    1.02   1
  15   5  -2    3.56    2.21   2
  15   5  -2    2.75    1.55   3
 -14   5   2   -0.93    1.09   3
 -14  -5   2   -0.98    0.87   1
  14  -5  -2    0.92    1.28   1
  14   5  -2    1.32    1.34   3
  14   5  -2   -0.71    1.55   2
  14  -5  -2   -0.38    1.46   4
  13  -5  -2    5.77    1.96   1
 -13   5   2    7.43    2.39   3
  13  -5  -2    6.87    2.42   4
  13   5  -2    5.82    2.51   2
  13   5  -2    7.90    2.25   3
 -13  -5   2    5.33    1.95   1
  12  -5  -2    1.25    1.27   1
  12   5  -2    0.84    1.81   2
 -12  -5   2    0.73    1.04   1
  12  -5  -2    1.70    1.53   4
  12   5  -2    1.09    1.11   3
 -12   5   2   -1.34    1.16   3
  11  -5  -2   42.55    3.65   1
 -11  -5   2   30.78    3.51   1
 -11   5   2   43.19    4.10   3
  11  -5  -2   46.93    4.26   4
  11   5  -2   44.59    3.57   3
  11   5  -2   38.39    4.21   2
  10   5  -2    0.78    1.75   2
 -10  -5   2   -0.54    0.83   1
  10  -5  -2    1.38    1.17   1
  10   5  -2   -0.50    0.85   3
 -10   5   2   -0.10    1.47   3
  10  -5  -2    0.71    1.35   4
  -9  -5   2    0.95    0.94   1
   9  -5  -2    2.48    1.80   4
  -9   5   2   -0.37    1.19   3
   9  -5  -2    1.38    1.10   1
   9   5  -2    0.58    0.95   3
   9   5  -2   -3.07    1.00   2
   8  -5  -2   -0.63    1.17   4
   8  -5  -2    0.55    0.94   1
   8   5  -2    0.79    1.00   3
  -8  -5   2   -0.81    0.86   1
  -8   5   2    1.77    1.38   3
   8   5  -2   -2.40    1.03   2
  -7   5   2   66.64    4.92   3
   7   5  -2   67.20    5.09   2
  -7  -5   2   58.55    4.66   1
   7   5  -2   66.68    4.29   3
   7  -5  -2   51.09    4.27   1
   7  -5  -2   61.20    4.72   4
  -6   5   2    0.37    1.47   3
   6   5  -2    0.84    1.37   2
   6  -5  -2   -0.17    0.79   1
   6  -5  -2   -0.82    1.07   4
  -6  -5   2    2.91    1.52   1
   6   5  -2   -0.07    0.88   3
  -5   5   2   26.19    2.63   2
   5   5  -2   30.37    2.89   3
   5  -5  -2   27.38    2.98   4
   5  -5  -2   26.25    2.87   1
   5   5  -2   22.30    3.01   2
  -5   5   2   38.95    3.51   3
  -5  -5   2   27.94    3.00   1
   4  -5  -2    1.71    0.99   1
  -4   5   2    1.42    1.35   3
  -4   5   2    2.11    1.30   2
  -4  -5   2    0.40    0.71   1
   4   5  -2    1.93    1.24   3
   4  -5  -2    0.01    1.16   4
   4   5  -2   -0.64    1.22   2
   3   5  -2    4.29    1.99   2
  -3   5   2    4.02    1.84   3
   3   5  -2    3.84    1.57   3
   3  -5  -2    4.09    1.59   4
  -3   5   2    4.38    1.65   2
  -3  -5   2    5.33    1.63   1
   3  -5  -2    4.71    1.65   1
   2  -5  -2   -1.16    0.92   4
  -2   5   2    0.20    1.37   3
  -2  -5   2    1.47    1.17   1
   2  -5  -2   -0.57    0.72   1
   2   5  -2    0.62    1.13   3
   2   5  -2   -0.20    1.37   2
  -2   5   2   -0.97    1.13   2
  -2  -5   2    0.57    1.09   4
   1  -5  -2   -0.10    0.98   4
  -1   5   2    0.25    1.29   2
   1   5  -2   -0.73    1.02   3
  -1  -5   2   -1.00    0.98   4
  -1   5   2    1.96    1.57   3
   1  -5  -2   -0.91    0.81   1
   1   5  -2   -0.31    1.21   2
  -1  -5   2   -0.04    0.74   1
   0  -5   2   -1.01    0.99   4
   0   5   2    0.72    1.41   2
   0   5  -2   -1.02    1.16   2
   0   5  -2    1.47    1.46   3
   0   5   2   -0.56    1.15   3
   0  -5  -2    0.73    1.01   1
   0  -5   2   -0.37    0.73   1
  -1  -5  -2    4.22    1.65   1
   1   5   2    6.92    2.19   3
  -1   5  -2    6.10    2.05   2
   1   5   2    5.64    2.01   2
   1  -5   2    7.20    1.91   1
   1  -5   2    4.63    1.79   4
  -1   5  -2    5.66    1.83   3
  -2  -5  -2   -0.14    0.70   1
   2  -5   2    1.41    1.26   4
   2   5   2   -1.16    1.17   2
   2   5   2   -0.46    1.17   3
  -2   5  -2    0.42    1.26   3
   2  -5   2    0.43    0.70   1
  -2   5  -2   -0.82    1.29   2
   3   5   2   -0.05    1.32   2
   3  -5   2    1.12    1.42   4
  -3   5  -2    2.13    1.50   2
  -3  -5  -2    1.57    1.02   1
   3   5   2    1.88    1.48   3
  -3   5  -2    0.67    1.34   3
   3  -5   2    0.72    0.87   1
   4   5   2   -1.54    0.97   3
  -4  -5  -2   -0.07    0.92   1
  -4   5  -2    0.28    1.32   2
   4   5   2    0.70    1.49   2
   4  -5   2    0.17    0.79   1
  -4   5  -2    2.42    1.47   3
   4  -5   2    1.14    1.43   4
   5   5   2   12.55    2.59   3
   5   5   2   12.79    2.85   2
   5  -5   2   11.49    2.74   4
  -5  -5  -2   10.92    2.54   1
  -5   5  -2   10.68    2.41   3
  -5   5  -2    9.47    2.23   2
   5  -5   2   14.64    2.53   1
   6  -5   2    0.13    1.42   4
   6  -5   2   -0.37    0.74   1
  -6   5  -2    1.81    1.38   3
  -6   5  -2    0.16    1.30   2
   6   5   2   -0.88    1.48   2
  -6  -5  -2    0.30    0.86   1
   6   5   2    1.42    1.32   3
   7  -5   2    4.74    2.10   4
   7  -5   2    5.10    1.56   1
   7   5   2    2.74    1.60   3
  -7  -5  -2    4.59    1.81   1
  -7   5  -2    1.63    1.56   2
   7   5   2    4.11    1.95   2
  -7   5  -2    6.46    2.20   3
   8   5   2    0.26    1.48   2
  -8   5  -2    3.02    1.63   3
   8  -5   2    0.21    1.25   4
  -8   5  -2    0.36    1.34   2
   8   5   2   -1.18    0.83   3
  -8  -5  -2    0.67    1.08   1
   8  -5   2    0.85    1.04   1
   9  -5   2   18.76    2.17   1
   9   5   2   18.67    3.55   2
   9  -5   2   16.70    3.33   4
   9   5   2   14.04    2.78   3
  -9   5  -2   11.12    2.72   3
  -9  -5  -2   16.50    3.04   1
  10  -5   2    2.05    1.73   4
  10  -5   2   -0.55    0.89   1
 -10   5  -2   -0.64    1.22   3
  10   5   2   -0.19    1.12   3
 -10  -5  -2    0.00    0.91   1
  10   5   2   -0.98    1.37   2
  11   5   2   29.38    3.15   3
  11  -5   2   30.48    2.85   1
  11   5   2   32.79    3.88   2
 -11  -5  -2   29.80    3.24   1
  11  -5   2   32.28    3.77   4
 -11   5  -2   21.82    3.01   3
  12   5   2    2.04    1.83   2
 -12   5  -2    0.02    1.23   3
  12   5   2    1.42    1.35   3
  12  -5   2   -0.02    1.58   4
 -12  -5  -2   -0.12    0.85   1
  13   5   2    3.08    1.65   3
 -13   5  -2    5.01    2.00   3
 -13  -5  -2    8.26    2.34   1
  13  -5   2    6.81    2.44   4
  13   5   2    6.15    2.50   2
  14  -5   2    0.34    1.43   4
  14   5   2    4.82    2.42   2
 -14   5  -2    3.09    1.73   3
 -14  -5  -2    1.21    1.24   1
  14   5   2   -0.71    1.01   3
 -15  -5  -2   11.73    2.86   1
  15  -5   2    9.98    3.02   4
 -15   5  -2   10.16    2.72   3
  15   5   2   14.31    3.52   2
  15   5   2   13.82    2.88   3
 -16  -5  -2    1.10    1.37   1
  16   5   2    5.61    2.57   2
  16  -5   2    1.93    1.75   4
  16   5   2    2.46    1.76   3
 -16   5  -2    3.57    1.79   3
  17   5   2   64.84    6.07   2
  17   5   2   59.24    5.02   3
  17  -5   2   55.14    5.53   4
 -17  -5  -2   63.12    5.20   1
 -17   5  -2   55.11    5.04   3
  18   5   2    2.11    1.63   3
 -18  -5  -2    2.27    1.51   1
  18   5   2   -2.54    1.53   2
  18  -5   2   -0.25    1.72   4
 -18   5  -2    0.27    1.45   3
  19   5   2   53.00    4.80   3
 -19   5  -2   51.31    4.85   3
  19  -5   2   47.82    5.18   4
  19   5   2   34.88    4.84   2
 -19  -5  -2   50.05    4.66   1
  20  -5   2    4.54    2.40   4
  20   5   2    0.39    1.99   2
 -20   5  -2    0.34    1.32   3
  20   5   2    0.55    1.61   3
 -20  -5  -2   -0.01    1.25   1
  21   5   2    0.73    1.83   2
 -21  -5  -2    2.04    1.68   1
 -21   5  -2   -0.74    1.31   3
  21  -5   2   -1.85    1.75   4
  21   5   2    5.65    2.54   3
 -22  -5  -2    1.00    1.62   1
  22  -5   2    3.29    2.43   4
  22   5   2    3.52    2.35   2
 -22   5  -2    2.42    1.87   3
  22   5   2    0.73    1.73   3
  23   5   2   24.47    3.62   3
  23   5   2   36.84    6.33   2
  23  -5   2   33.19    5.94   4
 -23   5  -2   26.78    3.79   3
  24   5   2   -0.71    2.40   2
  24   5   2    4.38    2.42   3
  24  -5   2    4.21    2.85   4
 -24   5  -2    0.69    1.87   3
  25   5   2    1.98    2.20   3
 -25   5  -2    0.10    1.97   3
  25  -5   2    0.29    2.10   4
 -25  -5  -2    2.59    2.13   2
  25   5   2    7.79    3.41   2
 -26   5  -2    2.11    2.01   3
 -26  -5  -2   -1.05    1.77   2
  26  -5   2    2.29    2.66   4
  24  -6  -2    2.74    2.74   4
 -24  -6   2    1.90    1.91   1
 -23   6   2    0.73    1.57   3
  23  -6  -2    2.16    2.44   4
  23   6  -2   -2.40    2.58   2
 -23  -6   2    2.88    1.86   1
 -22   6   2   21.99    4.39   3
 -22  -6   2   22.51    4.63   1
  22  -6  -2   21.40    4.94   4
  22   6  -2   32.01    5.80   2
 -21   6   2    2.18    2.05   3
  21  -6  -2    0.64    1.85   4
 -21  -6   2    2.50    2.06   1
  21   6  -2    1.51    2.32   2
  20   6  -2    1.94    2.53   2
  20  -6  -2    0.29    1.77   4
 -20  -6   2    3.14    2.10   1
 -20   6   2    2.68    1.95   3
 -19  -6   2    0.98    1.73   1
 -19   6   2    3.95    1.93   3
  19   6  -2    3.52    2.37   2
  19  -6  -2    0.60    1.97   4
 -18   6   2   10.02    3.15   3
 -18  -6   2    7.63    2.62   1
  18  -6  -2   10.36    3.42   4
  18   6  -2    9.66    3.36   2
 -17   6   2   -1.21    1.21   3
  17  -6  -2   -0.85    1.58   4
 -17  -6   2    1.70    1.65   1
  17   6  -2    4.96    2.61   2
 -16  -6   2    6.91    2.43   1
  16  -6  -2    8.72    3.08   4
  16   6  -2    8.24    2.87   2
 -16   6   2    2.51    1.92   3
 -15  -6   2    1.58    1.51   1
  15   6  -2    4.33    2.48   2
  15  -6  -2    0.85    1.81   4
 -15   6   2    1.01    1.76   3
  14  -6  -2    2.70    1.66   1
 -14  -6   2    0.59    1.25   1
 -14   6   2    6.34    2.44   3
  14   6  -2   -0.07    1.80   2
  14  -6  -2    2.36    1.77   4
  13  -6  -2   -0.13    1.41   4
 -13  -6   2    0.09    1.34   1
  13  -6  -2    1.13    1.43   1
 -13   6   2   -1.02    1.36   3
  13   6  -2    1.28    1.86   2
  12  -6  -2   16.29    3.17   1
 -12  -6   2   15.77    3.45   1
  12   6  -2   10.12    3.12   2
 -12   6   2   15.75    3.48   3
  12  -6  -2   20.39    3.86   4
  12   6  -2   13.88    2.58   3
  11   6  -2    2.14    1.38   3
 -11  -6   2    1.34    1.41   1
  11  -6  -2    0.14    1.31   1
 -11   6   2   -0.56    1.33   3
  11  -6  -2    0.92    1.54   4
  11   6  -2    3.37    1.99   2
  10   6  -2    2.30    1.86   2
 -10   6   2   -0.77    1.27   3
  10   6  -2    2.84    1.26   3
  10  -6  -2    2.92    1.53   1
  10  -6  -2    0.35    1.41   4
 -10  -6   2    3.23    1.67   1
   9  -6  -2    2.14    1.73   1
  -9  -6   2   -1.14    1.06   1
   9   6  -2    1.94    1.23   3
   9   6  -2    0.77    1.82   2
  -9   6   2    0.31    1.63   3
   9  -6  -2   -1.35    1.16   4
   8  -6  -2   17.57    3.33   4
   8  -6  -2   22.40    2.83   1
  -8   6   2   14.12    3.24   3
  -8  -6   2   17.43    3.52   1
   8   6  -2   18.93    3.73   2
   8   6  -2   18.06    2.93   3
   7  -6  -2    1.38    1.41   1
  -7  -6   2    0.86    1.11   1
   7   6  -2   -1.16    1.41   2
   7  -6  -2   -0.71    1.15   4
  -7   6   2    2.75    1.77   3
   7   6  -2   -0.40    1.04   3
   6  -6  -2    7.05    2.21   1
   6   6  -2   10.28    2.37   3
   6  -6  -2    3.35    1.97   4
  -6  -6   2    1.82    1.49   1
   6   6  -2    5.21    2.31   2
  -6   6   2    8.02    2.60   3
   5  -6  -2    0.26    1.10   1
   5   6  -2    1.32    1.63   2
  -5   6   2    0.61    1.53   3
  -5  -6   2   -0.82    1.00   1
   5   6  -2    1.16    1.26   3
  -4  -6   2   68.68    5.49   1
  -4   6   2   69.34    5.41   3
   4   6  -2   78.74    5.72   2
   4   6  -2   78.36    5.26   3
   4  -6  -2   72.53    5.45   1
  -3  -6   2   -1.02    0.85   1
  -3   6   2   -1.08    1.35   3
   3   6  -2   -0.96    1.34   2
   3  -6  -2   -0.30    1.01   1
   3   6  -2   -0.03    1.16   3
  -2  -6   2   70.33    5.48   1
   2   6  -2   83.73    5.45   3
  -2   6   2   78.00    5.65   3
   2  -6  -2   78.96    5.71   1
   2   6  -2   71.15    5.44   2
  -2   6   2   73.32    5.22   2
   1   6  -2   -0.60    1.40   2
  -1  -6   2   -0.74    0.90   1
   1   6  -2    0.37    1.21   3
   1  -6  -2    2.10    1.37   1
  -1   6   2    0.45    1.59   2
  -1   6   2    0.18    1.42   3
   0   6   2   10.83    2.65   3
   0   6  -2   13.78    2.81   3
   0   6   2   14.36    2.90   2
   0  -6   2   13.77    2.97   1
   0  -6  -2   17.53    3.28   1
   0   6  -2   14.34    2.93   2
  -1   6  -2    1.17    1.49   3
   1  -6   2    0.88    1.08   1
   1   6   2   -2.43    1.04   3
  -1  -6  -2    1.10    1.35   1
  -1   6  -2   -1.73    1.17   2
   1   6   2    0.19    1.63   2
  -2   6  -2   36.76    3.78   2
   2  -6   2   47.98    4.21   1
  -2  -6  -2   53.87    4.64   1
   2   6   2   52.90    4.44   2
  -2   6  -2   49.75    4.15   3
   2   6   2   43.46    4.06   3
   3   6   2    0.52    1.17   3
   3   6   2    1.17    1.52   2
   3  -6   2    0.85    1.67   4
  -3   6  -2    3.41    1.74   3
  -3   6  -2    2.16    1.62   2
  -3  -6  -2    2.50    1.42   1
   3  -6   2    0.74    1.02   1
   4  -6   2    4.37    1.72   1
  -4   6  -2    2.16    1.74   2
   4   6   2    1.80    1.78   2
   4   6   2    5.33    1.98   3
  -4   6  -2    0.58    1.46   3
   4  -6   2    2.50    1.62   4
  -4  -6  -2    1.61    1.35   1
  -5  -6  -2   -0.49    1.07   1
   5   6   2    1.32    1.56   2
   5   6   2    0.39    1.27   3
  -5   6  -2   -1.24    1.36   3
   5  -6   2   -0.67    1.37   4
  -5   6  -2    1.23    1.63   2
   5  -6   2    1.00    1.13   1
   6   6   2   20.41    2.74   3
  -6   6  -2   19.75    2.87   3
  -6  -6  -2   20.79    2.91   1
   6  -6   2   19.77    2.65   1
   6  -6   2   20.87    3.06   4
   6   6   2   22.68    3.24   2
  -7   6  -2    0.02    1.48   3
   7   6   2    1.90    1.43   3
   7  -6   2    1.89    1.32   1
   7  -6   2   -0.44    1.40   4
  -7  -6  -2    0.27    1.17   1
   7   6   2   -0.88    1.48   2
  -8   6  -2   29.73    3.42   3
   8  -6   2   28.99    3.55   4
   8  -6   2   23.70    2.83   1
   8   6   2   23.48    2.92   3
   8   6   2   26.88    3.63   2
  -8  -6  -2   25.92    3.27   1
  -9  -6  -2   -0.83    1.13   1
   9   6   2   -0.92    1.39   2
  -9   6  -2    1.66    1.48   3
   9  -6   2   -1.10    1.03   1
   9  -6   2   -0.70    1.36   4
   9   6   2    0.00    1.22   3
 -10   6  -2   22.74    3.10   3
  10  -6   2   22.40    3.43   4
  10   6   2   26.58    3.13   3
  10   6   2   26.87    3.59   2
 -10  -6  -2   24.90    3.19   1
  10  -6   2   24.20    2.80   1
  11   6   2    2.10    1.62   3
  11   6   2    1.26    1.79   2
 -11  -6  -2    0.03    1.22   1
  11  -6   2   -1.14    1.30   4
 -11   6  -2    0.90    1.49   3
  12   6   2   32.74    4.19   2
 -12  -6  -2   28.60    3.57   1
 -12   6  -2   33.77    3.78   3
  12   6   2   27.81    3.30   3
  12  -6   2   34.03    4.06   4
  13  -6   2    2.32    1.93   4
 -13  -6  -2    0.36    1.24   1
  13   6   2    0.98    1.99   2
  13   6   2   -1.21    1.17   3
 -13   6  -2    4.28    1.80   3
 -14  -6  -2   12.28    3.40   1
 -14   6  -2   12.24    3.03   3
  14   6   2   14.44    3.15   3
  14   6   2   10.46    3.28   2
  14  -6   2   10.63    3.30   4
  15   6   2    2.26    2.11   2
 -15  -6  -2    0.50    1.29   1
  15   6   2    2.91    1.79   3
  15  -6   2    2.52    1.90   4
 -15   6  -2    3.80    1.85   3
  16   6   2    0.66    1.93   2
 -16   6  -2    7.36    2.46   3
  16  -6   2    8.09    2.85   4
  16   6   2    4.86    1.96   3
 -16  -6  -2    5.06    2.19   1
 -17   6  -2    2.04    1.87   3
  17   6   2   -1.44    1.32   3
 -17  -6  -2    1.34    1.51   1
  17  -6   2   -0.58    1.57   4
  17   6   2   -1.14    1.74   2
  18   6   2    5.89    3.09   2
 -18   6  -2    5.13    2.38   3
 -18  -6  -2    8.95    2.71   1
  18   6   2   12.24    3.16   3
  18  -6   2    5.40    2.54   4
  19   6   2    3.55    2.46   2
 -19  -6  -2    0.17    1.31   1
  19  -6   2    3.17    2.57   4
  19   6   2    1.44    1.75   3
 -19   6  -2    1.49    1.75   3
 -20   6  -2    7.10    2.59   3
  20   6   2   -0.24    1.43   3
 -20  -6  -2   -0.04    1.55   1
  20  -6   2   -2.55    1.69   4
  20   6   2   -1.59    2.07   2
  21  -6   2   -1.47    1.96   4
 -21   6  -2    2.63    2.16   3
  21   6   2    5.71    3.15   2
 -21  -6  -2    0.10    1.76   1
  21   6   2    2.19    1.78   3
 -22   6  -2    4.13    2.30   3
  22  -6   2    7.04    3.24   4
  22   6   2   14.79    4.53   2
 -22  -6  -2   11.60    3.61   1
 -23   6  -2   -0.32    1.84   3
  23  -6   2    2.69    2.39   4
  23   6   2   -0.18    2.83   2
 -21  -7   2   -0.14    1.72   1
  21  -7  -2   -0.48    2.32   4
  20   7  -2    4.04    2.85   2
 -20  -7   2    1.40    2.01   1
 -20   7   2    3.08    1.85   3
  20  -7  -2    1.14    2.52   4
  19   7  -2   -3.21    2.16   2
 -19   7   2    0.28    1.70   3
  19  -7  -2    3.06    2.39   4
 -19  -7   2    1.56    1.94   1
 -18   7   2    2.51    2.15   3
  18   7  -2    3.42    3.13   2
 -18  -7   2   -1.74    1.78   1
  18  -7  -2    2.45    2.33   4
 -17   7   2    4.94    2.63   3
 -17  -7   2    1.54    1.95   1
  17  -7  -2    4.43    2.86   4
  17   7  -2    2.08    2.85   2
 -16  -7   2   -0.60    1.54   1
 -16   7   2    5.25    2.37   3
  16  -7  -2    1.27    2.10   4
  16   7  -2   -0.06    2.08   2
 -15   7   2   47.12    4.97   3
 -15  -7   2   44.87    4.87   1
  15   7  -2   46.93    5.44   2
  15  -7  -2   38.51    4.81   4
  14   7  -2   -1.72    1.80   2
 -14  -7   2    1.55    1.98   1
  14  -7  -2    1.44    1.77   4
 -14   7   2   -2.40    1.35   3
  13   7  -2    9.09    3.23   2
 -13   7   2    7.60    2.77   3
 -13  -7   2   13.25    3.27   1
  13  -7  -2    9.02    3.01   4
 -12   7   2    1.81    1.82   3
  12  -7  -2    0.05    1.40   1
 -12  -7   2   -0.43    1.24   1
  12  -7  -2   -2.12    1.20   4
  12   7  -2   -1.46    1.74   2
  11  -7  -2    5.61    2.10   1
 -11  -7   2    5.86    2.44   1
 -11   7   2    6.02    2.62   3
  11   7  -2    7.40    3.21   2
  10  -7  -2    2.43    1.76   1
 -10  -7   2    1.66    1.62   1
 -10   7   2   -0.93    1.35   3
  10   7  -2    3.12    2.14   2
   9   7  -2   -0.53    1.65   2
  -9   7   2    1.88    1.77   3
   9  -7  -2   -0.83    1.25   1
  -9  -7   2    1.36    1.45   1
   8   7  -2    0.60    1.68   2
  -8   7   2    1.13    1.26   3
  -8  -7   2    0.64    1.37   1
   8  -7  -2    0.41    1.60   1
  -7  -7   2    8.95    2.67   1
  -7   7   2   10.72    2.84   3
   7   7  -2    6.91    2.71   2
   7  -7  -2    8.95    2.75   1
   7   7  -2   13.47    2.82   3
   6   7  -2    0.77    1.20   3
   6   7  -2   -0.95    1.34   2
  -6  -7   2   -1.37    1.22   1
   6  -7  -2    2.13    1.58   1
  -6   7   2    0.80    1.60   3
   5   7  -2   20.39    3.40   3
   5   7  -2   20.66    3.93   2
  -5  -7   2   16.70    3.62   1
   5  -7  -2   22.75    4.12   1
  -5   7   2   17.17    3.59   3
  -4   7   2    2.28    1.77   3
   4  -7  -2   -1.44    1.25   1
   4   7  -2    0.29    1.43   3
   4   7  -2   -0.05    1.43   2
  -4  -7   2    4.72    1.95   1
   3  -7  -2    6.17    2.28   1
   3   7  -2    7.03    2.14   3
   3   7  -2    3.78    2.12   2
  -3  -7   2    2.88    1.82   1
  -3   7   2    3.24    1.94   3
  -2  -7   2    1.80    1.38   1
   2   7  -2    0.85    1.65   2
   2  -7  -2    1.18    1.46   1
  -2   7   2    0.71    1.51   3
   2   7  -2    1.27    1.38   3
   1   7  -2    4.75    2.04   2
  -1  -7   2    0.27    1.34   1
   1   7  -2    1.97    1.46   3
   1  -7  -2    2.55    1.59   1
  -1   7   2    4.72    2.01   3
   0   7  -2    2.70    1.53   3
   0  -7  -2    1.62    1.61   1
   0  -7   2    4.36    1.95   1
   0   7   2    1.32    1.41   3
   0   7  -2   -0.46    1.27   2
  -1   7  -2    4.88    2.00   2
   1   7   2    6.59    2.38   3
  -1   7  -2    5.35    2.22   3
   1  -7   2    5.33    2.24   1
  -1  -7  -2    6.25    2.54   1
  -2  -7  -2    1.39    1.46   1
  -2   7  -2    1.04    1.65   3
   2   7   2    0.15    1.56   2
   2   7   2    1.44    1.63   3
   2  -7   2    0.11    1.23   1
   3   7   2    2.38    2.05   2
  -3  -7  -2    3.43    1.95   1
  -3   7  -2    2.44    1.68   3
   3  -7   2   -1.46    0.98   1
   3   7   2    3.99    1.99   3
   4   7   2   -2.42    1.12   3
  -4  -7  -2    1.93    1.55   1
  -4   7  -2    0.92    1.61   3
   4  -7   2    0.94    1.54   1
   4   7   2    3.02    1.94   2
   5   7   2   16.24    3.31   3
  -5   7  -2   14.18    3.31   3
   5   7   2   11.58    3.07   2
   5  -7   2   15.55    3.30   1
  -5  -7  -2   22.32    4.13   1
   6   7   2    1.26    1.84   2
   6  -7   2   -0.86    1.33   1
   6   7   2    2.01    1.43   3
  -6  -7  -2    0.93    1.53   1
  -6   7  -2    4.23    1.75   3
   7   7   2    5.18    2.53   2
   7   7   2    4.86    1.78   3
  -7   7  -2    4.32    2.01   3
   7  -7   2    2.15    1.62   1
  -7  -7  -2    4.15    1.76   1
  -8   7  -2   -1.69    1.15   3
   8  -7   2    1.31    1.51   1
   8   7   2    0.96    1.42   3
   8   7   2    0.98    1.81   2
  -8  -7  -2    0.37    1.42   1
   9  -7   2    3.01    1.94   4
  -9   7  -2    1.62    1.73   3
   9   7   2    3.88    2.38   2
   9  -7   2    5.32    1.95   1
   9   7   2    2.79    1.72   3
  -9  -7  -2    3.42    2.05   1
  10  -7   2   -0.41    1.62   4
  10   7   2    1.60    2.07   2
 -10  -7  -2    0.45    1.45   1
 -10   7  -2    0.76    1.65   3
  10   7   2    1.11    1.49   3
  11  -7   2    0.57    1.79   4
 -11   7  -2    2.59    1.49   3
 -11  -7  -2    0.94    1.60   1
  11   7   2    1.87    2.09   2
  11   7   2    3.12    1.71   3
  12   7   2    3.85    2.48   2
 -12  -7  -2    1.72    1.76   1
 -12   7  -2   -0.95    1.29   3
  12  -7   2    3.38    2.17   4
  12   7   2   -0.76    1.49   3
  13   7   2    3.46    2.67   2
 -13  -7  -2    4.32    2.34   1
  13   7   2    9.48    2.53   3
  13  -7   2    0.38    1.80   4
 -13   7  -2    2.45    1.96   3
  14   7   2    0.73    1.70   3
 -14   7  -2    2.57    2.12   3
  14  -7   2    2.16    2.00   4
 -14  -7  -2   -1.21    1.39   1
  14   7   2    2.21    2.64   2
  15   7   2    3.11    2.41   2
  15  -7   2    7.27    2.83   4
 -15  -7  -2    2.69    2.01   1
  15   7   2    6.11    2.42   3
 -15   7  -2    6.34    2.24   3
 -16   7  -2   -0.39    1.50   3
  16   7   2    1.74    1.66   3
  16  -7   2    0.01    1.93   4
 -16  -7  -2    0.74    1.70   1
  16   7   2    0.67    2.12   2
 -17  -7  -2   14.59    3.63   1
  17   7   2   20.63    5.06   2
  17  -7   2   12.36    3.63   4
 -17   7  -2    9.48    3.10   3
  18   7   2   -1.33    2.03   2
  18  -7   2    1.63    2.21   4
 -18   7  -2    0.41    1.64   3
 -18  -7  -2    0.70    1.79   1
 -19   7  -2    2.22    2.05   3
 -19  -7  -2    2.49    1.80   1
  19  -7   2    1.59    2.15   4
  19   7   2    3.89    2.85   2
  20   7   2    0.91    2.38   2
 -20   7  -2   -0.63    1.61   3
  20  -7   2    1.58    2.41   4
 -20  -7  -2    2.41    2.63   1
  16   8  -2    1.81    2.49   2
 -15   8   2    0.60    2.09   3
 -15  -8   2    0.95    2.33   1
  15   8  -2    6.09    3.24   2
  14   8  -2    1.75    2.68   2
 -14   8   2    2.66    2.22   3
 -14  -8   2   -0.03    1.75   1
 -13  -8   2    0.78    2.00   1
 -13   8   2   -0.13    1.80   3
  13   8  -2    3.77    2.81   2
  12   8  -2    3.03    2.57   2
 -12  -8   2    4.67    2.73   1
 -12   8   2    2.80    1.96   3
  11  -8  -2    4.50    2.29   1
  11   8  -2   -0.30    2.27   2
 -11  -8   2    2.20    2.11   1
 -11   8   2    3.97    2.32   3
  10  -8  -2   14.54    3.42   1
 -10   8   2   12.18    3.12   3
  10   8  -2   12.26    3.72   2
 -10  -8   2   20.38    4.26   1
  -9   8   2    3.49    2.18   3
   9   8  -2    1.96    2.03   2
  -9  -8   2    1.78    1.79   1
   9  -8  -2    2.94    2.15   1
  -8  -8   2    1.50    1.96   1
  -8   8   2   -1.82    1.33   3
   8   8  -2   -0.11    1.74   2
   8  -8  -2    2.97    2.04   1
  -7  -8   2    1.32    1.77   1
  -7   8   2    2.28    1.86   3
   7   8  -2    0.69    1.87   2
   7  -8  -2    2.65    1.98   1
   6   8  -2    7.25    3.08   2
  -6  -8   2   16.95    3.69   1
  -6   8   2   10.25    3.17   3
   6  -8  -2   12.24    3.32   1
  -5  -8   2    2.48    1.87   1
   5  -8  -2    1.50    2.11   1
  -5   8   2    2.69    2.05   3
   5   8  -2    2.45    2.10   2
   4   8  -2    3.27    2.07   2
  -4   8   2    3.51    2.01   3
   4  -8  -2    1.96    1.77   1
  -4  -8   2    1.85    1.87   1
   3  -8  -2    1.17    1.76   1
   3   8  -2   -0.44    1.74   2
  -3   8   2    3.14    1.67   3
  -3  -8   2    1.99    1.98   1
  -2  -8   2    7.29    2.60   1
   2  -8  -2    3.55    2.09   1
  -2   8   2    6.25    2.20   3
  -1  -8   2   -0.19    1.34   1
   1  -8  -2    3.92    1.93   1
  -1   8   2    0.17    1.62   3
   1   8  -2    0.77    1.35   3
   0   8   2    4.11    1.92   3
   0   8  -2    2.53    1.47   3
   0  -8  -2    4.11    2.50   1
   0  -8   2    2.93    1.91   1
  -1   8  -2    5.56    2.06   3
  -1  -8  -2    2.03    1.65   1
   1   8   2    2.83    1.72   3
   1  -8   2    3.32    1.76   1
   2  -8   2    6.46    2.32   1
  -2  -8  -2    5.03    2.28   1
  -2   8  -2    6.52    2.13   3
   2   8   2    3.52    1.95   3
  -3   8  -2    3.19    2.10   3
   3   8   2    5.08    2.01   3
  -3  -8  -2    4.16    2.21   1
   3  -8   2    2.32    1.80   1
   4   8   2    7.73    2.53   3
  -4  -8  -2    9.24    3.14   1
   4  -8   2   10.94    2.86   1
  -4   8  -2    5.24    2.33   3
   5  -8   2    4.02    2.11   1
   5   8   2    3.17    1.72   3
  -5  -8  -2    0.30    1.81   1
  -5   8  -2    5.62    2.30   3
  -6  -8  -2   20.16    4.52   1
   6  -8   2   20.78    4.11   1
   6   8   2   15.75    3.55   3
   6   8   2   16.29    3.97   2
  -6   8  -2   18.76    3.76   3
   7  -8   2    3.76    1.95   1
   7   8   2    1.77    2.16   2
  -7   8  -2    0.21    1.77   3
  -7  -8  -2    0.60    1.78   1
   7   8   2    4.55    1.96   3
   8   8   2    1.08    2.10   2
   8   8   2    6.04    2.09   3
  -8   8  -2    4.16    2.09   3
  -8  -8  -2    4.14    2.29   1
   9   8   2    3.35    1.93   3
  -9   8  -2    4.10    1.89   3
   9   8   2    4.66    2.83   2
  -9  -8  -2   -0.97    1.62   1
  10   8   2    7.26    2.47   3
 -10   8  -2   11.98    3.05   3
 -10  -8  -2    3.18    2.34   1
  10   8   2   -1.72    1.93   2
 -11   8  -2    3.61    2.23   3
  11   8   2    2.68    2.60   2
 -11  -8  -2    0.12    1.68   1
  12   8   2    4.81    3.04   2
 -12   8  -2    7.24    2.73   3
 -12  -8  -2    5.10    2.37   1
 -13  -8  -2    0.92    1.74   1
 -13   8  -2    7.46    2.83   3
  13   8   2    5.59    2.71   2
 -14   8  -2    0.54    1.83   3
  14   8   2    1.01    2.29   2
 -14  -8  -2    2.82    2.23   1
 -15  -8  -2   -1.35    2.01   1
 -15   8  -2    0.66    1.90   3
  15   8   2    1.55    2.51   2
  16   8   2    2.60    2.87   2
   7  -9  -2    6.39    3.08   1
  -7   9   2    5.96    2.51   3
  -6   9   2    7.33    2.67   3
   6  -9  -2    2.85    2.47   1
  -5   9   2    4.65    2.41   3
  -5  -9   2    0.00    1.91   1
   5  -9  -2   -0.78    2.07   1
   4  -9  -2    1.82    2.32   1
  -4  -9   2    1.85    2.25   1
  -4   9   2    4.77    2.25   3
  -3   9   2    8.01    2.80   3
  -3  -9   2   -0.73    1.76   1
   3  -9  -2   -0.28    2.07   1
  -2   9   2    3.54    2.09   3
  -2  -9   2   -3.31    1.72   1
   2  -9  -2   -1.59    2.12   1
   1  -9  -2    2.32    2.58   1
  -1   9   2    3.03    2.32   3
  -1  -9   2   -1.64    1.99   1
   0   9   2    4.80    2.12   3
   0  -9  -2   -1.16    1.96   1
   0  -9   2    1.82    2.47   1
   1  -9   2    1.35    1.92   1
  -1  -9  -2    0.28    2.05   1
   1   9   2    4.44    2.00   3
   2  -9   2    1.32    2.09   1
  -2  -9  -2    4.63    2.49   1
   2   9   2    7.69    2.35   3
  -3  -9  -2   -0.60    1.84   1
   3   9   2   10.72    2.91   3
   3  -9   2   12.66    3.41   1
   4  -9   2    1.72    1.98   1
   4   9   2    3.76    2.02   3
   5  -9   2    5.20    2.48   1
   6  -9   2    5.81    2.76   1
  -7   9  -2    3.10    2.31   3
 -32   0   3    3.66    2.20   3
 -31   0   3    1.93    1.90   3
  30   0  -3    0.12    1.76   4
 -30   0   3    0.50    1.66   3
 -29   0   3    2.65    1.77   3
  29   0  -3    3.65    1.97   4
 -28   0   3    2.19    1.84   3
  28   0  -3    3.51    2.11   4
  27   0  -3   -0.81    1.50   4
 -27   0   3    0.56    1.28   3
  26   0  -3    3.11    1.94   4
 -26   0   3    1.44    1.36   3
 -25   0   3   -1.10    1.16   3
  25   0  -3    1.17    1.76   4
  24   0  -3    0.14    1.56   3
 -24   0   3    1.33    1.42   3
  24   0  -3    0.53    1.54   4
 -23   0   3   -0.03    0.97   2
  23   0  -3   -0.12    1.62   3
  23   0  -3    1.83    1.41   4
  22   0  -3   -0.78    1.38   3
  22   0  -3   -0.22    1.45   4
 -22   0   3    0.10    1.04   2
  21   0  -3   -1.32    1.36   3
  21   0  -3   -1.09    1.07   4
 -21   0   3    0.76    1.11   2
  21   0  -3    0.01    0.93   1
  20   0  -3    1.29    1.57   3
  20   0  -3    0.56    1.09   1
 -20   0   3    0.46    0.96   2
  20   0  -3    1.40    1.42   4
  19   0  -3    0.09    0.92   1
 -19   0   3    0.51    0.89   2
  19   0  -3   -1.55    0.98   3
  19   0  -3    0.82    1.31   4
  18   0  -3    1.23    1.01   1
  18   0  -3    0.46    1.27   3
  18   0  -3   -0.12    1.08   4
 -18   0   3    0.00    0.84   2
 -17   0   3    0.06    0.75   2
  17   0  -3    0.21    0.98   4
  17   0  -3   -0.28    1.11   3
  17   0  -3   -1.11    0.84   1
  16   0  -3   -0.42    1.19   3
  16   0  -3    1.61    1.22   2
  16   0  -3    1.92    1.15   4
  16   0  -3    0.65    0.96   1
  15   0  -3    0.84    1.02   4
  15   0  -3    0.54    0.82   1
  15   0  -3    0.89    1.11   3
  15   0  -3   -1.95    0.75   2
  14   0  -3   -0.06    0.73   4
  14   0  -3   -0.08    0.71   1
  14   0  -3   -0.94    0.80   3
  14   0  -3   -1.20    0.77   2
  13   0  -3    0.15    0.90   2
  13   0  -3   -0.55    0.63   1
  13   0  -3    1.06    1.07   3
  13   0  -3    0.60    0.76   4
  12   0  -3    1.15    0.82   1
  12   0  -3   -0.93    0.67   2
  12   0  -3   -0.04    0.72   4
  12   0  -3    0.62    0.88   3
  11   0  -3   -0.86    0.55   1
  11   0  -3    1.15    0.95   2
  11   0  -3    0.46    0.68   4
  11   0  -3   -0.40    0.67   3
  10   0  -3   -0.87    0.54   3
  10   0  -3   -0.04    0.63   2
  10   0  -3    1.18    0.76   1
  10   0  -3   -0.01    0.58   4
   9   0  -3    0.77    0.76   3
   9   0  -3   -0.70    0.54   4
   9   0  -3   -0.57    0.43   2
   9   0  -3    0.62    0.66   1
   8   0  -3   -0.98    0.53   4
   8   0  -3    0.75    0.74   1
   8   0  -3   -0.04    0.27   2
   8   0  -3   -0.03    0.72   3
   7   0  -3    0.26    0.25   2
   7   0  -3    1.93    0.74   1
   7   0  -3    0.13    0.63   3
   7   0  -3    0.26    0.59   4
   6   0  -3   -0.16    0.54   1
   6   0  -3    0.24    0.26   2
   6   0  -3    0.23    0.57   3
   6   0  -3    0.13    0.54   4
  -5   0   3    0.12    0.32   3
   5   0  -3    0.46    0.28   2
   5   0  -3    0.11    0.41   4
   5   0  -3   -0.61    0.34   1
   4   0  -3    0.37    0.25   2
   4   0  -3    0.29    0.34   4
  -4   0   3    0.39    0.32   3
   4   0  -3    0.20    0.39   1
  -3   0   3   -0.19    0.22   3
  -3   0   3   -0.24    0.23   4
   3   0  -3   -0.43    0.20   1
   3   0  -3    0.10    0.13   2
  -2   0   3    0.20    0.20   3
   2   0  -3    0.09    0.28   1
  -2   0   3    0.28    0.25   4
   2   0  -3    0.42    0.17   2
  -1   0   3    0.45    0.21   3
  -1   0   3    0.24    0.19   4
   1   0  -3    0.45    0.30   1
   1   0  -3    0.40    0.28   2
   0   0   3   -0.11    0.14   4
   0   0   3   -0.07    0.20   3
   0   0  -3   -0.03    0.19   1
   0   0  -3    0.27    0.20   2
  -1   0  -3    0.41    0.24   1
   1   0   3    0.24    0.27   3
   1   0   3    0.48    0.24   4
  -1   0  -3    1.03    0.31   2
   2   0   3   -0.28    0.19   4
  -2   0  -3    0.38    0.24   2
  -2   0  -3    0.08    0.22   1
   2   0   3   -0.05    0.25   3
   3   0   3    0.78    0.40   4
  -3   0  -3    0.29    0.33   2
   3   0   3    0.39    0.41   3
   4   0   3    0.15    0.41   4
  -4   0  -3    0.16    0.33   2
   4   0   3   -0.25    0.42   3
  -5   0  -3   -0.47    0.30   2
   5   0   3   -0.52    0.51   3
  -5   0  -3    0.22    0.25   1
   5   0   3    0.41    0.52   4
  -6   0  -3    2.06    0.41   1
   6   0   3    1.28    0.72   4
  -6   0  -3    1.23    0.54   2
   6   0   3    1.14    0.78   3
   7   0   3    0.13    0.82   3
  -7   0  -3   -0.24    0.45   2
  -7   0  -3    0.25    0.34   1
   7   0   3    0.49    0.69   4
  -8   0  -3    0.38    0.36   1
   8   0   3   -0.13    0.87   3
   8   0   3    1.02    0.72   4
  -8   0  -3    0.52    0.57   2
   9   0   3    0.74    0.73   4
   9   0   3    1.01    0.90   3
  -9   0  -3    0.02    0.48   2
  -9   0  -3   -0.26    0.36   1
  10   0   3   -1.29    0.63   3
 -10   0  -3    0.99    0.52   1
 -10   0  -3    0.33    0.57   2
  10   0   3   -0.42    0.63   4
 -11   0  -3    0.17    0.58   2
 -11   0  -3   -0.15    0.49   1
  11   0   3    0.38    0.82   4
  11   0   3    0.87    0.98   3
  12   0   3    0.87    0.93   4
  12   0   3   -0.04    0.90   3
 -12   0  -3    0.27    0.68   2
 -12   0  -3    0.42    0.59   1
  13   0   3    1.23    0.97   4
  13   0   3   -0.19    0.98   3
 -13   0  -3   -0.54    0.55   2
 -13   0  -3    0.78    0.64   1
 -14   0  -3   -0.78    0.60   1
 -14   0  -3    0.49    0.76   2
  14   0   3   -0.83    0.95   3
  14   0   3    0.58    1.00   4
  15   0   3   -0.73    0.97   3
 -15   0  -3    1.03    0.79   1
 -15   0  -3    0.11    0.79   2
  15   0   3    2.21    1.24   4
 -16   0  -3   -0.09    0.76   1
  16   0   3    0.75    1.29   3
 -16   0  -3    0.66    0.93   2
  16   0   3    1.09    1.22   4
  17   0   3   -0.36    0.91   4
 -17   0  -3   -0.46    0.84   2
  17   0   3   -0.79    1.10   3
  18   0   3   -0.84    1.26   3
  18   0   3   -0.46    1.01   4
 -18   0  -3    0.08    0.82   2
 -19   0  -3    0.83    0.79   2
  19   0   3   -2.30    1.26   3
  19   0   3   -0.34    1.11   4
 -20   0  -3    1.28    1.06   2
  20   0   3    0.57    1.32   4
  20   0   3    0.57    1.60   3
  21   0   3    2.12    1.54   4
 -21   0  -3    0.98    1.02   2
  21   0   3   -0.51    1.31   3
 -22   0  -3    0.62    1.04   2
  22   0   3    0.91    1.66   3
  22   0   3    0.27    1.35   4
  23   0   3    2.36    1.71   3
  23   0   3   -0.05    1.43   4
 -23   0  -3    1.60    1.30   2
  24   0   3   -1.26    1.48   3
  24   0   3    3.76    1.86   4
 -24   0  -3    0.66    1.11   2
 -25   0  -3    1.20    1.24   2
  25   0   3    2.58    2.00   4
  25   0   3    3.17    2.23   3
  26   0   3    0.95    1.71   3
  26   0   3    1.68    1.73   4
 -26   0  -3   -0.27    0.97   2
  27   0   3    3.32    2.02   4
  27   0   3    1.74    1.69   3
 -27   0  -3    0.97    1.31   2
  28   0   3    0.85    1.82   3
  29   0   3    2.45    2.41   3
  30   0   3    3.10    2.35   3
  31   0   3    3.63    2.62   3
 -32   1   3    2.13    2.22   3
  32  -1  -3    3.08    2.25   4
 -31   1   3    5.95    2.40   3
 -31  -1   3    5.08    2.54   3
  31  -1  -3    5.60    2.88   4
 -30   1   3   -0.41    1.57   3
  30  -1  -3    3.06    2.19   4
  30   1  -3    3.30    2.38   3
  29   1  -3   -0.07    1.92   3
  29  -1  -3    2.41    2.14   4
 -29   1   3   -0.92    1.63   3
  28  -1  -3    0.48    1.83   4
  28   1  -3   -1.04    1.73   3
 -28   1   3    0.64    1.67   3
  27  -1  -3   -0.03    1.47   4
  27   1  -3    2.49    1.87   3
 -27   1   3    1.98    1.72   3
 -26   1   3   -0.23    1.29   3
 -26  -1   3   -0.48    1.07   2
  26  -1  -3    3.91    2.03   4
  26   1  -3   -0.79    1.62   4
  26   1  -3   -0.59    1.54   3
  25  -1  -3    4.75    2.36   4
 -25   1   3    5.93    2.07   3
  25   1  -3    6.06    2.11   4
  25   1  -3    7.04    2.51   3
 -25  -1   3    6.03    2.06   2
  24  -1  -3    0.96    1.61   4
 -24   1   3   -1.48    0.70   3
  24   1  -3    1.27    1.66   3
  24   1  -3    2.25    1.59   4
 -24  -1   3   -0.21    1.02   2
  23  -1  -3   11.49    3.03   4
 -23   1   3    7.81    2.23   3
 -23  -1   3   12.38    2.58   2
  23   1  -3    9.41    2.69   3
  23   1  -3   10.82    2.53   4
  22   1  -3    2.50    1.67   3
 -22   1   3    1.28    1.22   3
  22  -1  -3   -0.15    1.47   4
  22   1  -3    0.66    1.24   1
  22   1  -3   -0.34    1.39   2
  22   1  -3    0.31    1.42   4
 -22  -1   3   -1.10    0.80   2
  21   1  -3  127.12    8.00   3
 -21   1   3  127.48    7.60   3
  21   1  -3  131.14    7.37   1
  21   1  -3  129.37    8.16   2
  21  -1  -3  128.34    8.27   4
  21   1  -3  137.19    7.85   4
  20   1  -3   -0.27    1.09   4
  20   1  -3   -0.36    0.86   1
  20  -1  -3   -0.67    1.20   4
 -20   1   3   -0.76    0.95   3
  20  -1  -3    0.38    0.63   1
  20   1  -3   -0.91    1.39   2
  20   1  -3    1.53    1.38   3
  19   1  -3   55.51    4.64   3
 -19   1   3   62.91    4.02   2
  19  -1  -3   62.43    5.09   4
  19   1  -3   72.96    5.22   2
 -19   1   3   55.33    4.36   3
  19   1  -3   68.19    4.72   4
  19   1  -3   61.55    4.38   1
  18   1  -3    0.05    1.01   4
  18   1  -3   -2.10    1.03   2
  18  -1  -3   -0.24    0.69   1
  18   1  -3   -0.86    1.04   3
 -18   1   3    0.50    0.85   2
  18   1  -3   -0.43    1.10   1
  18  -1  -3    0.37    1.12   4
 -18   1   3    0.66    0.90   3
  17   1  -3   26.81    2.92   2
  17  -1  -3   27.18    2.53   1
  17   1  -3   25.47    2.64   4
 -17   1   3   23.98    2.17   2
  17   1  -3   24.62    2.55   1
  17   1  -3   27.05    2.88   3
 -17   1   3   25.27    2.68   3
  17  -1  -3   20.60    2.78   4
  16   1  -3   -0.74    0.84   4
  16  -1  -3    1.76    1.34   4
  16   1  -3    1.39    1.06   1
  16   1  -3    0.30    1.01   3
 -16   1   3    0.18    1.01   3
 -16   1   3    0.22    0.62   2
  16  -1  -3    0.77    0.78   1
  16   1  -3   -0.30    1.07   2
 -15   1   3   -0.49    0.76   3
  15   1  -3    0.77    0.98   4
  15   1  -3   -0.36    0.92   1
  15  -1  -3    0.15    0.80   1
  15   1  -3    0.35    1.05   3
 -15   1   3   -1.65    0.47   2
  15  -1  -3   -1.56    0.74   4
  15   1  -3   -1.11    0.88   2
 -14   1   3    0.29    0.61   2
  14   1  -3    0.37    0.78   1
  14   1  -3   -0.15    0.73   4
 -14   1   3    0.67    0.91   3
  14  -1  -3    0.22    1.07   4
  14  -1  -3    0.90    0.73   1
  14   1  -3   -0.97    0.76   3
  14   1  -3    1.61    1.15   2
  13   1  -3  128.09    6.76   3
  13   1  -3  135.65    6.79   4
  13   1  -3  129.33    7.01   2
  13   1  -3  137.60    6.78   1
 -13   1   3  120.52    6.56   3
  13  -1  -3  137.16    6.62   1
 -13   1   3  126.86    6.08   2
  13  -1  -3  129.46    7.26   4
  12   1  -3    1.66    1.08   2
  12  -1  -3    1.06    0.78   1
  12   1  -3   -0.63    0.52   4
  12  -1  -3    0.72    1.01   4
  12   1  -3    1.50    1.02   3
 -12   1   3   -0.40    0.41   2
 -12   1   3    0.08    0.67   3
  12   1  -3   -0.19    0.64   1
 -11   1   3  328.54   14.63   3
  11   1  -3  344.31   14.83   1
 -11   1   3  350.69   14.27   2
  11  -1  -3  351.37   15.59   4
  11  -1  -3  351.66   14.70   1
  11   1  -3  347.58   14.97   4
  11   1  -3  344.88   14.75   3
  11   1  -3  356.49   15.28   2
  10   1  -3   -0.19    0.49   4
 -10   1   3   -0.02    0.41   2
  10   1  -3    0.58    0.72   1
  10   1  -3   -0.34    0.75   2
  10  -1  -3    0.65    0.74   1
  10   1  -3    0.03    0.65   3
  10  -1  -3   -0.58    0.67   4
 -10   1   3    0.01    0.55   3
   9   1  -3  137.77    6.24   4
  -9   1   3  122.67    6.15   3
   9   1  -3  122.86    6.46   2
  -9   1   3  132.93    5.64   2
   9  -1  -3  134.14    6.21   1
   9  -1  -3  123.31    6.63   4
   9   1  -3  135.89    6.20   3
   9   1  -3  129.04    6.32   1
  -8   1   3   -0.22    0.28   2
   8   1  -3   -0.74    0.46   1
   8   1  -3   -0.51    0.73   2
   8  -1  -3   -0.49    0.61   4
   8   1  -3    0.41    0.52   4
   8  -1  -3    0.29    0.68   1
  -8   1   3    0.28    0.60   3
   8   1  -3   -0.14    0.50   3
   7   1  -3   77.60    4.03   1
  -7   1   3   74.50    3.21   2
  -7  -1   3   72.68    3.75   4
   7  -1  -3   70.54    4.18   4
  -7   1   3   66.99    3.78   3
   7  -1  -3   73.15    3.88   1
   7   1  -3   75.15    4.07   2
   6   1  -3   -0.33    0.66   2
   6  -1  -3   -0.25    0.70   4
  -6   1   3    0.22    0.57   3
  -6   1   3    0.03    0.21   2
   6   1  -3   -0.11    0.46   3
  -6  -1   3    0.03    0.39   4
   6  -1  -3    0.18    0.59   1
   6   1  -3    0.19    0.59   1
   5  -1  -3  453.14   18.56   4
   5   1  -3  455.20   17.51   3
   5   1  -3  451.60   18.04   1
  -5  -1   3  456.58   18.20   4
   5  -1  -3  434.76   17.93   1
   5   1  -3  438.10   18.26   2
  -5   1   3  435.58   17.82   3
  -4  -1   3    0.22    0.38   4
   4   1  -3   -0.25    0.32   3
   4   1  -3   -1.10    0.46   2
   4   1  -3    0.06    0.46   1
   4  -1  -3   -0.08    0.53   4
   4  -1  -3    0.01    0.50   1
  -4   1   3    0.38    0.54   3
  -3  -1   3  509.05   20.64   4
   3   1  -3  501.02   20.32   1
   3   1  -3  525.18   19.76   3
   3   1  -3  506.00   20.63   2
  -3   1   3  516.61   20.20   3
   3  -1  -3  518.68   20.84   4
   2   1  -3    0.14    0.39   1
  -2   1   3    0.11    0.40   3
  -2  -1   3   -0.23    0.24   4
   2   1  -3   -0.33    0.38   2
   2   1  -3   -0.28    0.21   3
   2  -1  -3   -0.13    0.33   1
   2  -1  -3    0.13    0.15   2
   2  -1  -3    0.09    0.39   4
   1  -1  -3 1249.79   48.74   1
   1   1  -3 1291.94   49.59   2
  -1  -1   3 1247.96   49.85   4
   1  -1  -3 1285.12   49.24   2
  -1   1   3 1235.84   48.42   3
   1   1  -3 1269.63   48.17   3
   1   1  -3 1260.99   48.65   1
   1  -1  -3 1259.63   49.75   4
   0   1   3   -0.06    0.17   4
   0  -1   3    0.22    0.37   4
   0  -1  -3    0.04    0.34   1
   0   1   3    0.04    0.43   2
   0   1  -3    0.80    0.51   2
   0   1   3    0.08    0.41   3
   0  -1   3    0.58    0.34   1
   0   1  -3    0.27    0.20   3
   1  -1   3  231.70    9.84   4
  -1  -1  -3  227.68    9.46   1
  -2   1  -3   -0.31    0.21   3
   2  -1   3   -0.05    0.23   1
   2  -1   3   -0.03    0.45   4
   2   1   3   -0.28    0.41   3
   2   1   3    0.06    0.50   2
   2   1   3   -0.21    0.16   4
  -2  -1  -3   -0.26    0.29   1
  -2   1  -3   -0.62    0.49   2
   3   1   3  434.22   18.22   2
   3   1   3  454.67   17.74   4
   3  -1   3  453.72   18.48   4
   3  -1   3  450.21   17.28   1
  -3   1  -3  425.45   18.06   2
  -3  -1  -3  457.98   17.66   1
   3  -1   3  431.89   17.65   3
  -4   1  -3    0.50    0.59   2
   4   1   3    0.27    0.40   4
   4  -1   3    0.31    0.19   1
  -4  -1  -3    0.81    0.46   1
   4   1   3    0.20    0.76   2
   4  -1   3   -0.18    0.59   3
   4  -1   3   -0.14    0.60   4
   4   1   3   -0.73    0.38   3
   5   1   3  793.42   32.23   2
  -5  -1  -3  795.59   31.16   1
   5  -1   3  784.03   32.48   4
   5   1   3  776.83   31.34   3
  -5   1  -3  791.74   31.80   2
   5   1   3  821.01   31.75   4
   5  -1   3  804.71   31.39   3
   5  -1   3  817.19   30.73   1
  -6  -1  -3   -0.40    0.35   1
   6   1   3   -0.94    0.81   2
   6  -1   3    0.28    0.65   4
  -6   1  -3    0.80    0.62   2
   6  -1   3    0.09    0.33   1
   6   1   3    0.17    0.74   3
   6  -1   3    0.48    0.79   3
   6   1   3    0.13    0.51   4
  -7  -1  -3  125.94    5.49   1
  -7   1  -3  116.97    5.63   2
  -7  -1  -3  112.23    5.75   2
   7  -1   3  121.47    4.90   1
   7   1   3  112.22    5.89   3
   7   1   3  117.60    6.23   2
   7  -1   3  120.01    6.03   3
   7   1   3  125.18    5.56   4
   7  -1   3  122.89    6.28   4
  -8   1  -3   -0.14    0.56   2
   8  -1   3   -0.51    0.73   3
   8  -1   3   -0.93    0.60   4
   8   1   3    0.12    0.71   3
   8  -1   3   -0.01    0.36   1
   8   1   3   -0.11    0.55   4
  -8  -1  -3    0.11    0.47   1
  -8  -1  -3    0.27    0.55   2
  -9   1  -3   24.10    2.02   2
  -9  -1  -3   23.30    2.08   2
   9   1   3   24.79    2.35   3
  -9  -1  -3   28.98    1.96   1
   9  -1   3   26.55    2.46   3
   9  -1   3   29.08    1.51   1
   9  -1   3   26.11    2.42   4
   9   1   3   26.45    2.02   4
 -10  -1  -3    0.10    0.61   2
  10   1   3    0.16    0.51   4
  10   1   3   -0.11    0.70   3
 -10  -1  -3    0.58    0.61   1
 -10   1  -3    0.61    0.65   2
  10  -1   3    0.14    0.36   1
  10  -1   3    0.26    0.94   3
  10  -1   3   -0.20    0.67   4
 -11  -1  -3  169.23    7.31   1
  11  -1   3  166.08    8.27   3
 -11   1  -3  150.82    7.52   2
 -11  -1  -3  148.98    7.72   2
  11  -1   3  163.35    8.38   4
  11  -1   3  165.32    6.70   1
  11   1   3  155.93    8.04   3
  12  -1   3   -0.85    0.78   4
 -12   1  -3    0.32    0.61   2
 -12  -1  -3   -0.75    0.66   2
  12  -1   3    0.91    1.10   3
  12  -1   3    0.04    0.43   1
 -12  -1  -3    0.36    0.70   1
  12   1   3    0.74    0.86   3
  12   1   3    0.14    0.40   4
 -13  -1  -3   73.46    3.98   1
  13  -1   3   83.56    3.55   1
  13   1   3   66.21    4.69   3
 -13   1  -3   71.16    4.25   2
  13  -1   3   73.53    4.98   3
 -13  -1  -3   67.99    4.44   2
  13  -1   3   65.23    4.75   4
 -14  -1  -3   -0.38    0.69   2
  14  -1   3    0.81    0.50   1
 -14  -1  -3   -0.34    0.62   1
  14   1   3    0.79    0.86   4
  14   1   3    0.08    1.20   3
  14  -1   3   -0.46    1.06   3
 -14   1  -3    0.91    0.90   2
  14  -1   3   -0.16    1.02   4
 -15  -1  -3  135.99    7.51   2
  15   1   3  144.47    8.04   3
  15   1   3  152.87    7.62   4
 -15   1  -3  138.86    7.33   2
 -15  -1  -3  146.79    6.92   1
  15  -1   3  141.66    8.18   4
  15  -1   3  142.58    8.14   3
  16   1   3    0.53    1.00   4
 -16   1  -3    1.21    0.98   2
  16  -1   3   -0.77    1.17   4
  16   1   3    0.17    1.24   3
 -16  -1  -3    0.28    0.86   2
  16  -1   3    0.62    1.30   3
 -16  -1  -3    0.38    0.86   1
 -17  -1  -3   25.23    2.27   1
 -17  -1  -3   23.35    2.54   2
  17  -1   3   20.38    2.85   4
 -17   1  -3   22.80    2.49   2
  17   1   3   27.09    2.72   4
  17  -1   3   21.89    3.06   3
  17   1   3   25.78    3.14   3
  18   1   3    2.27    1.20   4
 -18   1  -3    0.42    0.94   2
  18  -1   3   -0.82    1.42   3
  18   1   3    0.34    1.38   3
 -18  -1  -3   -0.80    0.57   2
  18  -1   3    0.39    1.22   4
 -19  -1  -3  182.54   10.13   2
  19   1   3  195.69   10.92   3
  19  -1   3  202.89   11.06   4
  19   1   3  200.10   10.33   4
 -19   1  -3  205.24   10.12   2
  19  -1   3  213.41   11.29   3
  20   1   3   -0.80    1.25   4
 -20   1  -3   -0.39    0.92   2
  20  -1   3   -0.39    1.30   4
  20   1   3    1.63    1.68   3
 -20  -1  -3    0.40    0.94   2
  20  -1   3   -0.06    1.48   3
 -21   1  -3   51.58    3.97   2
  21  -1   3   49.11    4.85   3
  21   1   3   52.11    4.82   3
  21   1   3   46.47    4.07   4
  21  -1   3   48.33    4.60   4
 -21  -1  -3   45.28    3.99   2
 -22  -1  -3   -0.71    0.96   2
  22  -1   3    1.07    1.79   3
  22  -1   3    4.71    2.13   4
  22   1   3   -0.99    1.34   4
  22   1   3   -0.73    1.22   3
 -22   1  -3    0.60    0.97   2
  23  -1   3    6.13    2.43   4
  23   1   3    4.31    2.08   3
  23  -1   3    6.09    2.64   3
 -23  -1  -3    8.10    2.25   2
 -23   1  -3   10.16    2.38   2
  24  -1   3    3.85    1.76   4
  24   1   3   -0.34    1.33   3
 -24  -1  -3    0.44    1.19   2
 -24   1  -3    1.40    1.38   2
  24  -1   3    0.75    1.80   3
 -25  -1  -3   52.40    4.60   2
  25  -1   3   57.99    5.32   4
  25   1   3   52.58    5.31   3
  25  -1   3   42.91    5.01   3
 -26   1  -3    1.60    1.71   3
  26  -1   3    3.58    2.12   4
  26  -1   3    2.30    2.01   3
  26   1   3    0.74    1.88   3
 -26  -1  -3    0.25    1.39   2
  27  -1   3    4.50    2.45   4
 -27  -1  -3    1.68    1.57   2
  27   1   3    0.42    1.70   3
 -27   1  -3   -0.27    1.54   3
  28  -1   3    1.56    2.19   4
 -28   1  -3    2.22    1.79   3
 -28  -1  -3    0.32    1.39   2
  28   1   3    2.45    2.05   3
 -29  -1  -3    1.52    1.60   2
  29  -1   3    5.10    2.27   4
 -29   1  -3    1.81    1.65   3
  29   1   3    2.83    2.44   3
 -30  -1  -3   -0.70    1.56   2
  30  -1   3    3.81    2.14   4
  30   1   3   -1.79    1.57   3
 -30   1  -3    1.99    1.87   3
 -31   1  -3   15.14    3.86   3
  31   1   3   12.31    3.80   3
  31  -1   3    8.60    3.22   4
  31  -2  -3    4.27    2.59   4
 -31   2   3   -0.18    1.94   3
  30  -2  -3    5.12    2.52   4
 -30   2   3    4.88    2.69   3
 -29   2   3   -0.07    1.70   3
  29   2  -3    3.18    1.84   3
  29  -2  -3   -0.30    1.76   4
 -29  -2   3    0.06    1.58   2
  28  -2  -3    9.24    3.08   4
 -28  -2   3    4.08    1.99   2
 -28   2   3    3.30    1.98   3
  28   2  -3    4.81    2.31   3
  27   2  -3    1.43    1.93   3
  27  -2  -3   -0.47    1.65   4
 -27  -2   3    2.04    1.55   2
 -27   2   3   -0.19    1.47   3
 -26   2   3    5.93    2.59   3
 -26  -2   3    3.85    1.77   2
  26  -2  -3    5.39    2.72   4
  26   2  -3    5.08    2.29   3
  25  -2  -3    4.99    2.35   4
  25   2  -3    2.12    2.31   2
  25   2  -3    2.00    1.75   3
 -25   2   3   -0.65    1.00   3
  24   2  -3    0.55    1.58   2
  24  -2  -3    3.70    2.30   4
 -24   2   3    3.79    1.89   3
  24   2  -3    4.35    1.95   3
  23   2  -3    1.67    2.02   2
 -23   2   3    0.89    1.46   3
  23  -2  -3   -0.29    1.50   4
 -23  -2   3    0.57    1.23   1
  23   2  -3    0.93    1.47   3
  22   2  -3    5.30    2.44   2
 -22  -2   3    8.08    2.13   1
  22   2  -3    8.75    2.44   3
  22  -2  -3    8.67    2.80   4
 -22   2   3    7.26    2.32   3
  21   2  -3    1.03    1.49   3
  21   2  -3   -1.55    1.34   2
  21  -2  -3    0.07    1.42   4
 -21   2   3   -0.51    0.98   3
 -21  -2   3    2.26    1.17   1
  20   2  -3   37.63    4.09   2
  20   2  -3   48.49    3.63   4
 -20  -2   3   40.43    3.60   1
  20   2  -3   37.22    3.72   3
 -20   2   3   36.07    3.61   3
  20  -2  -3   35.40    4.02   4
  19  -2  -3   -0.20    0.76   1
  19  -2  -3   -1.18    1.23   4
  19   2  -3    0.04    0.94   4
  19   2  -3    1.23    1.48   3
  19   2  -3    1.57    1.68   2
 -19  -2   3    0.30    1.00   1
 -19   2   3    0.20    0.96   3
  18  -2  -3  138.67    8.44   4
 -18   2   3  131.95    7.67   3
  18   2  -3  139.59    8.37   2
  18   2  -3  125.00    7.61   3
 -18  -2   3  135.76    7.53   1
  17   2  -3    0.52    0.67   4
  17   2  -3    0.79    1.38   3
  17  -2  -3    0.70    0.78   1
  17   2  -3    1.68    1.69   2
 -17  -2   3    0.62    1.03   1
 -17   2   3   -0.38    0.89   3
  17  -2  -3    0.78    1.50   4
  16   2  -3   71.65    4.91   3
 -16   2   3   72.07    4.98   3
  16  -2  -3   69.52    4.55   1
  16  -2  -3   74.41    5.51   4
 -16  -2   3   79.89    4.99   1
  16   2  -3   82.29    5.65   2
  15   2  -3    0.41    1.43   2
  15   2  -3   -0.07    1.02   3
 -15   2   3   -0.21    1.03   3
 -15  -2   3   -0.34    0.89   1
  15   2  -3   -0.56    0.46   4
 -15   2   3    1.14    0.79   2
  15  -2  -3   -0.15    1.03   4
  15  -2  -3   -0.05    0.79   1
 -14  -2   3  145.21    6.94   4
  14  -2  -3  133.18    7.84   4
 -14   2   3  130.56    7.22   3
 -14   2   3  141.99    6.26   2
  14  -2  -3  133.34    6.84   1
  14   2  -3  130.00    7.71   2
  14   2  -3  138.78    7.19   3
 -14  -2   3  127.82    7.11   1
 -13   2   3   -0.45    0.54   2
  13  -2  -3    0.98    0.89   1
  13  -2  -3    0.42    1.25   4
 -13  -2   3   -0.73    0.60   4
  13   2  -3   -0.82    0.68   3
 -13   2   3   -0.37    0.86   3
  13   2  -3   -0.31    1.08   2
 -13  -2   3    0.90    0.87   1
 -12  -2   3   33.19    2.41   4
 -12  -2   3   36.48    2.87   1
  12  -2  -3   31.33    2.59   1
 -12   2   3   31.95    2.83   3
  12   2  -3   29.41    2.58   3
  12   2  -3   33.09    3.08   2
  12  -2  -3   29.73    3.10   4
 -12   2   3   32.53    2.06   2
  11  -2  -3    0.15    0.64   1
 -11   2   3   -0.13    0.54   2
  11   2  -3   -0.54    0.59   3
 -11  -2   3   -0.27    0.55   4
 -11  -2   3    0.87    0.90   1
  11  -2  -3   -0.43    0.94   4
  11   2  -3    1.59    1.13   2
 -11   2   3    0.29    0.92   3
 -10  -2   3  409.75   16.59   4
 -10   2   3  405.49   15.92   2
  10  -2  -3  377.54   17.53   4
  10  -2  -3  408.60   16.66   1
 -10   2   3  402.39   16.84   3
  10   2  -3  393.22   16.43   3
  10   2  -3  392.23   17.36   2
 -10  -2   3  367.37   16.72   1
   9   2  -3   -0.55    0.74   2
   9   2  -3   -0.03    0.35   3
  -9   2   3   -1.39    0.64   3
  -9  -2   3   -0.12    0.49   4
  -9   2   3    0.40    0.59   2
  -9  -2   3   -0.42    0.56   1
   9  -2  -3   -0.54    0.79   4
   9  -2  -3    0.46    0.71   1
   8   2  -3   12.38    1.80   2
   8  -2  -3   12.32    2.06   4
  -8   2   3   13.39    1.74   3
  -8   2   3   12.10    1.15   2
   8  -2  -3   11.58    1.45   1
  -8  -2   3   11.70    1.53   1
  -8  -2   3   13.26    1.31   4
  -7  -2   3    0.29    0.46   4
  -7   2   3    0.13    0.45   2
   7   2  -3    0.20    0.74   2
  -7   2   3   -0.02    0.75   3
   7  -2  -3    1.63    0.82   1
   7  -2  -3   -0.24    0.73   4
   7   2  -3    0.07    0.43   3
  -7  -2   3   -0.24    0.56   1
   6  -2  -3   12.38    1.87   4
   6  -2  -3   11.79    1.52   1
  -6   2   3    9.47    1.70   3
  -6  -2   3   11.99    1.49   1
  -6   2   3   11.13    0.98   2
   6   2  -3   13.85    1.78   2
   6   2  -3   12.67    1.30   3
  -6  -2   3   11.02    1.13   4
  -5  -2   3   -0.12    0.45   4
   5   2  -3    0.17    0.52   3
  -5   2   3   -0.18    0.42   2
   5  -2  -3    0.77    0.68   1
  -5   2   3    0.39    0.82   3
   5   2  -3   -0.25    0.84   2
  -5  -2   3    0.08    0.57   1
   5  -2  -3    0.04    0.74   4
   4  -2  -3 2121.75   81.81   1
   4  -2  -3 2103.19   83.82   4
   4   2  -3 2053.28   83.23   2
  -4   2   3 2090.79   81.43   3
   4   2  -3 2122.79   80.79   3
  -4   2   3 2184.49   82.50   2
  -4  -2   3 2150.02   83.39   4
  -4  -2   3 2130.19   81.85   1
   3   2  -3    0.05    0.56   3
   3   2  -3    0.62    0.94   2
   3  -2  -3    0.22    0.68   4
   3  -2  -3    0.86    0.62   1
  -3   2   3    0.25    0.60   2
  -3  -2   3    0.20    0.49   4
  -3  -2   3   -0.85    0.27   1
  -3   2   3    0.21    0.94   3
  -2   2   3    8.45    1.46   3
   2   2  -3    5.70    1.32   2
   2  -2  -3    6.74    1.24   1
  -2   2   3    6.28    1.00   2
   2  -2  -3    5.04    1.08   4
  -2  -2   3    7.65    1.23   1
   2   2  -3    6.68    1.03   3
  -2  -2   3    6.36    1.10   4
   1  -2  -3   -0.48    0.42   1
  -1   2   3    0.93    0.72   2
  -1  -2   3    0.43    0.43   1
  -1   2   3   -0.40    0.71   3
   1  -2  -3   -0.01    0.57   4
   1   2  -3    0.01    0.81   2
   1   2  -3    0.33    0.32   3
  -1  -2   3    0.84    0.64   4
   0  -2  -3  614.81   25.08   1
   0   2  -3  633.55   25.40   2
   0  -2   3  640.97   24.96   1
   0  -2   3  628.21   25.64   4
   0   2   3  624.83   25.18   2
   0   2   3  614.79   24.92   3
   0  -2  -3  633.58   25.10   4
  -1  -2  -3    0.40    0.48   4
   1   2   3   -0.01    0.78   3
   1  -2   3    0.76    0.83   4
   1   2   3   -0.49    0.72   2
  -1   2  -3   -0.05    0.81   2
   1  -2   3    0.94    0.48   1
  -1   2  -3   -0.56    0.60   3
  -1  -2  -3   -0.04    0.54   1
  -2   2  -3 5852.80  217.81   3
   2   2   3 5810.47  223.13   2
  -2   2  -3 5859.70  223.05   2
   2   2   3 5822.49  224.76   4
   2  -2   3 5784.21  219.03   1
   2   2   3 5369.59  218.02   3
  -2  -2  -3 5730.81  219.34   1
   2  -2   3 5715.59  225.03   4
   3  -2   3    0.36    0.32   1
   3   2   3    0.01    0.81   2
  -3   2  -3    1.47    1.01   2
   3   2   3   -0.90    0.63   3
   3  -2   3    0.30    0.84   4
  -3   2  -3   -0.07    0.50   3
  -3  -2  -3    0.08    0.57   1
   4  -2   3  865.26   34.64   1
  -4   2  -3  904.51   34.78   3
  -4  -2  -3  885.48   35.16   1
  -4   2  -3  879.98   35.68   2
   4  -2   3  927.98   36.40   4
   4   2   3  888.53   35.91   2
   4   2   3  873.62   34.94   3
   5  -2   3   -0.40    0.67   4
  -5   2  -3    0.68    1.02   2
   5   2   3    0.43    0.68   3
   5   2   3   -0.80    0.77   2
   5  -2   3    0.30    0.33   1
  -5   2  -3   -0.08    0.52   3
  -5  -2  -3    0.16    0.57   1
  -6  -2  -3   73.28    4.02   1
   6  -2   3   72.08    4.54   4
  -6   2  -3   69.37    4.11   2
   6   2   3   71.55    4.08   3
   6   2   3   67.01    4.32   2
   6  -2   3   72.26    3.44   1
  -6   2  -3   65.99    3.81   3
   7  -2   3    0.77    0.39   1
   7   2   3    0.64    0.36   4
  -7   2  -3    0.64    0.97   2
   7   2   3    0.32    0.67   3
  -7  -2  -3   -0.20    0.51   1
  -7   2  -3    0.70    0.51   3
   7  -2   3    0.98    1.05   4
   7   2   3    1.90    1.15   2
  -8   2  -3   26.16    2.41   2
  -8   2  -3   22.18    2.04   3
   8  -2   3   22.40    2.55   4
   8  -2   3   28.30    1.74   1
   8   2   3   28.84    2.44   3
   8   2   3   26.93    1.56   4
   8   2   3   26.28    2.66   2
  -8  -2  -3   26.58    2.21   1
   9   2   3   -0.21    0.76   3
   9   2   3    0.63    0.42   4
  -9   2  -3   -0.32    0.51   3
   9  -2   3    1.43    0.55   1
   9  -2   3    1.19    1.18   4
   9   2   3   -0.48    1.04   2
  -9   2  -3    0.23    0.86   2
  -9  -2  -3   -0.01    0.65   1
  10   2   3  206.70    9.92   3
 -10   2  -3  213.02    9.72   3
 -10   2  -3  209.24    9.64   2
  10   2   3  201.51   10.40   2
  10  -2   3  220.47    8.82   1
  10   2   3  214.01    9.03   4
  10  -2   3  204.64   10.47   4
 -10  -2  -3  205.39    9.54   1
  11  -2   3    0.73    0.63   1
 -11  -2  -3   -0.09    0.62   1
 -11   2  -3    0.74    0.93   2
  11   2   3    0.22    0.50   4
  11  -2   3    0.57    1.12   4
  11   2   3    1.27    1.34   2
  11   2   3    0.67    0.87   3
 -11   2  -3   -0.85    0.51   3
  12   2   3   37.17    2.39   4
  12  -2   3   30.65    3.14   4
 -12   2  -3   30.54    2.70   3
 -12   2  -3   32.95    2.73   2
  12   2   3   30.35    3.24   2
  12   2   3   32.93    3.04   3
 -12  -2  -3   33.51    2.67   1
  12  -2   3   33.61    2.05   1
  13  -2   3    0.22    0.54   1
 -13   2  -3    0.87    0.73   3
  13   2   3    0.29    0.91   3
 -13   2  -3   -0.37    0.88   2
 -13  -2  -3    0.62    0.78   1
  13  -2   3    1.37    1.26   4
  13   2   3    1.67    0.79   4
  13   2   3   -0.29    1.23   2
 -14   2  -3    1.72    1.24   2
  14   2   3    1.00    0.80   4
  14  -2   3   -1.32    0.90   4
 -14   2  -3    1.16    1.11   3
  14   2   3    1.07    1.18   3
  14   2   3    0.56    1.44   2
 -14  -2  -3   -0.31    0.85   1
  15  -2   3    0.42    1.21   4
  15   2   3   -0.27    1.57   2
  15   2   3   -1.80    0.84   3
  15   2   3    1.56    0.91   4
 -15   2  -3    0.07    0.83   3
 -15   2  -3    0.33    1.01   2
 -15  -2  -3   -0.31    0.92   1
  16  -2   3    0.52    1.52   4
 -16   2  -3    3.98    1.54   2
  16   2   3    4.12    1.48   4
  16   2   3    1.63    1.47   3
 -16  -2  -3    1.66    1.24   1
 -16   2  -3    2.46    1.35   3
 -16  -2  -3    4.14    1.49   2
 -17   2  -3    0.60    0.98   3
 -17  -2  -3   -0.17    0.99   2
 -17  -2  -3   -0.17    0.93   1
  17  -2   3    0.12    1.30   4
 -17   2  -3   -0.19    1.10   2
  17   2   3   -0.51    1.20   3
 -18  -2  -3    5.22    1.74   2
  18  -2   3    5.19    2.17   4
 -18  -2  -3    5.66    1.83   1
 -18   2  -3    7.02    2.15   3
  18   2   3    4.91    2.02   3
 -18   2  -3    2.86    1.54   2
 -19   2  -3    0.07    0.94   3
 -19   2  -3    0.13    1.22   2
 -19  -2  -3   -0.97    0.75   2
  19  -2   3    0.36    1.38   4
  19   2   3   -1.04    1.43   3
  20  -2   3    3.25    1.93   4
 -20   2  -3    5.66    2.01   3
 -20   2  -3    2.01    1.60   2
  20   2   3    1.15    1.46   3
 -20  -2  -3    3.18    1.31   2
  21  -2   3    0.95    1.40   4
  21   2   3    1.66    1.94   3
 -21   2  -3   -0.44    1.12   3
 -21  -2  -3   -0.06    1.14   2
  22   2   3    3.27    1.96   3
 -22   2  -3   -0.26    1.04   3
 -22  -2  -3    1.29    1.22   2
  22  -2   3    0.33    1.37   4
  23  -2   3   -1.50    1.44   4
  23   2   3   -0.11    1.41   3
 -23  -2  -3   -0.06    1.10   2
 -23   2  -3    1.13    1.48   3
 -24  -2  -3    1.25    1.40   2
 -24   2  -3    1.04    1.49   3
  24   2   3    1.99    1.82   3
  24  -2   3    2.25    1.77   4
 -25   2  -3   -0.49    1.13   3
  25   2   3    2.08    1.86   3
 -25  -2  -3    0.16    1.10   2
  25  -2   3    2.19    1.61   4
 -26   2  -3   32.97    3.93   3
  26  -2   3   32.43    4.15   4
  26   2   3   28.44    3.98   3
 -26  -2  -3   30.27    3.64   2
  27   2   3    0.50    1.61   3
  27  -2   3    0.18    1.51   4
 -27   2  -3    0.35    1.53   3
 -27  -2  -3    1.84    1.56   2
  28  -2   3   19.22    4.36   4
 -28   2  -3   10.44    3.33   3
  28   2   3   11.50    3.45   3
 -28  -2  -3   11.53    2.95   2
  29  -2   3    1.35    2.69   4
  29   2   3    2.67    2.06   3
 -29   2  -3    0.22    1.66   3
 -29  -2  -3    0.50    1.73   2
  30  -2   3    4.71    2.34   4
 -30   2  -3    3.69    2.30   3
  30   2   3    0.05    1.71   3
 -30  -2  -3    0.12    1.77   2
  31  -2   3    4.07    2.50   4
 -31  -2  -3    2.77    2.17   2
  31   2   3    1.93    2.19   3
 -30   3   3   -2.55    1.87   3
  30  -3  -3   -0.33    2.24   4
 -30  -3   3   -0.62    1.68   2
 -29  -3   3    9.98    3.12   2
 -29   3   3   10.08    3.17   3
  29  -3  -3    7.89    3.15   4
 -28   3   3   -0.56    1.66   3
  28  -3  -3    4.08    2.81   4
  28   3  -3    3.98    2.53   2
 -28  -3   3    0.82    1.79   2
 -27   3   3    0.63    1.69   3
  27   3  -3    0.57    2.29   2
  27  -3  -3    4.64    2.71   4
 -26   3   3    1.77    1.65   3
  26  -3  -3   -0.10    1.53   4
  26   3  -3    3.46    2.45   2
  25  -3  -3    3.51    2.06   4
  25   3  -3    9.22    2.87   2
 -25   3   3    2.59    1.89   3
  25   3  -3    0.27    1.44   3
  24   3  -3    2.48    2.14   2
 -24   3   3    1.20    1.70   3
 -24  -3   3   -2.46    1.16   1
  24   3  -3    1.71    1.31   3
  24  -3  -3   -0.19    1.86   4
  23   3  -3   36.33    3.90   3
  23   3  -3   29.99    4.06   2
 -23  -3   3   27.94    3.30   1
 -23   3   3   37.57    4.02   3
  23  -3  -3   32.14    4.12   4
  22   3  -3    1.89    2.01   2
 -22   3   3   -1.51    1.12   3
  22   3  -3    1.60    1.58   3
 -22  -3   3    2.22    1.47   1
  22  -3  -3    2.22    1.88   4
 -21   3   3    8.66    2.54   3
 -21  -3   3    5.79    2.07   1
  21   3  -3    8.90    2.98   2
  21  -3  -3    5.37    2.49   4
  21   3  -3    8.65    2.56   3
 -20   3   3   -0.93    1.18   3
  20  -3  -3    1.45    1.77   4
 -20  -3   3    0.29    1.16   1
  20   3  -3    0.52    1.27   3
  20   3  -3    2.40    1.98   2
 -19   3   3   60.77    5.01   3
  19   3  -3   73.45    5.14   3
  19  -3  -3   66.67    5.66   4
 -19  -3   3   63.48    4.85   1
  19   3  -3   53.43    5.21   2
  18   3  -3    1.32    1.17   3
  18  -3  -3    0.09    1.38   4
  18  -3  -3    0.25    0.72   1
 -18  -3   3    0.21    1.01   1
  18   3  -3    1.04    1.74   2
 -18   3   3   -0.39    1.08   3
  17   3  -3   23.34    2.77   3
 -17   3   3   19.96    2.75   3
  17  -3  -3   19.43    2.97   4
  17  -3  -3   22.94    2.48   1
  17   3  -3   22.63    3.23   2
 -17  -3   3   20.78    2.53   1
  16   3  -3   -0.49    0.97   3
 -16  -3   3   -0.06    0.82   1
  16  -3  -3    0.01    1.30   4
  16   3  -3    1.08    1.67   2
 -16   3   3    0.03    1.20   3
  16  -3  -3    0.17    1.04   1
 -15   3   3   17.65    2.48   3
 -15  -3   3   15.14    2.20   1
  15  -3  -3   19.59    2.22   1
  15  -3  -3   15.15    3.14   4
  15   3  -3   18.50    2.31   3
  15   3  -3   16.17    3.37   2
 -14  -3   3    0.74    0.85   4
  14  -3  -3    1.96    1.28   1
 -14   3   3    0.00    1.10   3
  14   3  -3    5.69    2.25   2
 -14  -3   3   -0.43    0.86   1
  14  -3  -3    0.17    1.28   4
  14   3  -3   -0.09    0.90   3
 -13  -3   3   56.15    4.40   1
  13   3  -3   78.03    5.34   2
  13  -3  -3   65.61    4.35   1
 -13  -3   3   72.51    3.97   4
  13  -3  -3   69.00    5.25   4
 -13   3   3   68.84    4.86   3
  13   3  -3   63.07    4.32   3
  12  -3  -3   -0.60    1.15   4
  12   3  -3   -0.51    0.73   3
  12  -3  -3    0.30    0.81   1
 -12   3   3   -1.90    0.95   3
 -12  -3   3    0.14    0.92   1
 -12  -3   3    0.25    0.66   4
  12   3  -3    1.03    1.35   2
 -11   3   3   39.43    3.38   3
  11   3  -3   38.09    3.54   2
  11   3  -3   40.17    2.99   3
  11  -3  -3   37.77    2.98   1
 -11   3   3   43.12    2.44   2
  11  -3  -3   33.70    3.50   4
 -11  -3   3   39.03    2.58   4
 -11  -3   3   38.14    3.21   1
 -10   3   3   -0.52    1.06   3
  10  -3  -3    1.01    1.32   4
  10   3  -3    0.24    1.18   2
  10  -3  -3   -0.14    0.70   1
 -10  -3   3   -0.15    0.54   4
 -10   3   3   -0.73    0.61   2
  10   3  -3   -0.31    0.70   3
 -10  -3   3    0.70    0.80   1
  -9   3   3  115.49    6.44   3
   9   3  -3  114.79    5.88   3
  -9  -3   3  103.71    6.23   1
   9   3  -3  118.75    6.79   2
   9  -3  -3  117.18    6.77   4
  -9  -3   3  126.55    5.67   4
   9  -3  -3  115.22    6.17   1
  -9   3   3  123.00    5.25   2
   8  -3  -3    0.76    0.82   1
  -8  -3   3    0.88    0.93   1
  -8   3   3   -0.39    0.89   3
   8  -3  -3   -0.51    0.91   4
  -8  -3   3    0.04    0.49   4
  -8   3   3   -0.76    0.52   2
   8   3  -3    0.28    0.41   3
   8   3  -3    0.39    1.11   2
   7  -3  -3    6.83    1.57   1
   7   3  -3    2.81    1.47   2
  -7   3   3    5.07    0.92   2
  -7   3   3    5.66    1.60   3
   7  -3  -3    4.20    1.48   4
   7   3  -3    1.26    0.60   3
  -7  -3   3    7.43    1.76   1
  -7  -3   3    3.84    0.92   4
  -6  -3   3   -0.19    0.50   4
  -6   3   3    0.46    0.88   3
   6   3  -3   -0.30    0.97   2
   6  -3  -3   -0.07    0.57   1
  -6  -3   3    0.04    0.62   1
  -6   3   3    0.04    0.61   2
   6  -3  -3   -0.43    0.78   4
   6   3  -3   -0.33    0.24   3
   5  -3  -3  239.25   11.00   4
  -5   3   3  252.36    9.99   2
  -5  -3   3  250.53   10.38   4
  -5  -3   3  227.31   10.80   1
  -5   3   3  239.58   10.86   3
   5   3  -3  228.14   10.97   2
   5  -3  -3  220.10   10.61   1
   4  -3  -3    0.34    0.82   4
   4   3  -3    0.21    0.42   3
   4  -3  -3   -0.18    0.58   1
  -4  -3   3   -0.36    0.54   4
  -4   3   3    0.01    0.86   3
  -4   3   3    0.38    0.70   2
   4   3  -3    0.29    0.93   2
  -4  -3   3   -0.12    0.56   1
   3  -3  -3    1.19    0.84   1
  -3  -3   3    2.17    0.91   4
  -3   3   3    2.50    1.12   3
   3   3  -3    3.93    1.03   3
   3   3  -3    0.64    1.09   2
   3  -3  -3    3.37    1.14   4
  -3   3   3    3.28    0.97   2
  -3  -3   3    1.95    0.90   1
   2  -3  -3    0.24    0.53   1
   2  -3  -3    0.31    0.63   4
  -2  -3   3    0.23    0.48   1
  -2   3   3    0.56    0.75   2
   2   3  -3    0.49    0.69   3
   2   3  -3   -0.12    0.88   2
  -2  -3   3    0.82    0.74   4
  -2   3   3   -0.11    0.75   3
  -1  -3   3   11.48    1.62   4
   1   3  -3   12.39    1.51   3
  -1   3   3   13.29    1.75   3
   1  -3  -3   10.89    1.42   4
  -1  -3   3    9.81    1.36   1
   1  -3  -3    9.49    1.44   1
  -1   3   3   13.50    1.60   2
   1   3  -3   12.84    1.92   2
   0   3  -3   -0.41    0.80   2
   0   3   3    0.07    0.71   3
   0   3  -3    0.11    0.69   3
   0  -3  -3   -0.16    0.49   4
   0  -3   3   -0.12    0.47   1
   0  -3  -3    1.42    0.81   1
   0  -3   3   -0.05    0.75   4
   0   3   3   -0.16    0.88   2
  -1   3  -3  208.76    9.03   3
  -1  -3  -3  198.85    9.49   1
   1  -3   3  198.65    9.21   1
  -1  -3  -3  204.02    8.69   4
   1  -3   3  198.37    9.51   4
   1   3   3  206.01    9.38   3
  -1   3  -3  198.80    9.31   2
   1   3   3  209.06    9.36   2
   2  -3   3   -0.86    0.74   4
  -2   3  -3   -0.28    0.83   2
   2   3   3   -0.03    0.78   3
  -2  -3  -3   -0.38    0.62   1
  -2  -3  -3    0.18    0.44   4
   2  -3   3    0.59    0.52   1
  -2   3  -3    0.06    0.69   3
   2   3   3   -0.79    0.82   2
  -3   3  -3    6.34    1.42   3
   3   3   3    8.12    1.70   3
   3  -3   3    4.65    1.51   4
  -3  -3  -3    6.50    1.57   1
  -3  -3  -3    5.40    0.66   4
   3  -3   3    5.44    1.17   1
   3   3   3    6.91    1.66   2
  -3   3  -3    3.94    1.38   2
  -4   3  -3    0.26    0.92   2
   4   3   3    0.49    0.78   3
   4   3   3   -0.58    0.90   2
  -4  -3  -3    0.07    0.74   1
   4  -3   3    0.44    0.92   4
   4  -3   3    1.29    0.64   1
  -4   3  -3    0.15    0.69   3
   5  -3   3   53.03    3.89   4
   5  -3   3   53.43    3.14   1
  -5  -3  -3   48.26    3.49   1
  -5   3  -3   46.66    3.31   2
   5   3   3   50.97    3.43   3
  -5   3  -3   49.84    3.30   3
   5   3   3   47.96    3.67   2
  -6   3  -3    0.00    1.05   2
  -6   3  -3    0.10    0.79   3
   6  -3   3   -0.75    0.89   4
  -6  -3  -3   -0.73    0.59   1
   6   3   3    0.24    1.15   2
   6  -3   3   -0.01    0.28   1
   6   3   3    0.28    0.72   3
   7   3   3  182.25    8.80   3
  -7  -3  -3  183.44    8.94   1
   7  -3   3  170.09    9.35   4
   7   3   3  185.60    9.35   2
   7  -3   3  175.41    8.18   1
  -7   3  -3  193.15    8.85   2
  -7   3  -3  189.89    8.79   3
   8   3   3   -0.99    0.55   3
   8   3   3   -0.89    1.00   2
  -8   3  -3    0.30    0.71   3
   8  -3   3   -1.39    0.84   4
   8  -3   3    0.42    0.48   1
  -8  -3  -3    1.55    0.92   1
  -8   3  -3   -1.04    1.03   2
   9   3   3   27.23    2.62   3
  -9   3  -3   28.17    2.82   2
   9  -3   3   31.60    2.18   1
   9   3   3   22.91    2.85   2
  -9  -3  -3   25.99    2.55   1
  -9   3  -3   28.89    2.58   3
   9  -3   3   25.24    2.92   4
  10  -3   3    0.63    0.60   1
 -10  -3  -3    0.30    0.78   1
  10   3   3    0.66    1.03   3
 -10   3  -3   -0.29    0.65   3
 -10   3  -3    0.29    1.27   2
  10   3   3    1.62    1.54   2
  10  -3   3    0.69    1.24   4
  11   3   3   72.19    5.37   2
 -11   3  -3   75.56    4.79   3
 -11  -3  -3   70.97    4.70   1
  11   3   3   79.69    5.01   3
  11  -3   3   66.06    5.25   4
  11  -3   3   80.23    4.09   1
 -11   3  -3   71.98    4.79   2
 -12  -3  -3   -1.16    0.77   1
  12   3   3    2.12    1.66   2
 -12   3  -3   -3.53    0.99   2
  12  -3   3    1.54    0.74   1
 -12   3  -3    1.01    0.91   3
  12  -3   3    0.18    1.31   4
  12   3   3   -0.49    0.93   3
 -13  -3  -3    8.37    2.13   1
  13  -3   3    8.23    2.59   4
 -13   3  -3    2.48    1.27   3
  13   3   3    6.10    1.97   3
 -13   3  -3    4.02    1.85   2
  13   3   3    6.43    2.39   2
 -14   3  -3    0.56    0.92   3
  14   3   3    0.87    1.29   3
 -14   3  -3    1.24    1.48   2
  14   3   3    2.16    1.72   2
  14  -3   3    1.61    1.45   4
 -14  -3  -3    0.17    0.99   1
 -15  -3  -3    0.05    1.14   1
  15  -3   3    1.95    1.60   4
  15   3   3    2.88    1.98   2
 -15   3  -3    1.55    1.38   3
 -15   3  -3    1.48    1.62   2
  15   3   3    0.34    1.23   3
  16   3   3    0.55    1.26   3
 -16   3  -3    0.13    0.83   3
  16   3   3    0.08    1.66   2
 -16  -3  -3   -0.66    1.01   1
 -16   3  -3    1.00    1.58   2
  16  -3   3    0.95    1.47   4
 -17   3  -3  144.43    8.56   3
 -17   3  -3  158.20    8.43   2
  17  -3   3  153.91    9.58   4
  17   3   3  160.35    9.05   3
  17   3   3  148.63    9.49   2
 -17  -3  -3  155.06    8.37   1
  18   3   3    2.11    1.61   3
 -18  -3  -3    0.48    1.22   1
  18   3   3    3.41    2.11   2
  18  -3   3    1.47    1.45   4
 -18   3  -3   -0.74    0.94   3
  19   3   3   24.76    3.22   3
 -19  -3  -3   22.90    2.62   1
  19   3   3   25.11    3.70   2
 -19   3  -3   21.02    2.85   3
  19  -3   3   24.26    3.45   4
 -20  -3  -3   -0.19    1.04   2
  20  -3   3    0.57    1.63   4
 -20   3  -3   -0.63    1.10   3
  20   3   3    1.11    1.49   3
  21   3   3    0.22    1.53   3
  21  -3   3    0.68    1.58   4
 -21   3  -3    0.62    1.38   3
 -21  -3  -3   -0.47    1.14   2
 -22  -3  -3   -0.45    1.26   2
  22  -3   3    0.83    1.83   4
 -22   3  -3   -0.47    1.09   3
  22   3   3    1.85    1.64   3
 -23   3  -3   34.82    4.03   3
  23   3   3   35.77    4.32   3
 -23  -3  -3   28.75    3.54   2
  23  -3   3   44.79    4.82   4
  24  -3   3    2.73    2.27   4
 -24  -3  -3    0.79    1.28   2
 -24   3  -3    1.30    1.66   3
  24   3   3    0.29    1.48   3
  25   3   3    5.22    2.14   3
 -25   3  -3    3.66    2.06   3
  25  -3   3    6.14    2.71   4
 -25  -3  -3    1.74    1.62   2
 -26   3  -3    3.23    2.26   3
  26  -3   3    2.98    2.20   4
 -26  -3  -3    1.24    1.55   2
  26   3   3    3.66    2.20   3
 -27   3  -3   25.45    3.73   3
 -27  -3  -3   24.34    3.47   2
  27  -3   3   24.35    5.24   4
  28   3   3    0.96    1.99   3
 -28   3  -3   -2.87    1.53   3
  28  -3   3    2.02    2.39   4
 -28  -3  -3    1.01    1.81   2
 -29  -3  -3    0.63    1.71   2
  29   3   3    1.05    2.08   3
 -29   3  -3    1.14    1.79   3
  29  -3   3    0.99    2.30   4
  30   3   3    1.02    2.22   3
 -30  -3  -3   -3.44    1.69   2
  29   4  -3   -4.72    2.39   2
  28   4  -3   -1.10    2.47   2
  28  -4  -3    2.34    2.74   4
 -28   4   3    1.27    2.00   3
 -27   4   3    3.44    2.50   3
  27  -4  -3   -1.41    1.80   4
  27   4  -3    6.30    2.73   2
 -26   4   3    9.58    3.13   3
  26  -4  -3   11.90    3.37   4
  26   4  -3   16.65    4.37   2
 -25   4   3   -0.34    1.54   3
 -25  -4   3    0.37    1.37   1
  25  -4  -3    3.37    2.60   4
  25   4  -3    0.25    2.18   2
 -24   4   3   -2.00    1.46   3
 -24  -4   3    1.10    1.58   1
  24   4  -3    1.67    2.12   2
  24  -4  -3    4.23    2.50   4
  23  -4  -3    2.96    2.31   4
 -23   4   3    0.63    1.56   3
  23   4  -3   -0.05    2.03   2
 -23  -4   3   -0.91    1.15   1
  22  -4  -3    2.02    2.14   4
  22   4  -3    4.53    2.67   2
 -22  -4   3   -1.82    1.17   1
 -22   4   3    0.25    1.50   3
 -21   4   3    2.66    1.70   3
  21  -4  -3    1.77    1.96   4
 -21  -4   3   -0.58    1.14   1
  21   4  -3    3.97    2.28   2
 -20  -4   3    1.08    1.46   1
 -20   4   3    2.63    1.91   3
  20  -4  -3    4.54    2.32   4
  20   4  -3    4.70    2.05   3
  20   4  -3    5.06    2.57   2
 -19  -4   3    0.98    1.34   1
  19  -4  -3   -0.67    1.57   4
  19   4  -3    0.12    1.67   2
  19   4  -3    0.86    1.32   3
 -19   4   3    1.13    1.44   3
  18   4  -3   32.95    3.51   3
 -18  -4   3   39.81    3.83   1
  18  -4  -3   37.41    4.30   4
  18   4  -3   34.39    4.20   2
 -18   4   3   42.79    4.16   3
  17   4  -3   -0.57    1.68   2
 -17  -4   3    1.74    1.18   1
  17   4  -3    0.67    1.24   3
  17  -4  -3    0.90    1.53   4
  17  -4  -3   -2.19    0.95   1
 -17   4   3   -0.78    1.23   3
 -16   4   3    9.51    2.71   3
  16  -4  -3   15.76    2.71   1
  16  -4  -3   12.30    3.03   4
 -16  -4   3    8.35    2.29   1
  16   4  -3   11.25    2.51   3
  16   4  -3   11.93    3.36   2
  15  -4  -3    0.69    1.16   1
 -15  -4   3    0.44    1.07   1
  15   4  -3    0.42    1.08   3
 -15   4   3   -0.98    1.15   3
  15  -4  -3   -0.17    1.38   4
  15   4  -3    1.14    1.60   2
 -14  -4   3    0.52    0.96   1
  14   4  -3    1.87    1.81   2
 -14   4   3    3.27    1.79   3
  14   4  -3    3.46    1.53   3
  14  -4  -3    2.62    1.97   4
  14  -4  -3    6.68    1.88   1
  13   4  -3    1.36    0.98   3
  13   4  -3    1.58    1.78   2
  13  -4  -3    1.55    1.49   4
  13  -4  -3    1.68    1.18   1
 -13   4   3   -0.26    1.26   3
 -13  -4   3    0.57    0.94   1
  12  -4  -3   87.65    5.31   1
 -12   4   3   83.99    5.65   3
  12  -4  -3   82.09    5.88   4
  12   4  -3   83.51    6.04   2
 -12  -4   3   75.64    5.39   1
  12   4  -3   76.55    4.96   3
  11   4  -3    0.66    1.46   2
 -11   4   3    3.02    1.58   3
  11  -4  -3    2.34    1.86   4
 -11  -4   3    1.82    0.98   1
  11  -4  -3    1.41    1.08   1
  11   4  -3    0.65    1.12   3
  10   4  -3    0.25    1.30   2
 -10   4   3    4.52    1.73   3
 -10  -4   3    2.79    1.28   1
  10  -4  -3    3.62    1.85   4
  10   4  -3    2.12    1.24   3
  10  -4  -3    3.91    1.50   1
  -9  -4   3    0.22    1.13   1
   9   4  -3    0.75    1.01   3
   9  -4  -3    1.78    0.96   1
  -9   4   3   -0.87    1.06   3
   9   4  -3    2.18    1.79   2
   9  -4  -3   -0.68    1.06   4
   8  -4  -3  264.34   13.57   4
   8  -4  -3  278.96   13.13   1
   8   4  -3  296.32   12.67   3
  -8  -4   3  296.85   12.45   4
   8   4  -3  292.66   13.84   2
  -8   4   3  299.47   13.59   3
  -8  -4   3  273.63   13.44   1
  -7  -4   3    0.55    0.88   4
  -7   4   3    0.07    0.89   2
   7  -4  -3    1.75    1.00   1
   7  -4  -3   -0.97    1.05   4
   7   4  -3   -0.86    0.79   3
  -7  -4   3    0.94    1.00   1
   7   4  -3    1.26    1.52   2
  -7   4   3   -0.18    1.29   3
  -6  -4   3  487.77   21.68   1
   6  -4  -3  483.56   21.90   4
  -6   4   3  511.70   21.63   3
  -6  -4   3  534.82   21.17   4
   6   4  -3  495.80   22.00   2
   6  -4  -3  501.63   21.54   1
   6   4  -3  484.93   20.70   3
  -6   4   3  538.93   20.77   2
   5   4  -3   -1.19    1.07   2
   5   4  -3    0.42    0.91   3
   5  -4  -3   -0.22    0.77   1
  -5   4   3    0.41    0.94   2
   5  -4  -3    0.37    1.05   4
  -5  -4   3    0.95    0.93   4
  -5  -4   3    0.26    0.70   1
  -5   4   3    0.65    1.21   3
  -4  -4   3  165.46    8.47   1
  -4   4   3  168.85    8.53   3
   4  -4  -3  153.48    8.18   4
   4  -4  -3  159.47    8.35   1
  -4  -4   3  164.87    7.93   4
  -4   4   3  170.77    7.75   2
   4   4  -3  159.26    8.47   2
   4   4  -3  167.54    7.87   3
  -3  -4   3   -0.32    0.66   1
  -3   4   3   -0.84    0.90   3
  -3   4   3   -0.44    0.92   2
  -3  -4   3   -0.72    0.81   4
   3  -4  -3    0.92    0.91   1
   3   4  -3    0.26    1.15   2
   3  -4  -3    0.38    0.92   4
   3   4  -3    0.02    0.87   3
   2   4  -3   18.84    2.36   2
  -2  -4   3   15.92    1.98   1
  -2   4   3   21.21    2.49   3
   2  -4  -3   16.44    2.03   4
  -2   4   3   20.37    2.19   2
   2   4  -3   18.70    2.03   3
   2  -4  -3   18.60    2.22   1
  -2  -4   3   20.21    2.16   4
  -1  -4   3   -0.37    0.50   1
   1  -4  -3    0.40    0.79   4
   1   4  -3    0.23    1.14   2
  -1  -4   3   -0.96    0.79   4
  -1   4   3    0.34    0.96   3
   1   4  -3   -1.09    0.76   3
  -1   4   3    0.22    1.12   2
   1  -4  -3    0.96    0.92   1
   0   4  -3  325.00   14.71   2
   0  -4   3  317.92   14.75   4
   0   4  -3  334.51   14.27   3
   0  -4  -3  341.82   14.16   4
   0  -4  -3  329.28   14.92   1
   0   4   3  331.08   14.59   2
   0   4   3  316.71   14.61   3
   0  -4   3  344.18   14.83   1
   1   4   3   -0.34    1.00   2
  -1   4  -3    0.14    1.21   2
  -1  -4  -3    0.58    0.71   1
  -1  -4  -3    0.47    0.70   4
   1   4   3    0.96    1.23   3
   1  -4   3   -0.63    0.82   4
   1  -4   3   -0.20    0.53   1
  -1   4  -3    0.36    0.91   3
  -2  -4  -3  239.87    9.85   4
   2  -4   3  219.18   11.00   4
   2  -4   3  223.54   10.67   1
   2   4   3  224.63   10.79   3
  -2   4  -3  231.72   10.71   2
   2   4   3  226.73   10.89   2
  -2   4  -3  227.64   10.51   3
  -2  -4  -3  234.94   11.15   1
  -3  -4  -3   -0.55    0.53   4
   3   4   3    0.45    1.09   2
   3  -4   3    1.36    0.65   1
   3  -4   3   -0.33    1.10   4
  -3   4  -3    1.98    1.15   3
   3   4   3   -0.96    0.78   3
  -3   4  -3    1.27    1.26   2
  -3  -4  -3   -1.00    0.88   1
  -4   4  -3  183.06    8.80   3
  -4  -4  -3  174.14    9.10   1
   4  -4   3  172.26    9.25   4
   4   4   3  182.94    8.89   3
   4  -4   3  188.94    8.74   1
  -4   4  -3  162.13    8.54   2
   4   4   3  174.97    9.07   2
   5   4   3   -1.32    0.70   3
   5  -4   3   -0.28    0.58   1
  -5   4  -3    1.06    1.00   3
   5  -4   3    0.41    1.26   4
  -5  -4  -3    0.01    1.06   1
   5   4   3   -0.83    1.20   2
  -5   4  -3    1.78    1.24   2
   6  -4   3    0.36    0.79   1
  -6  -4  -3    0.83    1.00   1
   6   4   3    0.72    1.16   3
  -6   4  -3    1.40    1.25   2
   6   4   3    0.63    1.33   2
   6  -4   3    1.14    1.34   4
  -6   4  -3   -0.10    0.89   3
   7   4   3    1.45    1.14   3
   7   4   3    0.08    1.43   2
  -7   4  -3    1.14    1.30   2
  -7   4  -3   -0.23    0.97   3
   7  -4   3   -1.22    1.09   4
   7  -4   3    0.13    0.65   1
  -7  -4  -3   -0.42    0.90   1
   8  -4   3    2.91    1.68   4
  -8  -4  -3    3.27    1.57   1
  -8   4  -3    4.29    1.61   3
   8   4   3    2.86    1.49   3
  -8   4  -3    4.35    1.66   2
   8   4   3    1.93    1.82   2
   8  -4   3    4.71    1.28   1
   9  -4   3   -0.29    1.28   4
   9   4   3    0.49    1.16   3
   9  -4   3    0.00    0.52   1
  -9   4  -3    0.05    1.08   3
   9   4   3    1.17    1.75   2
  -9   4  -3   -0.15    1.28   2
  -9  -4  -3    1.46    1.05   1
 -10  -4  -3   15.24    2.24   1
  10   4   3   16.85    2.74   3
  10  -4   3   15.96    1.80   1
  10  -4   3   16.44    3.29   4
 -10   4  -3   16.51    2.78   3
  10   4   3   17.01    3.22   2
 -10   4  -3   12.36    2.46   2
  11   4   3    0.96    1.22   3
 -11   4  -3   -0.59    1.42   2
  11   4   3    0.65    1.58   2
  11  -4   3    1.58    0.90   1
  11  -4   3   -0.09    1.26   4
 -11   4  -3    0.26    1.15   3
 -11  -4  -3    0.21    1.05   1
  12   4   3    8.18    2.60   2
 -12  -4  -3    9.84    2.36   1
 -12   4  -3   13.00    2.60   2
  12   4   3   13.28    2.67   3
 -12   4  -3    6.89    2.25   3
  12  -4   3   17.21    3.43   4
  13  -4   3    0.10    1.40   4
  13   4   3   -0.31    1.06   3
  13   4   3    0.09    1.67   2
 -13   4  -3    0.44    1.04   3
 -13  -4  -3    0.29    0.80   1
 -13   4  -3   -0.59    1.61   2
 -14   4  -3   21.07    2.69   3
  14   4   3   18.19    3.18   3
 -14  -4  -3   15.36    2.22   1
  14  -4   3   12.55    3.11   4
  14   4   3   21.01    3.94   2
 -15  -4  -3    0.24    0.96   1
  15   4   3   -0.83    1.24   3
 -15   4  -3   -0.46    0.97   3
  15  -4   3    0.58    1.56   4
  15   4   3    1.64    1.82   2
 -16  -4  -3   39.78    3.67   1
  16  -4   3   32.05    4.07   4
 -16   4  -3   30.34    3.44   3
  16   4   3   29.00    3.98   2
  16   4   3   37.85    3.74   3
 -17   4  -3    2.00    1.59   3
  17  -4   3    0.71    1.47   4
 -17  -4  -3    0.64    1.13   1
  17   4   3   -1.01    1.06   3
  17   4   3    1.40    2.01   2
 -18  -4  -3    7.78    2.30   1
  18  -4   3    9.08    2.95   4
  18   4   3    8.10    2.42   3
  18   4   3   10.64    3.23   2
 -18   4  -3    9.34    2.52   3
 -19  -4  -3    0.99    1.30   1
  19   4   3    2.08    1.93   2
  19  -4   3    0.63    1.63   4
 -19   4  -3    1.40    1.35   3
  19   4   3    4.56    2.28   3
  20  -4   3    3.02    2.18   4
  20   4   3    3.93    1.76   3
  20   4   3    2.51    2.17   2
 -20   4  -3    2.97    1.87   3
 -20  -4  -3    3.15    1.68   1
  21   4   3    0.99    1.69   3
 -21   4  -3    0.64    1.48   3
  21   4   3    3.78    2.50   2
  21  -4   3    4.01    2.03   4
 -22  -4  -3    2.62    1.83   2
 -22   4  -3    1.37    1.68   3
  22   4   3    0.13    1.50   3
  22  -4   3    3.17    2.05   4
  22   4   3    2.06    2.26   2
 -23   4  -3    2.43    1.84   3
 -23  -4  -3    0.32    1.29   2
  23   4   3    2.36    1.86   3
  23  -4   3    5.32    2.20   4
  24   4   3   34.97    4.18   3
 -24  -4  -3   34.78    4.09   2
 -24   4  -3   39.86    4.36   3
  24  -4   3   27.45    4.07   4
  25  -4   3    0.22    2.32   4
 -25   4  -3    1.30    1.54   3
  25   4   3   -0.89    1.84   3
 -25  -4  -3    0.50    1.37   2
  26  -4   3    5.88    2.87   4
 -26   4  -3    3.92    2.15   3
 -26  -4  -3    3.60    2.18   2
  26   4   3    2.67    2.01   3
 -27  -4  -3   -0.09    1.55   2
  27  -4   3   -0.91    1.73   4
 -27   4  -3    2.18    1.82   3
  27   4   3    1.08    1.95   3
 -28  -4  -3   16.81    3.88   2
  28   4   3   13.08    3.72   3
  26   5  -3   -0.98    2.13   2
  26  -5  -3    0.82    2.57   4
 -26   5   3   -0.65    1.76   3
 -26  -5   3    1.62    1.91   1
  25  -5  -3    2.53    2.31   4
 -25  -5   3   -1.88    1.41   1
 -25   5   3    0.16    1.58   3
  25   5  -3    4.32    2.74   2
  24  -5  -3    2.13    2.27   4
 -24   5   3   -2.14    1.35   3
  24   5  -3    1.38    2.52   2
 -24  -5   3    4.75    2.12   1
  23  -5  -3   28.11    5.52   4
 -23   5   3   25.63    4.80   3
 -23  -5   3   18.87    4.08   1
  23   5  -3   26.07    5.08   2
 -22   5   3    1.08    1.76   3
  22   5  -3    1.48    1.92   2
  22  -5  -3    3.24    2.41   4
 -22  -5   3   -0.26    1.55   1
 -21  -5   3    6.99    2.51   1
 -21   5   3   14.15    3.71   3
  21   5  -3   11.00    3.54   2
  21  -5  -3   14.14    3.94   4
 -20  -5   3   -1.08    1.34   1
  20  -5  -3   -0.74    1.81   4
 -20   5   3   -0.45    1.50   3
  20   5  -3    0.26    2.19   2
  19  -5  -3    5.56    2.60   4
 -19  -5   3    1.57    1.25   1
  19   5  -3    2.43    2.17   2
 -19   5   3    2.90    2.00   3
  18  -5  -3    0.86    1.57   4
  18   5  -3    1.92    2.08   2
 -18   5   3   -0.15    1.43   3
 -18  -5   3   -0.40    1.14   1
  17  -5  -3  135.22    9.20   4
  17   5  -3  129.94    9.10   2
 -17   5   3  131.61    8.60   3
 -17  -5   3  139.45    8.65   1
 -16   5   3    1.58    1.60   3
 -16  -5   3    0.65    1.30   1
  16   5  -3    1.97    2.11   2
  16  -5  -3   -2.99    1.03   1
  16  -5  -3    0.98    1.59   4
  15  -5  -3    6.36    2.51   4
 -15   5   3    3.62    1.84   3
  15   5  -3    4.69    2.56   2
  15  -5  -3    8.11    2.11   1
 -15  -5   3    4.65    1.89   1
  15   5  -3    6.96    2.09   3
  14   5  -3   -0.53    1.02   3
 -14   5   3    0.08    1.12   3
  14   5  -3    3.03    2.16   2
  14  -5  -3    2.26    1.79   4
 -14  -5   3   -0.87    0.88   1
  14  -5  -3    2.53    1.57   1
  13   5  -3    3.05    2.16   2
  13  -5  -3    2.62    1.62   1
  13   5  -3    5.99    1.83   3
 -13  -5   3    7.02    2.08   1
 -13   5   3    5.66    2.29   3
  13  -5  -3    7.15    2.40   4
  12  -5  -3    1.31    1.24   1
  12   5  -3   -0.31    0.87   3
 -12   5   3    0.23    1.40   3
 -12  -5   3    1.09    1.30   1
  12  -5  -3    3.67    1.76   4
  12   5  -3    0.11    1.79   2
  11  -5  -3   15.65    3.14   4
  11  -5  -3   14.67    2.71   1
  11   5  -3   15.05    2.55   3
 -11   5   3   12.05    3.00   3
  11   5  -3   18.34    3.68   2
 -11  -5   3   16.76    3.29   1
 -10   5   3    1.20    1.57   3
 -10  -5   3   -1.02    0.73   1
  10  -5  -3    0.95    1.12   1
  10   5  -3    0.05    0.95   3
  10  -5  -3    1.87    1.35   4
  10   5  -3    0.33    1.63   2
   9  -5  -3   19.05    2.54   1
   9   5  -3   21.27    2.37   3
  -9  -5   3   22.13    2.68   1
  -9   5   3   18.75    3.30   3
   9  -5  -3   19.14    2.93   4
   9   5  -3   19.90    3.56   2
   8  -5  -3    0.19    1.28   4
   8   5  -3    0.96    1.49   2
   8  -5  -3    0.51    1.03   1
  -8   5   3    0.05    1.22   3
  -8  -5   3    0.04    0.77   1
   8   5  -3    0.30    0.98   3
   7  -5  -3    0.54    1.41   4
   7   5  -3    0.96    0.92   3
   7  -5  -3    2.11    1.30   1
  -7  -5   3    1.99    1.23   1
   7   5  -3    0.65    1.51   2
  -7   5   3   -0.33    1.22   3
   6  -5  -3    0.29    0.97   1
  -6  -5   3    0.73    0.91   1
  -6   5   3   -0.53    1.42   3
   6  -5  -3    1.21    1.32   4
   6   5  -3   -1.23    0.74   3
   6   5  -3   -0.30    1.31   2
   5   5  -3   68.55    5.20   2
  -5   5   3   65.38    5.05   3
  -5  -5   3   72.55    5.16   1
   5   5  -3   75.74    4.69   3
   5  -5  -3   79.03    5.22   1
   5  -5  -3   67.41    4.85   4
   4   5  -3    0.29    1.37   2
   4  -5  -3    0.11    0.91   1
  -4   5   3    0.88    1.42   3
  -4  -5   3    0.96    1.07   1
   4   5  -3    0.91    1.14   3
  -4   5   3    0.54    1.35   2
   4  -5  -3   -1.02    0.98   4
   3  -5  -3    1.68    1.31   1
   3   5  -3   -0.94    1.30   2
   3   5  -3    0.75    0.99   3
  -3   5   3    1.37    1.60   3
  -3   5   3   -1.39    1.04   2
  -3  -5   3    0.96    1.00   1
   3  -5  -3   -0.36    1.00   4
   2  -5  -3    0.39    0.98   1
   2   5  -3    0.28    1.03   3
  -2  -5   3   -0.21    0.86   1
   2  -5  -3    0.16    1.09   4
   2   5  -3   -0.64    1.44   2
  -2   5   3    0.36    1.22   2
  -2   5   3   -0.30    1.22   3
  -2  -5   3   -0.77    1.04   4
  -1   5   3   72.87    5.28   3
  -1  -5   3   72.75    5.24   1
   1  -5  -3   82.55    4.83   4
  -1   5   3   83.74    5.20   2
   1   5  -3   78.18    5.36   2
   1  -5  -3   88.19    5.66   1
  -1  -5   3   87.68    5.31   4
   1   5  -3   82.95    5.13   3
   0   5   3    0.35    1.36   2
   0   5  -3    0.13    1.14   3
   0   5  -3   -0.76    1.24   2
   0  -5   3    0.15    0.86   1
   0  -5   3   -0.02    1.33   4
   0  -5  -3   -0.09    0.91   1
   0   5   3    0.66    1.34   3
   1  -5   3    1.34    0.85   1
   1   5   3    0.88    1.30   3
  -1  -5  -3    1.13    0.96   1
  -1   5  -3    0.56    1.41   2
   1  -5   3    1.47    1.47   4
  -1   5  -3    0.90    1.25   3
   1   5   3    1.05    1.47   2
  -2   5  -3   -0.57    1.33   2
   2   5   3   -0.37    1.33   2
  -2   5  -3   -0.06    1.11   3
  -2  -5  -3    2.12    1.18   1
   2   5   3    1.06    1.36   3
   2  -5   3    0.98    0.80   1
   2  -5   3   -0.94    1.11   4
  -3   5  -3    0.05    1.38   2
  -3   5  -3    1.15    1.26   3
   3   5   3   -0.65    1.23   2
   3   5   3    1.59    1.42   3
   3  -5   3    1.89    0.93   1
   3  -5   3    1.25    1.45   4
  -3  -5  -3    1.22    1.15   1
   4  -5   3    3.31    1.82   4
   4  -5   3    0.50    0.81   1
  -4   5  -3   -2.55    0.95   3
   4   5   3   -2.47    0.91   3
  -4  -5  -3    0.15    0.93   1
  -4   5  -3   -0.72    1.36   2
   4   5   3   -0.25    1.31   2
   5   5   3   11.65    2.52   3
  -5   5  -3   14.80    2.74   3
  -5  -5  -3   12.63    2.59   1
   5  -5   3   13.38    1.88   1
  -5   5  -3   16.84    2.70   2
   5  -5   3    8.16    2.46   4
   5   5   3   14.89    3.05   2
  -6   5  -3   -0.86    1.09   3
   6   5   3   -1.81    1.37   2
  -6   5  -3    0.09    1.34   2
  -6  -5  -3    0.54    0.92   1
   6   5   3   -0.55    1.04   3
   6  -5   3   -0.58    0.60   1
   6  -5   3    0.54    1.48   4
   7   5   3   20.25    2.61   3
   7  -5   3   24.33    2.48   1
  -7  -5  -3   25.02    2.96   1
   7   5   3   24.13    3.79   2
  -7   5  -3   21.69    2.87   2
   7  -5   3   22.92    3.08   4
  -7   5  -3   20.74    2.80   3
   8  -5   3   -1.06    1.13   4
   8  -5   3    0.73    0.82   1
   8   5   3    0.03    1.47   2
  -8   5  -3   -0.92    1.34   2
  -8   5  -3    1.85    1.44   3
   8   5   3    0.74    1.26   3
  -8  -5  -3    2.08    1.26   1
  -9   5  -3   18.88    3.24   3
  -9   5  -3   19.53    2.73   2
   9  -5   3   16.29    3.27   4
   9   5   3   18.28    3.73   2
   9   5   3   17.80    2.50   3
   9  -5   3   18.18    2.15   1
  -9  -5  -3   21.51    2.70   1
 -10   5  -3   -0.96    1.17   3
  10  -5   3    0.22    0.83   1
  10   5   3    1.88    2.04   2
  10  -5   3    0.48    1.60   4
 -10  -5  -3   -0.37    0.97   1
  10   5   3   -0.36    1.01   3
 -11  -5  -3    4.38    1.81   1
  11   5   3    2.10    1.96   2
  11  -5   3    1.30    0.91   1
  11  -5   3    2.98    1.98   4
 -11   5  -3    4.10    1.92   3
  11   5   3    6.24    2.07   3
  12   5   3    1.39    1.82   2
  12  -5   3    1.22    1.58   4
 -12  -5  -3   -0.36    1.06   1
  12   5   3    0.27    1.27   3
 -12   5  -3   -0.87    1.02   3
  13   5   3   11.15    2.69   3
 -13   5  -3   10.22    2.62   3
 -13  -5  -3    7.46    2.38   1
  13   5   3   11.58    3.22   2
  13  -5   3   15.00    3.70   4
 -14  -5  -3   -0.01    1.01   1
  14   5   3    0.57    1.76   2
  14  -5   3   -1.64    1.05   4
 -14   5  -3   -0.16    1.13   3
  14   5   3   -0.61    1.20   3
  15   5   3    0.27    1.74   2
  15  -5   3   -0.41    1.45   4
  15   5   3    2.01    1.53   3
 -15  -5  -3    1.71    1.41   1
 -15   5  -3   -2.41    0.86   3
  16   5   3    1.57    1.42   3
 -16   5  -3    0.69    1.35   3
 -16  -5  -3    0.76    1.25   1
  16   5   3    3.40    2.11   2
  16  -5   3   -0.45    1.42   4
  17   5   3   30.41    3.64   3
 -17  -5  -3   28.20    3.46   1
  17   5   3   30.93    5.25   2
 -17   5  -3   28.49    3.53   3
  17  -5   3   28.68    3.98   4
  18   5   3    1.30    1.59   3
 -18   5  -3   -0.70    1.23   3
  18  -5   3   -0.22    1.69   4
 -18  -5  -3   -0.26    1.16   1
  18   5   3   -0.08    2.06   2
  19  -5   3    1.02    1.48   4
 -19  -5  -3    0.92    1.52   1
  19   5   3    0.66    2.11   2
 -19   5  -3    2.16    1.85   3
  19   5   3    3.46    1.80   3
  20  -5   3    1.53    1.88   4
 -20   5  -3    0.68    1.69   3
  20   5   3    1.96    2.48   2
 -20  -5  -3   -1.84    1.11   1
  20   5   3    2.10    1.47   3
  21  -5   3    6.13    2.67   4
  21   5   3    7.95    3.43   2
  21   5   3    9.66    2.95   3
 -21  -5  -3    6.17    2.45   1
 -21   5  -3    7.97    2.78   3
  22   5   3    3.36    1.78   3
 -22   5  -3    2.11    1.82   3
  22   5   3    4.16    2.44   2
  22  -5   3   -1.51    1.63   4
  23   5   3    3.63    2.96   2
  23  -5   3    6.88    3.09   4
 -23   5  -3    5.46    2.38   3
  23   5   3   16.52    3.71   3
 -24  -5  -3   -0.66    1.54   2
  24   5   3    5.00    2.38   3
 -24   5  -3   -0.37    1.37   3
  24  -5   3    2.11    2.46   4
 -25  -5  -3   15.87    3.79   2
  25  -5   3    3.86    2.61   4
  25   5   3   14.67    3.71   3
 -25   5  -3    8.70    3.14   3
  26   5   3    0.75    1.50   3
 -26  -5  -3    0.54    1.93   2
  24  -6  -3    1.56    2.62   4
 -24  -6   3    2.02    2.21   1
  23   6  -3    4.96    2.84   2
  23  -6  -3    4.43    2.83   4
 -23  -6   3    0.96    2.03   1
 -23   6   3   -0.90    1.69   3
  22  -6  -3    2.70    2.49   4
  22   6  -3    8.89    3.36   2
 -22   6   3    4.32    2.32   3
 -22  -6   3    4.75    2.39   1
 -21  -6   3   -0.83    1.58   1
  21  -6  -3    0.28    2.00   4
  21   6  -3    2.29    2.68   2
 -21   6   3   -0.50    1.36   3
 -20   6   3    2.37    2.12   3
  20   6  -3    2.00    2.32   2
 -20  -6   3    5.18    2.51   1
  20  -6  -3    1.46    2.16   4
  19   6  -3   -0.08    2.20   2
 -19  -6   3    1.81    1.72   1
 -19   6   3    2.61    1.89   3
  19  -6  -3    0.58    1.87   4
  18   6  -3    8.24    3.25   2
 -18  -6   3   10.70    3.02   1
 -18   6   3   22.52    4.42   3
  18  -6  -3   10.86    3.19   4
  17  -6  -3    1.08    1.79   4
 -17  -6   3    0.77    1.43   1
  17   6  -3   -0.49    2.01   2
 -17   6   3    1.47    1.76   3
  16   6  -3    3.92    2.51   2
 -16   6   3    7.47    2.86   3
  16  -6  -3    8.36    2.99   4
 -16  -6   3   11.57    3.10   1
 -15  -6   3    0.91    1.46   1
  15   6  -3    0.33    1.77   2
  15  -6  -3   -0.16    1.52   4
 -15   6   3    1.45    1.73   3
 -14   6   3   15.23    3.49   3
  14  -6  -3   20.49    3.58   1
 -14  -6   3   20.78    3.94   1
  14   6  -3   15.99    3.98   2
  14  -6  -3   19.37    4.08   4
  13  -6  -3   -0.04    1.41   4
  13   6  -3   -0.58    1.71   2
 -13  -6   3    0.30    1.25   1
  13  -6  -3    2.12    1.52   1
 -13   6   3   -1.16    1.44   3
  12  -6  -3   10.63    2.77   1
  12  -6  -3    8.21    2.61   4
  12   6  -3    7.78    2.85   2
 -12  -6   3    7.84    2.59   1
 -12   6   3   11.22    3.11   3
  11   6  -3    1.54    1.96   2
 -11   6   3    3.01    1.92   3
  11  -6  -3    2.98    1.80   4
  11  -6  -3   -0.79    1.19   1
 -11  -6   3    1.14    1.37   1
  10  -6  -3   61.26    5.25   4
  10   6  -3   57.52    5.44   2
 -10   6   3   70.51    5.50   3
  10   6  -3   56.72    4.41   3
  10  -6  -3   62.29    5.02   1
 -10  -6   3   60.08    5.19   1
  -9   6   3   -0.43    1.46   3
   9  -6  -3   -0.91    1.14   1
   9   6  -3    1.07    1.86   2
  -9  -6   3    2.77    1.50   1
   9  -6  -3    1.84    1.27   4
   9   6  -3   -0.35    1.09   3
   8  -6  -3   45.41    4.23   4
  -8   6   3   43.82    4.33   3
   8   6  -3   49.89    3.88   3
   8   6  -3   41.91    4.48   2
   8  -6  -3   45.77    4.20   1
  -8  -6   3   50.51    4.53   1
   7  -6  -3    2.29    1.51   4
  -7  -6   3    0.54    1.22   1
   7   6  -3    0.29    1.77   2
  -7   6   3    2.04    1.64   3
   7   6  -3    1.24    1.29   3
   7  -6  -3    3.23    1.56   1
   6  -6  -3    0.43    1.54   4
   6  -6  -3    1.40    1.32   1
  -6  -6   3    0.58    1.24   1
   6   6  -3   -1.25    1.41   2
   6   6  -3    1.24    1.25   3
  -6   6   3   -1.09    1.22   3
   5   6  -3    0.17    1.32   3
  -5  -6   3    0.81    1.12   1
   5   6  -3    1.40    1.85   2
  -5   6   3   -1.07    1.32   3
   5  -6  -3    0.19    1.21   1
   4   6  -3   38.54    3.56   3
   4   6  -3   38.12    3.93   2
  -4   6   3   41.53    4.03   3
   4  -6  -3   40.17    3.94   1
  -4  -6   3   39.29    3.96   1
  -3  -6   3    1.12    1.08   1
   3   6  -3    0.80    1.34   3
   3   6  -3    0.86    1.72   2
  -3   6   3    3.42    1.75   3
   3  -6  -3    0.33    1.05   1
   2   6  -3    2.19    1.91   2
   2   6  -3    4.09    1.73   3
  -2   6   3   -0.12    1.41   3
   2  -6  -3    3.91    1.78   1
  -2  -6   3    2.86    1.58   1
  -1   6   3   -1.51    1.22   3
   1   6  -3    1.17    1.15   3
   1  -6  -3    2.20    1.23   1
  -1   6   3   -1.62    1.35   2
  -1  -6   3    2.61    1.38   1
   1   6  -3   -0.16    1.30   2
   0  -6  -3    7.49    2.44   1
   0  -6   3    7.87    2.30   1
   0   6   3    7.19    2.48   3
   0   6   3    4.66    2.06   2
   0   6  -3    6.19    2.19   2
   0   6  -3    8.81    2.21   3
  -1  -6  -3   -0.08    1.18   1
   1  -6   3   -0.91    0.78   1
   1   6   3   -1.16    1.48   2
  -1   6  -3    1.87    1.70   2
   1   6   3    0.48    1.39   3
  -1   6  -3    0.96    1.40   3
   2  -6   3    8.16    2.32   1
  -2   6  -3    2.91    1.70   3
  -2  -6  -3    1.04    1.29   1
   2   6   3    4.67    1.93   2
   2   6   3    0.96    1.54   3
  -2   6  -3    6.01    2.06   2
   3  -6   3   -0.18    0.98   1
  -3   6  -3    0.82    1.44   3
  -3   6  -3    1.17    1.42   2
   3   6   3   -1.62    1.16   3
  -3  -6  -3   -0.12    1.02   1
   3  -6   3    0.37    1.53   4
   3   6   3    0.87    1.52   2
   4   6   3    2.94    1.77   2
  -4  -6  -3    2.60    1.47   1
   4   6   3    0.68    1.43   3
  -4   6  -3    1.80    1.48   2
   4  -6   3    1.87    1.43   1
   4  -6   3    0.65    1.66   4
  -4   6  -3    0.19    1.46   3
  -5   6  -3    0.39    1.57   2
   5   6   3   -0.17    1.45   2
   5  -6   3    0.18    1.33   4
  -5   6  -3    2.56    1.71   3
   5  -6   3   -0.86    0.80   1
   5   6   3   -1.23    1.03   3
  -5  -6  -3    0.25    1.17   1
   6   6   3    3.30    2.00   2
  -6  -6  -3    1.31    1.15   1
   6  -6   3    1.68    1.50   4
   6  -6   3    0.27    1.10   1
   6   6   3   -1.19    0.98   3
  -6   6  -3    1.52    1.82   3
  -6   6  -3    0.60    1.63   2
   7  -6   3    0.62    1.37   4
  -7   6  -3    2.22    1.64   3
   7   6   3    1.79    1.82   2
   7  -6   3    1.63    1.06   1
   7   6   3   -0.18    1.05   3
  -7  -6  -3    1.06    1.46   1
   8   6   3    1.52    1.51   3
   8   6   3   -1.66    1.30   2
  -8  -6  -3    6.67    2.11   1
   8  -6   3    1.01    1.16   1
   8  -6   3    3.31    1.81   4
  -8   6  -3    2.07    1.68   3
   9  -6   3   -0.76    1.27   4
  -9   6  -3   -1.46    1.13   3
   9   6   3    0.16    1.12   3
   9   6   3    1.10    1.77   2
  -9  -6  -3    1.47    1.41   1
   9  -6   3    2.73    1.39   1
 -10  -6  -3   12.78    3.13   1
  10  -6   3    8.62    2.88   4
  10   6   3   13.83    2.96   3
 -10   6  -3   16.44    3.35   3
  10   6   3   12.05    3.26   2
  10  -6   3   11.82    2.52   1
 -11   6  -3    3.39    1.86   3
 -11  -6  -3    1.62    1.57   1
  11  -6   3   -1.64    1.37   4
  11   6   3   -0.38    1.15   3
  11   6   3   -1.95    1.39   2
 -12   6  -3    0.30    1.36   3
  12  -6   3    3.26    2.08   4
 -12  -6  -3    1.33    1.57   1
  12   6   3   -2.72    1.29   2
  12   6   3    0.55    1.35   3
  13  -6   3    2.17    1.95   4
  13   6   3    0.59    1.46   3
 -13   6  -3    1.82    1.50   3
 -13  -6  -3    2.02    1.43   1
  13   6   3    1.15    1.93   2
 -14   6  -3   35.75    3.95   3
  14   6   3   28.04    4.15   2
  14  -6   3   38.26    4.51   4
  14   6   3   33.62    3.80   3
 -14  -6  -3   38.97    4.21   1
  15   6   3    0.80    1.98   2
 -15  -6  -3   -0.74    1.12   1
 -15   6  -3    4.41    1.89   3
  15  -6   3    0.81    1.46   4
  15   6   3    1.84    1.49   3
  16  -6   3    4.39    2.25   4
  16   6   3    3.18    2.48   2
  16   6   3    4.79    1.89   3
 -16  -6  -3    6.43    2.26   1
 -16   6  -3    2.16    1.72   3
  17   6   3    2.08    1.89   3
 -17  -6  -3    2.03    1.73   1
  17   6   3    0.85    2.17   2
  17  -6   3   -0.15    1.55   4
 -17   6  -3    1.14    1.63   3
 -18   6  -3    7.18    2.59   3
  18   6   3    2.95    2.74   2
  18  -6   3    6.04    2.70   4
 -18  -6  -3    8.89    3.03   1
  18   6   3   12.12    3.01   3
 -19  -6  -3    1.58    1.94   1
  19   6   3    1.86    1.83   3
  19   6   3   -1.33    1.99   2
 -19   6  -3    0.02    1.71   3
  19  -6   3    3.71    2.29   4
 -20   6  -3    4.44    2.19   3
  20   6   3    1.39    2.30   2
 -20  -6  -3    7.76    2.60   1
  20  -6   3    1.31    2.02   4
  20   6   3    5.12    2.06   3
  21   6   3    3.29    1.95   3
 -21  -6  -3   -1.82    1.39   1
  21   6   3    2.52    2.88   2
 -21   6  -3   -0.31    1.65   3
  21  -6   3   -1.61    1.72   4
  22   6   3    1.30    2.33   3
  22   6   3    7.27    3.38   2
 -22  -6  -3    2.02    1.94   1
  22  -6   3    2.43    2.16   4
 -22   6  -3   -0.22    1.54   3
 -23   6  -3    4.27    2.39   3
  23   6   3    1.02    2.62   2
  23   6   3    2.40    2.28   3
  23  -6   3   10.64    3.81   4
 -21  -7   3    2.91    2.45   1
  21  -7  -3    4.59    2.71   4
 -20  -7   3   -1.05    1.96   1
  20   7  -3    2.44    2.60   2
 -20   7   3    2.86    2.05   3
  20  -7  -3    2.46    2.56   4
  19   7  -3    1.02    2.64   2
  19  -7  -3    3.45    2.52   4
 -19   7   3    2.96    2.48   3
 -19  -7   3    1.72    1.89   1
 -18   7   3    0.33    1.96   3
  18   7  -3   -0.98    2.16   2
 -18  -7   3    0.48    1.49   1
  18  -7  -3    0.94    2.10   4
 -17   7   3    1.53    1.70   3
  17  -7  -3    7.82    3.08   4
 -17  -7   3    2.13    2.03   1
  17   7  -3    4.35    2.91   2
 -16  -7   3    0.98    1.64   1
  16   7  -3    4.91    2.84   2
  16  -7  -3   -0.08    1.94   4
 -16   7   3    3.27    2.18   3
  15  -7  -3   14.47    3.98   4
 -15   7   3   19.54    3.92   3
 -15  -7   3   20.81    4.55   1
  15   7  -3   11.13    3.54   2
  14  -7  -3    0.23    1.67   4
 -14   7   3    0.25    1.72   3
 -14  -7   3    0.61    1.65   1
  14   7  -3    1.50    2.33   2
  13  -7  -3    5.44    2.39   4
  13   7  -3   12.92    3.67   2
  13  -7  -3   12.15    2.98   1
 -13   7   3    6.08    2.42   3
 -13  -7   3    6.81    2.69   1
  12   7  -3    3.82    2.30   2
 -12  -7   3    0.67    1.41   1
  12  -7  -3    0.93    1.43   1
 -12   7   3   -0.45    1.78   3
 -11   7   3   15.42    3.65   3
  11   7  -3   14.66    3.65   2
 -11  -7   3    7.99    2.53   1
  11  -7  -3    9.35    2.90   1
 -10  -7   3    2.65    2.01   1
 -10   7   3    1.79    1.92   3
  10  -7  -3    1.26    1.76   1
  10   7  -3    2.97    2.29   2
  -9   7   3    7.21    2.50   3
   9  -7  -3    4.71    2.16   1
   9   7  -3    9.68    2.96   2
  -9  -7   3    8.64    2.75   1
  -8   7   3    3.01    1.74   3
   8   7  -3    2.43    1.91   2
  -8  -7   3    3.08    1.82   1
   8  -7  -3    0.39    1.39   1
   7  -7  -3   10.23    2.83   1
  -7  -7   3    9.61    2.77   1
   7   7  -3   13.07    3.49   2
  -7   7   3    9.38    2.77   3
  -6  -7   3    0.20    1.33   1
  -6   7   3    2.55    1.68   3
   6   7  -3    1.10    1.71   2
   6  -7  -3   -0.30    1.44   1
  -5   7   3    2.41    1.62   3
  -5  -7   3    2.73    1.57   1
   5   7  -3    2.82    1.96   2
   5  -7  -3    1.53    1.76   1
  -4  -7   3    1.37    1.56   1
   4   7  -3    1.75    1.77   2
   4   7  -3    0.40    1.36   3
   4  -7  -3    1.95    1.69   1
  -4   7   3    0.97    1.61   3
   3   7  -3   22.08    3.17   2
   3   7  -3   24.67    2.89   3
  -3  -7   3   26.13    4.46   1
  -3   7   3   22.50    4.08   3
   3  -7  -3   19.02    3.70   1
  -2  -7   3    0.66    1.31   1
  -2   7   3   -0.26    1.49   3
   2   7  -3    1.49    1.55   3
   2  -7  -3    0.14    1.40   1
   2   7  -3    1.82    1.59   2
   1   7  -3    2.38    1.62   2
   1   7  -3    1.89    1.60   3
  -1   7   3    0.98    1.51   3
   1  -7  -3    0.74    1.50   1
  -1  -7   3    2.90    1.74   1
   0  -7  -3    1.41    1.49   1
   0   7  -3   -1.07    1.17   3
   0  -7   3   -0.62    1.30   1
   0   7   3   -0.17    1.48   3
   0   7  -3    0.86    1.50   2
   1  -7   3   31.36    3.65   1
  -1   7  -3   27.37    3.19   3
  -1  -7  -3   27.33    3.57   1
  -1   7  -3   25.32    3.29   2
   1   7   3   23.19    3.29   3
  -2   7  -3   -0.30    1.40   3
   2   7   3    1.28    1.41   3
   2  -7   3    2.26    1.60   1
  -2  -7  -3    0.73    1.51   1
  -2   7  -3    3.10    1.82   2
  -3  -7  -3   14.03    3.49   1
   3   7   3   15.20    3.46   2
   3  -7   3   11.97    2.89   1
   3   7   3   16.07    3.37   3
  -3   7  -3   13.36    3.05   3
   4   7   3    1.50    1.73   2
  -4  -7  -3    1.27    1.50   1
   4  -7   3    0.77    1.56   1
  -4   7  -3    0.02    1.30   3
   4   7   3    4.32    1.83   3
  -5  -7  -3   -0.25    1.78   1
   5   7   3    5.08    2.16   2
  -5   7  -3    1.24    1.60   3
   5   7   3    2.61    1.81   3
   5  -7   3   -0.64    1.38   1
  -6   7  -3    0.94    1.68   3
   6   7   3    0.26    1.74   2
   6  -7   3    2.42    1.57   1
   6   7   3    1.99    1.54   3
  -6  -7  -3    0.87    1.25   1
   7  -7   3    5.00    1.95   1
  -7  -7  -3    5.02    2.11   1
  -7   7  -3    1.81    1.86   3
   7   7   3    4.59    2.64   2
   7   7   3    3.12    1.86   3
  -8   7  -3    2.64    1.82   3
   8   7   3    2.95    1.77   3
  -8  -7  -3   -0.23    1.54   1
   8   7   3   -0.12    1.75   2
   8  -7   3    0.77    1.28   1
  -9  -7  -3   17.41    3.88   1
   9   7   3   20.10    2.98   3
  -9   7  -3   24.28    3.27   3
   9   7   3   18.83    3.95   2
   9  -7   3   19.64    4.10   4
  10   7   3    0.70    1.81   2
 -10   7  -3   -0.40    1.15   3
  10  -7   3    2.01    1.76   4
  10   7   3    1.42    1.69   3
 -10  -7  -3   -1.05    1.35   1
 -11  -7  -3   12.90    3.35   1
  11   7   3   18.52    3.64   3
 -11   7  -3   13.97    3.27   3
  11   7   3   13.59    3.62   2
  11  -7   3   16.89    4.08   4
  12   7   3    3.64    1.83   3
  12   7   3   -2.51    1.72   2
 -12   7  -3    1.31    1.76   3
  12  -7   3    1.01    1.67   4
 -12  -7  -3    0.77    1.55   1
 -13   7  -3    2.79    2.14   3
  13   7   3    5.82    2.28   3
 -13  -7  -3    7.99    2.83   1
  13   7   3    1.13    2.45   2
  13  -7   3    4.27    2.40   4
  14   7   3    2.50    1.85   3
  14  -7   3    1.84    2.07   4
 -14  -7  -3    0.41    1.72   1
 -14   7  -3   -0.03    1.32   3
  14   7   3   -0.77    1.96   2
  15  -7   3   23.67    5.00   4
 -15  -7  -3   19.49    3.89   1
 -15   7  -3   20.09    4.34   3
  15   7   3   24.20    4.33   3
  15   7   3   20.83    4.91   2
  16  -7   3    1.57    2.03   4
  16   7   3   -2.64    2.02   2
  16   7   3    4.42    1.87   3
 -16   7  -3    4.70    2.32   3
 -16  -7  -3    3.31    1.83   1
  17   7   3    6.26    2.13   3
 -17  -7  -3    0.17    1.69   1
  17   7   3    4.57    2.71   2
  17  -7   3    4.69    2.56   4
 -17   7  -3    7.21    2.57   3
  18  -7   3    1.92    2.21   4
 -18  -7  -3    0.69    1.80   1
  18   7   3    0.92    1.61   3
 -18   7  -3    3.96    2.13   3
  18   7   3    2.90    2.58   2
 -19   7  -3    2.08    2.16   3
  19   7   3   -3.56    1.98   2
 -19  -7  -3    0.96    2.15   1
  19  -7   3   -2.68    2.03   4
 -20   7  -3    1.36    2.25   3
  20  -7   3    5.23    2.93   4
 -20  -7  -3   -0.10    2.39   1
  15   8  -3   -0.11    2.56   2
 -15   8   3    0.22    1.88   3
 -15  -8   3   -0.01    2.16   1
 -14   8   3    7.62    2.97   3
  14   8  -3    7.27    3.49   2
 -14  -8   3   14.68    4.01   1
  13   8  -3   -0.70    1.89   2
 -13  -8   3   -1.61    1.93   1
 -13   8   3    3.00    2.60   3
  12   8  -3    0.60    2.27   2
 -12   8   3    3.63    2.15   3
 -12  -8   3   -0.46    1.74   1
  11  -8  -3    3.45    2.42   1
 -11  -8   3    1.36    1.71   1
 -11   8   3    0.51    1.60   3
  11   8  -3    2.23    2.33   2
 -10  -8   3    1.42    1.80   1
  10  -8  -3    3.19    2.36   1
 -10   8   3    0.63    1.80   3
  10   8  -3    2.47    2.42   2
  -9  -8   3    3.24    2.15   1
   9  -8  -3    1.33    1.83   1
   9   8  -3    3.18    2.72   2
  -9   8   3    2.09    1.88   3
  -8  -8   3    0.05    1.61   1
   8  -8  -3    0.03    1.59   1
   8   8  -3    0.19    1.97   2
  -8   8   3   -0.84    1.61   3
  -7   8   3    4.44    2.20   3
   7   8  -3    3.09    2.28   2
  -7  -8   3    0.77    1.83   1
   7  -8  -3    3.07    2.17   1
   6  -8  -3   22.82    4.40   1
  -6   8   3   25.08    4.54   3
   6   8  -3   18.16    3.93   2
  -6  -8   3   25.00    4.57   1
  -5   8   3    3.32    1.66   3
  -5  -8   3    1.81    1.60   1
   5   8  -3    1.15    2.04   2
   5  -8  -3    5.25    2.39   1
   4  -8  -3    3.29    2.15   1
  -4  -8   3    1.06    2.00   1
   4   8  -3   10.52    3.11   2
  -4   8   3    7.10    2.45   3
   3  -8  -3    2.82    1.84   1
  -3   8   3    3.78    2.18   3
   3   8  -3   -2.16    1.57   2
  -3  -8   3    0.81    1.76   1
   2   8  -3    1.55    1.89   2
   2  -8  -3    2.26    1.82   1
  -2   8   3    2.63    1.72   3
  -2  -8   3    4.42    2.11   1
  -1   8   3    2.74    1.83   3
   1  -8  -3   -0.98    1.83   1
  -1  -8   3    3.70    2.09   1
   0   8   3    1.80    1.59   3
   0  -8   3    6.70    2.41   1
   0  -8  -3    2.10    2.17   1
   1  -8   3    3.54    2.00   1
   1   8   3   -0.11    1.38   3
  -1  -8  -3   -0.11    2.13   1
   2   8   3    3.50    2.13   3
  -2  -8  -3    2.36    1.93   1
   2  -8   3    3.20    1.61   1
  -2   8  -3    5.74    2.20   3
  -3  -8  -3    1.95    1.88   1
   3   8   3    3.14    1.47   3
   3  -8   3    2.76    1.75   1
  -3   8  -3    2.60    1.54   3
   4   8   3    2.10    1.71   3
  -4  -8  -3    3.94    2.26   1
  -4   8  -3    1.21    1.82   3
   4  -8   3    2.82    1.75   1
   5  -8   3    3.80    2.11   1
   5   8   3    2.06    1.60   3
  -5  -8  -3    4.29    2.29   1
  -5   8  -3    0.96    1.61   3
   6   8   3    4.62    2.17   3
  -6  -8  -3    3.57    2.36   1
  -6   8  -3    4.01    2.17   3
   6  -8   3    2.90    2.25   1
   7  -8   3    1.09    1.63   1
  -7  -8  -3   -1.13    1.79   1
  -7   8  -3    2.88    1.63   3
   7   8   3   -3.46    1.58   2
   7   8   3    5.25    2.12   3
   8   8   3    4.63    1.78   3
  -8   8  -3    3.15    2.00   3
   8   8   3    2.51    2.44   2
  -8  -8  -3    0.36    1.84   1
  -9  -8  -3    1.76    2.09   1
   9   8   3    2.13    1.85   3
   9   8   3    0.62    2.40   2
  -9   8  -3    4.20    1.94   3
  10   8   3    6.30    2.19   3
 -10   8  -3    9.47    2.88   3
 -10  -8  -3    1.82    2.19   1
  10   8   3    5.67    2.90   2
 -11   8  -3    2.90    2.03   3
  11   8   3   -3.48    1.96   2
 -11  -8  -3    2.43    2.39   1
  11   8   3    0.71    1.66   3
  12   8   3    2.75    2.07   3
  12   8   3   -1.62    1.91   2
 -12   8  -3    1.18    1.74   3
 -12  -8  -3    0.35    1.76   1
 -13  -8  -3    1.85    2.23   1
 -13   8  -3    0.46    2.06   3
  13   8   3    1.65    2.73   2
  14   8   3    3.74    2.85   2
 -14   8  -3    5.95    2.64   3
 -14  -8  -3   -0.84    1.72   1
 -15   8  -3   -0.29    1.82   3
  15   8   3   -1.93    2.23   2
 -15  -8  -3    2.10    2.22   1
   7   9  -3    1.29    2.30   2
  -7   9   3   -0.22    1.83   3
   7  -9  -3    3.18    2.44   1
   6  -9  -3    4.17    2.26   1
  -6   9   3    4.15    2.32   3
  -5  -9   3    3.34    2.64   1
   5  -9  -3    2.43    2.42   1
  -5   9   3    4.45    2.25   3
   4  -9  -3   -2.02    2.09   1
  -4   9   3    3.25    2.05   3
  -4  -9   3    3.38    2.53   1
  -3   9   3    3.31    2.23   3
   3  -9  -3    8.43    3.07   1
  -3  -9   3    3.58    2.23   1
   2  -9  -3    1.03    2.40   1
  -2   9   3    2.50    2.08   3
  -2  -9   3    4.38    2.45   1
  -1  -9   3    3.10    2.43   1
  -1   9   3    6.67    2.42   3
   1  -9  -3    7.29    2.94   1
   0  -9   3   -0.21    1.96   1
   0  -9  -3   -2.08    1.76   1
   0   9   3    6.27    2.51   3
   1   9   3    3.96    2.28   3
   1  -9   3    4.14    2.09   1
  -1  -9  -3    6.91    2.95   1
   2   9   3    2.76    1.88   3
   2  -9   3   -1.71    1.56   1
  -2  -9  -3    1.15    2.36   1
   3  -9   3    9.58    3.21   1
  -3  -9  -3   11.91    3.63   1
   3   9   3   10.32    2.99   3
   4   9   3    5.75    2.17   3
   4  -9   3    3.80    2.36   1
   5   9   3    8.64    2.46   3
   5  -9   3   11.74    3.39   1
   6   9   3    4.22    2.13   3
 -32   0   4    5.03    2.48   3
  31   0  -4    2.84    2.36   4
 -31   0   4    0.22    1.56   3
  30   0  -4    4.26    2.50   4
 -30   0   4    1.02    1.75   3
 -29   0   4    0.46    1.47   3
  29   0  -4    3.42    2.09   4
  28   0  -4    3.50    1.98   4
 -28   0   4   -0.27    1.32   3
 -27   0   4    2.32    1.71   3
  27   0  -4    1.54    1.62   4
  26   0  -4    7.93    2.59   4
 -26   0   4    9.53    2.62   3
 -25   0   4    0.86    1.33   3
  25   0  -4   -1.20    1.28   4
 -24   0   4  165.33    9.27   3
  24   0  -4  154.65    9.59   4
  23   0  -4    1.44    1.45   4
 -23   0   4   -0.79    1.01   3
  22   0  -4   17.23    3.35   4
 -22   0   4   18.11    2.56   3
 -22   0   4   14.26    2.16   2
  22   0  -4   16.55    2.42   1
  21   0  -4    2.93    1.54   4
 -21   0   4   -0.50    0.99   3
  21   0  -4    0.90    1.53   3
  21   0  -4    1.44    1.12   1
 -21   0   4   -0.73    0.95   2
  20   0  -4   -0.44    1.50   3
  20   0  -4    2.84    1.42   1
  20   0  -4   -0.39    1.25   4
 -20   0   4    1.98    1.25   2
 -19   0   4    0.35    0.99   2
  19   0  -4   -1.78    1.01   4
  19   0  -4    0.13    0.92   1
  19   0  -4    0.26    1.48   3
  18   0  -4   75.57    5.04   2
  18   0  -4   69.66    4.65   1
  18   0  -4   73.90    5.17   4
  18   0  -4   64.30    4.95   3
  17   0  -4    0.52    0.99   1
  17   0  -4    1.13    1.27   3
  17   0  -4   -0.88    0.98   2
  17   0  -4    0.67    1.14   4
  16   0  -4  116.29    6.10   1
  16   0  -4  108.53    6.46   4
  16   0  -4  104.90    6.15   2
  16   0  -4  100.66    6.24   3
  15   0  -4    0.42    0.95   2
  15   0  -4    0.66    1.00   4
  15   0  -4    1.17    0.95   1
  15   0  -4   -0.11    1.01   3
  14   0  -4   39.20    3.17   3
  14   0  -4   39.47    3.01   2
  14   0  -4   36.14    3.15   4
  14   0  -4   39.39    3.02   1
  13   0  -4   -0.40    0.67   4
  13   0  -4   -0.09    0.81   3
  13   0  -4   -0.49    0.62   1
  13   0  -4   -1.66    0.58   2
  12   0  -4 1509.00   59.10   1
  12   0  -4 1410.85   59.89   2
  12   0  -4 1540.60   60.86   4
  12   0  -4 1585.00   59.06   3
  11   0  -4   -0.59    0.73   3
  11   0  -4    0.90    0.75   1
  11   0  -4    0.07    0.70   4
  11   0  -4   -0.26    0.38   2
  10   0  -4  780.91   29.89   3
  10   0  -4  729.85   30.78   4
  10   0  -4  736.26   29.87   1
  -9   0   4   -0.39    0.53   3
   9   0  -4    0.73    0.75   4
   9   0  -4    0.57    0.74   3
   9   0  -4   -0.69    0.57   1
   9   0  -4    0.50    0.39   2
   8   0  -4  637.68   25.82   1
  -8   0   4  649.19   25.38   3
   8   0  -4  652.46   26.56   4
  -7   0   4    0.41    0.47   3
   7   0  -4   -0.21    0.61   1
   7   0  -4    0.00    0.43   2
   7   0  -4    0.48    0.64   4
  -6   0   4   60.00    2.99   3
   6   0  -4   61.26    3.41   4
   6   0  -4   63.93    3.44   1
   5   0  -4   -0.17    0.52   1
   5   0  -4    0.42    0.38   2
  -5   0   4    0.90    0.43   3
   5   0  -4    0.04    0.43   4
  -4   0   4  901.27   36.40   4
  -4   0   4  913.28   34.98   3
   4   0  -4  923.88   35.60   1
  -3   0   4    0.27    0.32   3
  -3   0   4    0.75    0.43   4
   3   0  -4    0.10    0.44   1
   3   0  -4    0.05    0.14   2
  -2   0   4  313.30   13.03   4
   2   0  -4  317.54   12.76   1
  -2   0   4  319.39   12.34   3
  -1   0   4   -0.11    0.25   3
   1   0  -4   -0.06    0.32   2
   1   0  -4   -0.16    0.31   1
  -1   0   4   -0.13    0.18   4
   0   0  -4 7518.12  289.28   2
   0   0   4 7330.16  282.78   3
   0   0  -4 7551.11  284.30   1
   1   0   4    0.65    0.38   3
  -1   0  -4    0.69    0.34   2
   1   0   4    0.27    0.25   4
  -1   0  -4   -0.02    0.29   1
   2   0   4  113.00    4.84   3
   2   0   4  107.39    4.96   4
  -2   0  -4  111.05    4.56   1
  -2   0  -4  104.98    4.86   2
   3   0   4    0.02    0.33   4
   3   0   4    0.48    0.52   3
  -3   0  -4    0.38    0.31   1
  -3   0  -4   -0.38    0.24   2
   4   0   4  660.79   27.03   4
  -4   0  -4  677.38   26.72   2
   4   0   4  661.06   26.26   3
  -4   0  -4  671.90   25.77   1
  -5   0  -4    0.04    0.41   2
   5   0   4   -0.20    0.49   4
   5   0   4    0.54    0.71   3
  -5   0  -4    0.29    0.28   1
   6   0   4  570.57   23.57   4
  -6   0  -4  584.48   22.16   1
  -6   0  -4  573.87   23.23   2
   6   0   4  562.43   23.00   3
  -7   0  -4   -0.19    0.27   1
  -7   0  -4   -0.19    0.46   2
   7   0   4    0.56    0.85   3
   7   0   4    1.00    0.82   4
   8   0   4  286.01   12.72   4
   8   0   4  267.75   12.48   3
  -8   0  -4  301.20   11.42   1
  -8   0  -4  297.54   12.46   2
  -9   0  -4   -0.26    0.32   1
   9   0   4    1.19    0.98   3
  -9   0  -4    0.98    0.73   2
   9   0   4    0.11    0.60   4
 -10   0  -4   70.73    4.28   2
 -10   0  -4   89.52    3.63   1
  10   0   4   80.26    4.63   4
  10   0   4   71.90    4.68   3
 -11   0  -4    0.03    0.61   2
  11   0   4   -0.10    1.00   3
 -11   0  -4    0.12    0.45   1
  11   0   4   -0.10    0.77   4
 -12   0  -4   10.23    1.11   1
  12   0   4   15.03    2.33   4
 -12   0  -4   10.48    1.49   2
  12   0   4   14.83    2.48   3
  13   0   4   -0.33    0.92   3
 -13   0  -4   -0.42    0.65   2
  13   0   4    0.62    0.94   4
 -13   0  -4   -0.15    0.46   1
 -14   0  -4    1.48    0.69   1
  14   0   4   -1.14    0.98   3
  14   0   4    2.16    1.23   4
 -14   0  -4    3.31    1.28   2
  15   0   4    0.10    1.21   3
  15   0   4    2.61    1.27   4
 -15   0  -4   -0.08    0.64   1
 -15   0  -4    0.01    0.75   2
 -16   0  -4   38.58    3.23   2
  16   0   4   37.44    3.71   3
  16   0   4   45.96    3.74   4
 -17   0  -4   -0.01    0.90   2
  17   0   4    0.53    1.34   3
  17   0   4   -0.65    0.82   4
  18   0   4  101.60    6.38   4
 -18   0  -4   89.47    5.75   2
  18   0   4   95.97    6.58   3
  19   0   4    1.50    1.44   4
  19   0   4   -0.56    1.34   3
 -19   0  -4    0.13    0.84   2
  20   0   4   62.73    5.47   3
 -20   0  -4   67.62    4.77   2
  20   0   4   66.94    5.20   4
 -21   0  -4    0.42    0.92   2
  21   0   4    1.96    1.54   4
  21   0   4   -1.00    1.51   3
 -22   0  -4  108.61    7.06   2
  22   0   4  133.04    8.06   4
  22   0   4  116.21    8.17   3
  23   0   4    0.79    1.51   3
  23   0   4   -1.27    1.13   4
 -23   0  -4    0.00    1.09   2
  24   0   4    4.01    2.59   3
 -24   0  -4    5.57    1.92   2
  24   0   4    9.11    2.67   4
  25   0   4    0.88    1.59   4
 -25   0  -4    1.50    1.44   2
  25   0   4    0.09    1.87   3
  26   0   4   12.18    3.27   4
 -26   0  -4    9.35    2.58   2
  26   0   4    5.31    2.44   3
 -27   0  -4    3.15    1.77   2
  27   0   4   -0.75    1.44   3
  28   0   4    6.11    2.75   3
  29   0   4    1.00    1.97   3
  30   0   4   22.97    5.01   3
  31   0   4    1.05    1.88   3
  32  -1  -4    4.19    2.64   4
 -32   1   4    0.76    1.95   3
 -31   1   4   -3.64    1.47   3
  31  -1  -4    2.66    2.53   4
  30  -1  -4    0.01    1.66   4
 -30  -1   4    1.63    1.71   3
 -30   1   4    0.73    1.71   3
 -29   1   4   -0.13    1.70   3
 -29  -1   4    1.55    1.57   3
  29  -1  -4    2.26    2.42   4
  29   1  -4    6.71    2.64   3
 -28   1   4    1.25    1.54   3
  28  -1  -4   -0.02    1.43   4
  28   1  -4    5.88    2.55   3
  27   1  -4    7.06    2.71   3
 -27   1   4    7.88    2.54   3
  27  -1  -4    8.80    2.80   4
  26   1  -4    2.86    1.62   4
  26  -1  -4    4.28    2.09   4
 -26   1   4   -0.41    1.54   3
  26   1  -4   -2.14    1.46   3
  25   1  -4    9.15    2.59   4
  25   1  -4   10.10    2.82   3
  25  -1  -4    8.48    2.88   4
 -25   1   4    9.53    2.70   3
 -25  -1   4   16.00    3.01   2
  24   1  -4    1.84    1.51   4
 -24  -1   4    0.82    1.16   2
  24   1  -4    2.40    1.84   3
 -24   1   4    1.15    1.27   3
  24  -1  -4    1.44    1.54   4
  23   1  -4    5.40    1.88   4
 -23  -1   4    5.59    1.89   2
  23   1  -4    4.13    1.93   3
  23   1  -4    5.72    1.82   1
  23   1  -4    4.50    2.39   2
 -23   1   4   11.34    2.62   3
  23  -1  -4    3.95    2.09   4
 -22   1   4   -0.07    1.20   3
  22   1  -4   -0.21    1.21   1
  22   1  -4   -0.38    1.43   2
  22  -1  -4    2.99    1.79   4
  22   1  -4    2.10    1.22   4
  22   1  -4    0.76    1.57   3
 -21   1   4    8.19    2.27   3
  21   1  -4   14.84    2.87   4
  21  -1  -4   20.34    2.42   1
  21   1  -4   12.97    3.05   3
  21   1  -4   15.99    2.85   1
  21   1  -4   13.05    3.15   2
  21  -1  -4   17.08    3.49   4
  20   1  -4   -0.20    0.98   1
 -20   1   4   -0.35    1.05   3
  20  -1  -4    0.34    1.44   4
  20  -1  -4   -0.83    0.83   1
  20   1  -4    0.61    1.13   4
  20   1  -4   -0.29    1.15   3
  20   1  -4   -1.33    1.43   2
  19   1  -4   12.29    2.43   1
  19   1  -4   12.06    2.79   2
 -19   1   4    8.32    2.21   3
  19  -1  -4   13.39    2.41   1
  19   1  -4   11.30    2.36   4
  19   1  -4   11.14    2.64   3
  19  -1  -4   11.01    2.76   4
  18  -1  -4   -0.46    0.75   1
  18   1  -4    0.18    1.43   2
  18   1  -4    0.77    1.29   3
 -18   1   4    0.65    1.05   3
  18  -1  -4   -1.31    1.15   4
  18   1  -4    0.72    1.04   1
 -18   1   4    0.36    0.89   2
  18   1  -4    0.35    0.96   4
 -17   1   4   86.12    4.61   2
  17   1  -4   93.32    5.43   4
 -17   1   4   76.28    5.07   3
  17  -1  -4   82.26    5.00   1
  17  -1  -4   70.75    5.47   4
  17   1  -4   76.71    5.25   3
  17   1  -4   83.60    5.57   2
  17   1  -4   84.33    5.19   1
  16   1  -4    0.78    1.33   2
 -16   1   4   -0.41    0.88   3
  16   1  -4   -0.25    1.05   3
  16  -1  -4    1.34    1.10   1
  16   1  -4    1.28    1.17   1
  16  -1  -4   -0.81    0.89   4
  16   1  -4    0.23    0.99   4
 -16   1   4    0.30    0.69   2
  15   1  -4  111.94    6.28   1
  15  -1  -4  114.86    6.87   4
  15   1  -4  102.00    6.40   2
  15   1  -4  117.77    6.43   3
 -15   1   4  101.81    6.07   3
  15  -1  -4  118.38    6.22   1
 -15   1   4  116.55    5.60   2
  15   1  -4  123.16    6.43   4
  14   1  -4    0.84    1.16   2
 -14   1   4    0.17    0.84   3
  14  -1  -4    2.00    1.15   4
  14   1  -4    0.46    0.83   4
  14   1  -4   -0.30    0.86   3
  14  -1  -4    1.32    0.95   1
 -14   1   4   -0.24    0.54   2
  14   1  -4    1.83    1.11   1
  13   1  -4  189.02    9.13   2
  13  -1  -4  184.17    9.38   4
  13   1  -4  180.57    8.70   3
  13   1  -4  180.16    8.78   4
 -13   1   4  179.48    8.64   3
  13  -1  -4  179.65    8.66   1
  13   1  -4  182.99    8.84   1
 -13   1   4  181.59    8.03   2
 -12   1   4    0.03    0.49   2
  12   1  -4   -0.02    0.80   1
  12   1  -4   -0.47    0.60   4
  12  -1  -4   -0.21    0.67   1
  12   1  -4   -0.55    0.84   2
  12  -1  -4    0.20    0.88   4
  12   1  -4   -0.30    0.72   3
 -12   1   4   -0.49    0.69   3
  11   1  -4  176.25    8.23   3
  11   1  -4  181.87    8.51   1
 -11   1   4  175.31    8.29   3
  11   1  -4  183.86    8.70   2
 -11   1   4  177.43    7.68   2
  11   1  -4  171.39    8.35   4
  11  -1  -4  190.01    9.07   4
  11  -1  -4  175.45    8.35   1
  10   1  -4    0.16    0.57   3
  10   1  -4   -1.54    0.51   1
  10  -1  -4    0.54    0.77   4
  10   1  -4    0.88    0.65   4
  10  -1  -4    0.88    0.83   1
 -10   1   4    0.12    0.70   3
 -10   1   4    0.47    0.39   2
  10   1  -4   -0.27    0.71   2
  -9  -1   4  573.22   23.78   4
   9  -1  -4  583.60   24.31   4
  -9   1   4  562.80   23.17   3
   9   1  -4  581.61   23.86   2
   9  -1  -4  586.56   23.39   1
   8   1  -4   -0.02    0.57   3
   8   1  -4   -0.60    0.62   2
  -8   1   4    0.20    0.30   2
  -8   1   4   -0.94    0.55   3
   8   1  -4    0.24    0.67   1
   8  -1  -4    0.29    0.81   4
   8  -1  -4    0.12    0.71   1
  -8  -1   4    0.05    0.46   4
   7   1  -4  542.23   22.27   1
  -7  -1   4  527.96   22.50   4
   7  -1  -4  572.06   21.81   2
   7  -1  -4  549.19   22.22   1
   7   1  -4  562.91   21.71   3
   7   1  -4  559.71   22.58   2
  -7   1   4  540.60   21.99   3
   7  -1  -4  554.80   22.96   4
  -6   1   4   -0.07    0.60   3
   6  -1  -4   -0.29    0.61   1
   6  -1  -4   -0.12    0.33   2
   6   1  -4   -0.34    0.52   1
   6   1  -4   -1.21    0.60   2
   6   1  -4   -0.35    0.47   3
  -6  -1   4    0.29    0.45   4
   6  -1  -4   -1.17    0.51   4
   5   1  -4    0.40    0.72   2
  -5  -1   4    0.17    0.40   4
  -5   1   4   -0.01    0.63   3
   5  -1  -4    1.14    0.76   4
   5   1  -4    0.06    0.43   3
   5   1  -4    0.70    0.65   1
   5  -1  -4    1.43    0.77   1
   4  -1  -4   -0.10    0.54   1
   4  -1  -4   -0.49    0.50   4
   4   1  -4    0.05    0.29   3
  -4  -1   4   -0.14    0.38   4
   4   1  -4    1.19    0.69   1
  -4   1   4   -0.16    0.54   3
   4   1  -4    0.21    0.62   2
   3   1  -4   95.49    4.63   2
  -3   1   4   94.33    4.51   3
  -3  -1   4   98.54    4.56   4
   3  -1  -4   95.76    4.63   4
   3  -1  -4   98.14    4.66   1
   3   1  -4   95.97    4.60   1
  -2   1   4    0.40    0.53   3
  -2  -1   4   -0.02    0.37   4
   2  -1  -4    0.30    0.56   1
   2   1  -4   -0.19    0.40   1
   2  -1  -4    0.09    0.44   4
   2   1  -4   -0.35    0.50   2
   2  -1  -4    0.41    0.20   2
  -1   1   4  441.99   17.76   4
  -1  -1   4  423.27   17.89   4
   1   1  -4  444.80   16.92   3
   1  -1  -4  432.28   17.58   1
   1  -1  -4  437.97   17.41   2
   1   1  -4  445.62   17.46   1
   1   1  -4  453.08   17.90   2
  -1   1   4  435.12   17.43   3
   0   1  -4    0.06    0.20   3
   0  -1  -4   -0.11    0.41   1
   0   1   4   -0.30    0.50   3
   0   1  -4    0.27    0.62   2
   0   1   4    0.03    0.15   4
   0  -1   4    0.57    0.46   4
   0   1  -4   -0.07    0.37   1
   0  -1  -4   -0.01    0.17   2
  -1  -1  -4 2713.31  102.03   1
  -1   1  -4 2511.51  101.13   3
  -1   1  -4 2703.88  104.00   2
   1  -1   4 2699.58  104.78   4
   1   1   4 2638.45  101.47   3
   1   1   4 2598.56  104.33   4
  -1   1  -4 2681.91  101.81   1
  -1  -1  -4 2766.66  103.65   2
  -2  -1  -4    0.47    0.32   2
   2  -1   4    0.04    0.28   1
  -2   1  -4   -0.18    0.65   2
   2  -1   4   -0.28    0.45   3
   2  -1   4    0.33    0.53   4
   2   1   4    0.72    0.60   3
   2   1   4    0.02    0.26   4
  -2  -1  -4   -0.54    0.37   1
   3  -1   4 1638.77   62.57   3
   3  -1   4 1653.22   62.48   1
  -3   1  -4 1618.94   64.14   2
   3  -1   4 1632.65   64.84   4
  -3  -1  -4 1630.17   63.93   2
   3   1   4 1639.39   62.68   3
  -3  -1  -4 1634.67   62.80   1
   3   1   4 1605.93   64.12   4
  -4  -1  -4    0.57    0.49   1
   4   1   4    0.52    0.68   3
  -4  -1  -4    0.18    0.31   2
  -4   1  -4    0.41    0.69   2
   4  -1   4    0.29    0.67   4
   4  -1   4   -0.21    0.65   3
   4   1   4   -0.05    0.32   4
   4  -1   4    0.04    0.20   1
   5  -1   4    9.93    0.63   1
   5   1   4   10.55    1.14   4
   5  -1   4    7.11    1.49   4
  -5  -1  -4   10.95    1.13   2
   5  -1   4   10.20    1.49   3
  -5   1  -4   11.63    1.40   2
  -5  -1  -4    7.42    0.98   1
   5   1   4    9.14    1.45   3
  -6  -1  -4    0.08    0.40   2
  -6  -1  -4   -0.40    0.35   1
   6   1   4    0.22    0.53   4
   6  -1   4   -0.04    0.80   3
   6   1   4   -0.20    0.67   3
   6  -1   4    0.12    0.72   4
  -6   1  -4   -0.16    0.57   2
   7  -1   4   12.32    1.86   3
   7  -1   4   13.57    2.01   4
   7   1   4   10.66    1.66   3
  -7  -1  -4    9.37    1.28   2
  -7   1  -4   11.11    1.39   2
  -7  -1  -4    9.24    1.09   1
   7   1   4   11.13    1.32   4
   8  -1   4   -0.25    0.79   3
  -8  -1  -4   -0.02    0.41   1
  -8   1  -4   -0.39    0.46   2
   8   1   4    1.03    0.61   4
  -8  -1  -4    0.79    0.55   2
   8   1   4   -0.17    0.61   3
   8  -1   4    1.14    0.83   4
   9   1   4   31.12    2.27   4
   9  -1   4   34.57    1.54   1
  -9  -1  -4   31.16    2.45   2
   9  -1   4   32.67    2.82   4
  -9   1  -4   32.48    2.40   2
  -9  -1  -4   31.55    2.11   1
   9   1   4   33.05    2.73   3
   9  -1   4   30.16    2.73   3
  10  -1   4   -1.34    0.78   3
 -10  -1  -4    0.27    0.65   2
 -10  -1  -4    0.17    0.60   1
 -10   1  -4    0.43    0.69   2
  10  -1   4    0.02    0.74   4
  10   1   4    0.50    0.87   3
  10   1   4    1.25    0.78   4
  10  -1   4    0.04    0.28   1
 -11  -1  -4   38.96    2.85   2
  11   1   4   27.34    2.77   3
  11  -1   4   36.10    3.10   4
  11  -1   4   42.06    1.82   1
  11   1   4   24.90    2.30   4
 -11   1  -4   36.48    2.67   2
 -11  -1  -4   35.58    2.32   1
  11  -1   4   32.45    3.07   3
  12   1   4    0.12    0.45   4
  12  -1   4    1.04    1.20   3
  12  -1   4    0.98    0.40   1
 -12  -1  -4    0.13    0.57   1
  12   1   4    0.15    0.82   3
  12  -1   4    0.60    0.99   4
 -12   1  -4    0.21    0.69   2
 -12  -1  -4   -0.66    0.60   2
  13  -1   4   25.14    2.94   3
 -13  -1  -4   31.52    2.27   1
  13   1   4   33.39    3.06   3
 -13  -1  -4   22.93    2.38   2
 -13   1  -4   34.26    2.68   2
  13  -1   4   27.43    2.95   4
 -14  -1  -4   -0.30    0.71   2
 -14   1  -4    0.76    0.95   2
  14   1   4    0.39    0.74   4
 -14  -1  -4   -0.10    0.75   1
  14  -1   4   -0.71    1.09   3
  14   1   4   -0.32    0.97   3
  14  -1   4   -0.22    0.93   4
 -15  -1  -4   11.98    1.60   1
  15   1   4   14.92    2.76   3
  15  -1   4   14.11    2.97   3
  15   1   4   11.89    2.14   4
  15  -1   4   13.57    2.73   4
 -15   1  -4   11.46    2.10   2
 -15  -1  -4   13.63    2.46   2
  16   1   4   -0.73    1.27   3
  16   1   4   -0.08    0.84   4
  16  -1   4   -0.38    1.27   3
 -16  -1  -4   -0.94    0.84   2
 -16  -1  -4    0.25    0.79   1
 -16   1  -4    0.16    0.97   2
  16  -1   4   -0.56    0.88   4
  17   1   4    8.39    2.02   4
  17   1   4    4.94    2.22   3
  17  -1   4    4.73    1.96   4
 -17  -1  -4    9.39    1.99   2
 -17   1  -4    5.37    1.69   2
  17  -1   4    6.99    2.44   3
  18   1   4   -0.46    1.17   3
  18  -1   4   -1.46    1.18   4
 -18   1  -4    1.47    1.21   2
  18  -1   4   -0.29    1.53   3
 -18  -1  -4   -0.42    0.88   2
  18   1   4   -1.43    1.00   4
  19   1   4   95.06    6.70   3
  19   1   4  100.33    6.16   4
  19  -1   4   95.64    6.70   4
 -19   1  -4   87.66    5.75   2
  19  -1   4   84.12    6.54   3
 -19  -1  -4  103.90    6.25   2
  20  -1   4   -1.02    1.21   3
  20  -1   4    1.43    1.80   4
 -20   1  -4   -1.28    0.65   2
  20   1   4    2.31    1.56   4
 -20  -1  -4   -0.36    0.79   2
  20   1   4    0.64    1.45   3
 -21  -1  -4  102.61    6.84   2
  21  -1   4  117.47    7.76   4
  21   1   4  116.78    7.11   4
  21  -1   4  102.68    7.59   3
  21   1   4  116.39    7.77   3
 -21   1  -4  112.79    6.75   2
 -22  -1  -4    1.07    1.18   2
  22  -1   4   -0.74    1.16   4
  22   1   4    0.52    1.34   3
  22  -1   4   -0.49    1.37   3
 -22   1  -4    0.91    1.14   2
  23  -1   4   33.27    4.25   3
 -23   1  -4   46.15    3.94   2
  23  -1   4   41.03    4.46   4
 -23  -1  -4   40.51    3.88   2
  23   1   4   37.98    4.36   3
  24   1   4    2.50    1.74   3
  24  -1   4    2.38    1.87   4
 -24  -1  -4    2.18    1.32   2
  24  -1   4    0.71    1.66   3
 -24   1  -4    0.99    1.30   2
  25  -1   4   49.20    5.27   3
  25   1   4   52.71    5.32   3
  25  -1   4   56.24    5.36   4
 -25  -1  -4   48.88    4.48   2
  26  -1   4    0.55    2.05   3
 -26  -1  -4   -0.41    1.40   2
  26  -1   4    3.98    1.97   4
  26   1   4    4.20    2.50   3
 -27  -1  -4   22.55    4.03   2
  27  -1   4   20.19    4.19   4
 -27   1  -4   24.48    4.67   3
  27   1   4   20.96    4.58   3
  27  -1   4   27.67    5.25   3
 -28   1  -4   -0.03    1.42   3
 -28  -1  -4   -0.94    1.34   2
  28  -1   4    1.69    2.10   4
  28   1   4    2.52    1.71   3
 -29  -1  -4    8.29    2.45   2
  29   1   4    6.56    3.01   3
 -29   1  -4    8.22    2.75   3
  29  -1   4    7.76    2.77   4
  30   1   4    1.16    1.97   3
  30  -1   4    4.76    1.99   4
 -30   1  -4    2.30    1.97   3
 -30  -1  -4    1.64    1.83   2
  31  -1   4   22.15    4.64   4
  31   1   4   14.51    4.03   3
 -31   1  -4   20.55    4.33   3
 -31   2   4   -3.00    1.48   3
  31  -2  -4    4.18    2.58   4
  30  -2  -4    9.95    3.01   4
 -30   2   4   10.00    3.16   3
 -29   2   4    0.26    1.61   3
  29  -2  -4    1.43    2.29   4
  28  -2  -4    0.99    1.92   4
 -28   2   4    4.25    2.17   3
 -28  -2   4   -1.89    1.20   2
 -27   2   4    0.04    1.52   3
 -27  -2   4    1.88    1.47   2
  27   2  -4    1.41    1.52   3
  27  -2  -4    3.82    2.09   4
  26   2  -4   12.38    3.52   2
  26   2  -4    9.90    2.85   3
  26  -2  -4    8.86    2.93   4
 -26   2   4    7.51    2.62   3
  25   2  -4    1.83    2.06   2
  25  -2  -4    2.18    1.78   4
 -25   2   4    1.02    1.43   3
  25   2  -4    1.09    1.61   3
 -24   2   4    5.76    2.18   3
  24  -2  -4    5.55    2.56   4
  24   2  -4    8.87    3.08   2
  24   2  -4    5.84    2.40   3
 -24  -2   4    8.41    2.47   1
 -23  -2   4    1.09    1.31   1
  23   2  -4    1.70    1.61   3
 -23   2   4   -1.47    1.01   3
  23  -2  -4    1.08    1.64   4
  23   2  -4    2.15    2.03   2
  22  -2  -4  153.36    9.90   4
 -22   2   4  154.72    9.17   3
 -22  -2   4  153.26    8.86   1
  22   2  -4  174.75   10.14   2
  22   2  -4  162.06    9.32   3
  21   2  -4    0.35    1.73   2
 -21  -2   4    0.62    1.12   1
  21  -2  -4    1.12    1.60   4
 -21   2   4   -1.06    1.11   3
  21   2  -4    0.13    1.23   3
  21   2  -4    1.06    1.17   4
 -20  -2   4   -0.39    0.96   1
  20  -2  -4    0.16    1.37   4
  20   2  -4    4.32    2.06   2
 -20   2   4   -0.48    1.21   3
  20   2  -4   -1.88    0.94   3
  20   2  -4    1.33    1.25   4
  20  -2  -4    0.96    1.04   1
  19   2  -4    0.12    1.17   3
  19   2  -4    1.44    1.01   4
 -19  -2   4   -0.63    0.92   1
  19  -2  -4    0.53    0.98   1
  19  -2  -4   -0.19    1.30   4
 -19   2   4    0.18    0.95   3
  19   2  -4    1.28    1.53   2
  18  -2  -4   19.21    2.90   4
  18  -2  -4   19.41    2.37   1
  18   2  -4   17.72    2.53   3
  18   2  -4   20.98    2.99   2
 -18  -2   4   16.89    2.27   4
 -18   2   4   17.39    2.43   3
 -18  -2   4   18.71    3.10   1
  18   2  -4   21.12    2.31   4
 -17  -2   4   -0.78    1.10   1
 -17   2   4    1.04    1.20   3
  17  -2  -4    1.99    1.26   1
 -17  -2   4    0.04    0.93   4
  17   2  -4   -0.27    1.13   3
  17  -2  -4    0.58    1.30   4
  17   2  -4   -0.76    1.34   2
  16   2  -4   12.70    2.48   1
 -16  -2   4    7.50    2.09   1
 -16  -2   4    8.78    1.90   4
  16  -2  -4    8.66    2.44   4
  16  -2  -4    8.70    1.90   1
  16   2  -4    9.04    2.21   3
 -16   2   4    8.16    2.15   3
  16   2  -4    8.01    2.31   2
  15  -2  -4    0.85    1.32   4
  15   2  -4   -0.06    1.10   3
 -15  -2   4   -0.59    0.93   1
  15   2  -4   -0.07    1.29   2
  15  -2  -4   -0.89    0.95   1
  15   2  -4    2.56    1.30   1
 -15  -2   4    1.52    1.04   4
 -15   2   4    0.54    1.13   3
 -14   2   4  258.87   12.50   3
  14   2  -4  274.26   13.13   2
 -14  -2   4  261.86   12.53   1
 -14  -2   4  267.29   12.23   4
  14  -2  -4  267.79   12.22   1
  14   2  -4  286.06   12.41   3
  14   2  -4  279.11   12.65   1
 -14   2   4  283.68   11.38   2
  14  -2  -4  259.49   13.29   4
  13  -2  -4   -0.34    0.72   1
  13   2  -4    0.31    0.77   3
 -13   2   4   -0.94    0.77   3
 -13   2   4   -0.21    0.51   2
 -13  -2   4    0.15    0.68   4
  13   2  -4    1.50    1.31   2
  13  -2  -4   -0.19    1.10   4
  13   2  -4   -0.28    0.82   1
  12   2  -4   99.35    5.96   2
  12   2  -4   97.98    5.66   1
  12   2  -4   97.50    5.32   3
 -12   2   4  103.84    5.72   3
 -12   2   4  102.87    4.50   2
  12  -2  -4   89.21    5.34   1
 -12  -2   4  100.22    5.25   4
  12  -2  -4   98.92    6.16   4
  11   2  -4    0.28    0.98   2
  11  -2  -4    2.19    0.94   1
 -11   2   4    0.32    0.91   3
 -11  -2   4   -0.27    0.55   4
  11   2  -4    0.22    0.41   3
 -11   2   4    0.19    0.48   2
  11   2  -4   -0.18    0.72   1
  11  -2  -4    2.13    1.35   4
  10   2  -4  779.98   32.49   2
  10  -2  -4  785.16   31.62   1
 -10   2   4  800.26   30.92   2
  10   2  -4  776.09   31.82   1
  10  -2  -4  781.13   32.89   4
 -10   2   4  777.72   31.62   3
 -10  -2   4  801.87   31.98   4
   9   2  -4   -0.29    0.86   2
   9   2  -4   -0.01    0.73   1
  -9  -2   4    0.21    0.78   1
   9  -2  -4   -0.09    0.63   1
   9  -2  -4    0.47    1.01   4
   9   2  -4    0.04    0.52   3
  -9   2   4   -0.42    0.78   3
  -9  -2   4    0.34    0.64   4
  -9   2   4    0.42    0.49   2
   8  -2  -4   16.18    2.12   4
   8   2  -4   20.81    1.68   3
  -8  -2   4   16.55    1.89   1
   8   2  -4   17.74    2.05   2
  -8  -2   4   19.90    1.67   4
  -8   2   4   20.30    2.04   3
   8  -2  -4   18.93    1.87   1
   7   2  -4    0.84    0.87   2
  -7  -2   4   -0.27    0.50   4
   7   2  -4    0.34    0.52   3
   7  -2  -4   -0.39    0.58   1
  -7   2   4    1.24    0.90   3
  -7  -2   4   -0.43    0.74   1
   7  -2  -4    0.30    0.90   4
   6   2  -4  958.51   36.07   3
  -6  -2   4  943.35   37.00   1
  -6   2   4  923.29   36.74   3
   6  -2  -4  942.44   37.94   4
   6  -2  -4  938.65   36.93   1
   6   2  -4  903.51   37.56   2
  -6  -2   4  911.85   37.29   4
   5   2  -4   -0.73    0.75   2
   5  -2  -4   -0.06    0.76   4
   5   2  -4   -0.12    0.42   3
  -5   2   4    0.52    0.83   3
   5  -2  -4    0.56    0.71   1
  -5  -2   4    0.55    0.55   4
  -5  -2   4   -0.52    0.45   1
  -4   2   4  179.31    8.21   3
  -4  -2   4  168.45    8.09   1
  -4   2   4  184.23    7.40   2
  -4  -2   4  180.32    7.98   4
   4  -2  -4  179.52    8.30   4
   4   2  -4  190.88    7.48   3
   4   2  -4  177.25    8.32   2
   4  -2  -4  173.61    8.17   1
   3  -2  -4    0.32    0.59   1
  -3  -2   4   -0.27    0.49   4
  -3   2   4    0.14    0.85   3
  -3   2   4   -0.08    0.56   2
   3   2  -4    0.45    0.54   3
  -3  -2   4    0.71    0.59   1
   3  -2  -4    0.02    0.62   4
   3   2  -4   -0.17    0.92   2
  -2  -2   4 1402.98   57.41   4
   2   2  -4 1443.50   57.17   2
   2  -2  -4 1430.34   57.32   4
  -2  -2   4 1438.13   56.17   1
   2   2  -4 1476.28   55.31   3
  -2   2   4 1485.14   56.65   2
   2  -2  -4 1447.63   56.31   1
   1  -2  -4    0.74    0.74   1
  -1   2   4    0.57    0.94   3
   1   2  -4    0.69    0.91   2
   1  -2  -4   -0.79    0.52   4
  -1   2   4    0.19    0.67   2
  -1  -2   4    0.39    0.53   1
   1   2  -4    0.50    0.62   3
  -1  -2   4    0.32    0.58   4
   0  -2  -4    3.21    1.05   1
   0   2   4    1.90    1.04   3
   0  -2   4    3.48    1.07   4
   0   2  -4    3.28    1.20   2
   0   2  -4    1.86    0.72   3
   0  -2  -4    3.44    0.76   4
   0  -2   4    1.78    0.65   1
   0   2   4    3.15    1.02   2
   1   2   4    0.06    0.78   2
   1  -2   4    0.53    0.52   1
  -1  -2  -4   -0.94    0.51   1
  -1   2  -4   -0.15    0.24   3
   1  -2   4   -0.01    0.67   4
   1   2   4    0.14    0.76   3
   1   2   4   -0.04    0.30   4
  -1   2  -4   -0.40    0.92   2
  -2   2  -4 2936.66  108.75   3
  -2  -2  -4 2818.67  109.73   1
   2  -2   4 2888.69  109.36   1
   2  -2   4 2829.02  112.71   4
   2   2   4 2780.30  109.13   3
   2   2   4 2899.40  111.76   4
   2   2   4 2828.51  111.61   2
  -2   2  -4 2852.29  111.58   2
   3  -2   4    0.18    0.78   4
  -3  -2  -4   -0.29    0.54   1
   3  -2   4    0.06    0.29   1
  -3   2  -4   -0.61    0.45   3
  -3   2  -4    0.95    1.09   2
   3   2   4    0.77    0.83   3
   3   2   4    1.02    0.95   2
   3   2   4    0.03    0.26   4
   4   2   4    2.47    0.40   4
   4  -2   4    3.75    0.74   1
   4  -2   4    2.89    1.30   4
   4   2   4    2.23    0.99   3
   4   2   4    1.42    1.07   2
  -4  -2  -4    3.80    1.04   1
  -4   2  -4    3.62    0.96   3
  -4   2  -4    2.65    1.28   2
   5  -2   4   -0.70    0.73   4
   5   2   4   -0.34    0.56   3
   5   2   4    0.11    0.28   4
  -5   2  -4   -0.04    0.98   2
  -5  -2  -4   -0.54    0.47   1
  -5   2  -4    0.66    0.58   3
   5   2   4    0.22    0.98   2
   5  -2   4    0.16    0.31   1
  -6   2  -4   61.80    3.54   3
   6   2   4   67.10    4.19   2
   6  -2   4   65.22    3.09   1
  -6   2  -4   59.10    3.84   2
   6  -2   4   61.15    4.21   4
  -6  -2  -4   58.69    3.60   1
   6   2   4   61.04    3.80   3
   6   2   4   62.86    2.82   4
   7  -2   4   -1.49    0.72   4
   7  -2   4    0.29    0.39   1
   7   2   4   -0.10    0.35   4
   7   2   4   -0.58    0.60   3
  -7   2  -4    0.55    1.05   2
   7   2   4   -0.38    0.93   2
  -7  -2  -4    0.37    0.66   1
  -7   2  -4   -0.03    0.45   3
  -8  -2  -4    8.65    1.31   1
   8  -2   4   10.54    2.23   4
   8   2   4   14.94    2.52   2
  -8   2  -4    9.22    1.30   3
   8   2   4   13.41    2.04   3
  -8   2  -4   11.30    1.91   2
   8   2   4   11.05    1.00   4
   8  -2   4    9.96    0.99   1
  -9  -2  -4    0.47    0.65   1
   9  -2   4    0.38    0.44   1
   9   2   4   -0.51    1.21   2
  -9   2  -4   -0.41    0.50   3
   9  -2   4    0.34    0.93   4
   9   2   4    0.13    0.85   3
  -9   2  -4    0.08    0.82   2
   9   2   4    0.16    0.47   4
  10   2   4   14.65    1.26   4
  10  -2   4   11.21    1.03   1
 -10  -2  -4   12.41    1.60   1
 -10   2  -4   12.18    1.56   3
  10   2   4   13.07    2.24   3
  10   2   4   13.85    2.70   2
 -10   2  -4   10.00    1.89   2
  10  -2   4   12.98    2.45   4
  11   2   4    1.35    0.69   4
  11   2   4   -0.92    0.59   3
 -11   2  -4   -0.02    0.66   3
 -11   2  -4   -0.84    0.86   2
 -11  -2  -4   -0.92    0.54   1
  11  -2   4    1.02    0.54   1
  11  -2   4   -0.05    1.00   4
  11   2   4    0.75    1.29   2
  12   2   4   17.92    1.64   4
 -12  -2  -4   15.51    1.83   1
 -12   2  -4   19.84    2.13   3
  12   2   4   17.59    2.55   2
 -12   2  -4   12.55    1.87   2
  12   2   4   15.10    2.19   3
  12  -2   4   20.67    1.37   1
  12  -2   4   15.79    2.34   4
  13   2   4   -0.13    1.24   2
 -13   2  -4   -0.26    0.60   3
 -13  -2  -4    0.16    0.82   1
 -13   2  -4    0.39    1.01   2
  13  -2   4    0.77    1.25   4
  13   2   4    1.23    0.75   4
  13   2   4   -1.28    0.87   3
 -13  -2  -4   -0.05    0.85   2
 -14   2  -4  104.74    6.20   3
  14   2   4  111.97    5.61   4
 -14   2  -4  109.15    6.07   2
  14   2   4  110.92    6.65   3
  14  -2   4   99.93    6.75   4
 -14  -2  -4   99.01    5.68   1
 -14  -2  -4  106.70    6.26   2
  15  -2   4   -0.07    1.30   4
  15   2   4    0.16    1.23   3
 -15  -2  -4    0.18    0.78   2
 -15   2  -4    0.83    1.04   3
 -15   2  -4    0.38    1.12   2
 -15  -2  -4    0.11    0.81   1
  15   2   4    1.20    0.91   4
 -16   2  -4   83.96    5.13   2
  16  -2   4   70.48    5.66   4
 -16   2  -4   84.05    5.41   3
  16   2   4   76.25    5.56   3
 -16  -2  -4   73.77    5.13   2
 -16  -2  -4   81.20    4.83   1
  17  -2   4    1.77    1.63   4
 -17   2  -4   -0.26    1.06   2
 -17  -2  -4   -0.35    0.97   1
  17   2   4    0.40    1.37   3
 -17  -2  -4    0.33    0.92   2
 -17   2  -4    0.05    0.95   3
 -18  -2  -4   11.99    2.43   2
 -18   2  -4   13.55    2.81   3
 -18   2  -4   16.37    2.76   2
  18   2   4   13.41    3.07   3
  18  -2   4   10.46    2.87   4
 -19   2  -4    3.25    1.49   3
 -19   2  -4    0.03    1.24   2
  19  -2   4    1.39    1.59   4
  19   2   4   -0.24    1.23   3
 -19  -2  -4    1.21    1.23   2
 -20   2  -4   12.43    2.54   2
 -20  -2  -4    8.79    2.29   2
  20  -2   4   10.66    3.01   4
 -20   2  -4   10.19    2.65   3
  20   2   4    8.30    2.71   3
 -21   2  -4    0.58    1.29   3
  21  -2   4    0.36    1.30   4
 -21   2  -4    0.85    1.13   2
 -21  -2  -4    0.88    1.13   2
  21   2   4    3.37    1.81   3
  22  -2   4    3.53    2.08   4
 -22   2  -4    3.96    1.89   3
  22   2   4    2.74    1.56   3
 -22  -2  -4    2.41    1.60   2
 -23   2  -4    2.36    1.41   3
 -23  -2  -4    0.96    1.30   2
  23   2   4    2.13    1.98   3
  23  -2   4    4.69    2.12   4
  24   2   4   11.71    3.00   3
  24  -2   4   13.20    3.51   4
 -24   2  -4   19.36    3.79   3
 -24  -2  -4   17.34    3.47   2
  25  -2   4    1.06    1.81   4
 -25   2  -4    0.50    1.37   3
  25   2   4    0.38    2.00   3
 -25  -2  -4    2.20    1.68   2
  26  -2   4    1.67    1.92   4
 -26  -2  -4   -0.10    1.44   2
  26   2   4    1.23    1.71   3
 -26   2  -4    0.06    1.53   3
 -27  -2  -4    1.91    1.55   2
  27  -2   4    2.00    1.74   4
 -27   2  -4   -1.42    1.34   3
  27   2   4    0.12    1.53   3
  28   2   4   10.89    3.30   3
 -28   2  -4   17.36    3.97   3
  28  -2   4   19.60    4.29   4
 -28  -2  -4   20.36    4.02   2
  29   2   4    3.44    2.25   3
 -29   2  -4    1.08    1.82   3
  29  -2   4    6.81    2.73   4
 -29  -2  -4   -1.44    1.55   2
 -30  -2  -4    4.34    2.36   2
  30  -2   4    4.27    2.48   4
 -30   2  -4    4.91    2.73   3
  30   2   4    2.68    2.38   3
 -30   3   4   -1.41    1.88   3
  30  -3  -4    4.32    2.62   4
 -30  -3   4    2.15    2.12   2
 -29   3   4   14.34    3.79   3
  29   3  -4   19.49    4.49   2
 -29  -3   4   19.37    4.01   2
  29  -3  -4   13.42    3.95   4
  28   3  -4    0.12    2.47   2
 -28   3   4   -1.99    1.47   3
  28  -3  -4    4.51    2.43   4
  27  -3  -4    5.28    2.62   4
  27   3  -4    9.81    2.90   2
 -27   3   4    8.17    2.87   3
  26   3  -4    1.78    2.13   2
 -26   3   4    0.68    1.48   3
  26  -3  -4    5.43    2.61   4
 -25   3   4    4.57    2.15   3
  25  -3  -4   16.62    3.96   4
  25   3  -4    9.69    3.07   2
 -25  -3   4    7.82    2.64   1
 -24  -3   4    1.00    1.43   1
  24   3  -4    4.67    2.22   2
  24  -3  -4    4.33    2.23   4
 -24   3   4   -0.27    1.28   3
  23   3  -4    3.23    1.98   3
 -23  -3   4    9.70    2.66   1
  23   3  -4   12.15    3.24   2
  23  -3  -4    5.95    2.30   4
 -23   3   4    5.27    2.12   3
  22   3  -4    0.31    1.29   3
  22  -3  -4    0.88    1.85   4
 -22  -3   4    0.83    1.18   1
  22   3  -4    5.20    2.38   2
 -22   3   4    0.80    1.55   3
  21   3  -4   25.96    3.16   3
 -21  -3   4   22.08    2.90   1
  21  -3  -4   23.53    3.58   4
 -21   3   4   23.15    3.99   3
  21   3  -4   23.28    3.46   2
  20   3  -4    1.20    1.58   3
  20   3  -4    0.03    1.75   2
  20  -3  -4    0.88    1.49   4
 -20   3   4   -0.84    1.09   3
 -20  -3   4    1.08    1.21   1
 -19   3   4   93.50    6.38   3
  19  -3  -4   90.69    5.74   1
  19   3  -4   90.08    6.04   3
  19  -3  -4   86.52    6.81   4
  19   3  -4  101.02    7.06   2
 -19  -3   4   89.68    6.09   1
  18   3  -4   -0.07    1.60   2
 -18  -3   4    0.29    0.99   1
  18  -3  -4    3.50    1.98   4
  18   3  -4    2.39    1.33   3
 -18   3   4    0.54    1.36   3
  18  -3  -4    2.31    1.20   1
  17  -3  -4   13.91    2.07   1
 -17   3   4   16.32    3.16   3
 -17  -3   4   13.00    2.70   1
  17   3  -4   17.49    3.51   2
  17  -3  -4   18.56    3.76   4
  17   3  -4   16.72    2.74   3
  16  -3  -4    0.40    0.97   1
  16   3  -4    0.25    1.01   3
  16  -3  -4    2.30    1.73   4
  16   3  -4    1.07    1.54   2
 -16  -3   4    0.16    0.86   1
 -16   3   4   -2.04    0.84   3
  15   3  -4    1.51    1.59   2
 -15  -3   4    1.26    1.12   1
 -15   3   4    2.24    1.40   3
  15  -3  -4    1.32    1.51   4
  15  -3  -4   -0.38    1.00   1
  15   3  -4    1.51    1.22   3
  14  -3  -4    1.73    1.19   1
  14   3  -4    0.12    1.47   2
  14  -3  -4    1.13    1.50   4
 -14   3   4    0.29    1.11   3
 -14  -3   4   -0.21    0.74   4
 -14  -3   4   -0.22    1.03   1
  14   3  -4    1.10    1.01   3
 -13  -3   4   12.32    2.44   1
  13   3  -4   15.14    3.00   2
 -13  -3   4   12.32    1.87   4
 -13   3   4    9.70    2.41   3
  13  -3  -4   10.07    2.54   4
  13   3  -4   15.70    1.86   3
  13  -3  -4    9.63    2.16   1
 -12  -3   4    1.26    1.07   1
 -12  -3   4    0.29    0.65   4
 -12   3   4    1.43    1.22   3
  12   3  -4    0.31    0.47   3
  12  -3  -4   -0.34    0.81   1
  12   3  -4    1.01    1.35   2
  12  -3  -4   -1.07    1.05   4
  11   3  -4   62.78    4.58   2
 -11   3   4   52.68    4.09   3
 -11  -3   4   53.91    4.03   1
  11  -3  -4   60.76    4.04   1
  11  -3  -4   56.40    4.46   4
 -11  -3   4   60.96    3.51   4
  10  -3  -4   -0.06    1.06   4
  10  -3  -4   -0.51    0.73   1
 -10  -3   4    0.11    0.60   4
 -10   3   4   -0.32    0.94   3
  10   3  -4    1.96    1.42   2
 -10  -3   4    1.32    0.99   1
  10   3  -4    0.58    0.63   3
   9   3  -4    0.71    0.80   3
   9   3  -4   -1.05    0.84   2
  -9   3   4   -0.24    0.48   2
  -9  -3   4    0.71    0.66   4
   9  -3  -4   -0.22    0.98   4
  -9  -3   4   -1.04    0.54   1
   9  -3  -4    0.84    0.85   1
  -9   3   4    1.37    1.15   3
  -8  -3   4    0.79    0.91   1
   8   3  -4    0.71    1.13   2
   8   3  -4    0.48    0.55   3
  -8   3   4    0.20    0.49   2
   8  -3  -4   -0.54    0.62   1
  -8  -3   4    0.21    0.58   4
   8  -3  -4    0.85    1.07   4
  -8   3   4    0.26    1.03   3
   7   3  -4    3.74    1.03   3
   7  -3  -4    3.67    1.23   1
  -7   3   4    3.21    0.77   2
  -7  -3   4    4.20    1.03   4
  -7  -3   4    3.83    1.35   1
  -7   3   4    4.26    1.61   3
   7   3  -4    3.79    1.52   2
   7  -3  -4    2.26    1.22   4
  -6   3   4    0.18    1.10   3
   6   3  -4   -0.13    0.48   3
   6   3  -4   -0.97    0.91   2
   6  -3  -4    0.48    0.65   1
  -6  -3   4    0.86    0.61   1
  -6   3   4   -0.36    0.57   2
   6  -3  -4    0.13    0.81   4
  -6  -3   4    0.08    0.58   4
  -5   3   4    5.00    1.53   3
   5   3  -4    6.37    1.78   2
   5  -3  -4    5.67    1.52   1
  -5  -3   4    2.94    1.13   1
   5   3  -4    6.69    1.13   3
  -5   3   4    4.66    0.96   2
   5  -3  -4    5.96    1.60   4
  -5  -3   4    3.72    1.06   4
   4  -3  -4    0.72    0.78   1
  -4   3   4   -0.15    0.64   2
   4   3  -4    0.40    1.01   2
   4   3  -4   -0.02    0.61   3
  -4   3   4    2.72    1.29   3
  -4  -3   4   -0.04    0.47   1
   4  -3  -4   -0.49    0.75   4
  -4  -3   4    0.65    0.64   4
  -3  -3   4   39.45    2.80   4
   3   3  -4   40.37    3.11   2
   3  -3  -4   42.34    3.04   1
  -3   3   4   41.25    2.60   2
  -3  -3   4   42.57    2.98   1
   3  -3  -4   40.61    2.91   4
   3   3  -4   39.61    2.56   3
  -3   3   4   38.36    3.04   3
  -2  -3   4    0.30    0.57   1
   2   3  -4    0.01    0.39   3
  -2   3   4    0.54    0.90   3
   2  -3  -4   -1.05    0.43   1
  -2  -3   4   -0.42    0.61   4
   2   3  -4   -0.14    0.92   2
   2  -3  -4   -0.67    0.58   4
  -2   3   4    0.44    0.78   2
   1  -3  -4   77.28    4.48   1
   1   3  -4   66.13    4.32   2
  -1  -3   4   68.33    4.31   4
   1  -3  -4   74.46    3.99   4
  -1   3   4   78.73    4.52   3
  -1   3   4   76.09    4.10   2
  -1  -3   4   78.93    4.34   1
   0  -3  -4    0.51    0.62   4
   0  -3   4   -0.02    0.48   1
   0   3  -4   -0.88    0.77   2
   0   3   4    0.59    0.86   3
   0  -3   4   -0.21    0.67   4
   0  -3  -4    0.16    0.73   1
   0   3   4    0.87    0.90   2
   0   3  -4    1.04    0.70   3
   1   3   4   73.89    4.34   3
  -1  -3  -4   64.85    4.24   1
  -1  -3  -4   72.80    3.55   4
   1  -3   4   73.24    4.07   1
  -1   3  -4   70.17    4.26   2
   1  -3   4   71.24    4.40   4
  -1   3  -4   66.92    3.86   3
   1   3   4   70.83    4.16   2
   2   3   4   -1.59    0.73   2
   2   3   4    0.46    0.88   3
  -2  -3  -4   -0.26    0.42   4
   2  -3   4   -0.03    0.44   1
  -2   3  -4   -0.45    0.55   3
   2  -3   4    0.41    0.86   4
  -2  -3  -4   -0.10    0.66   1
  -2   3  -4    0.16    1.00   2
   3   3   4   32.15    2.73   3
  -3   3  -4   32.99    2.46   3
  -3   3  -4   31.46    2.72   2
   3   3   4   32.05    2.91   2
   3  -3   4   31.39    2.88   4
   3  -3   4   36.79    2.49   1
   3   3   4   38.23    1.69   4
  -3  -3  -4   32.66    2.78   1
  -4  -3  -4   -0.60    0.66   1
  -4   3  -4   -0.20    1.02   2
  -4   3  -4    0.70    0.73   3
   4   3   4    0.87    1.17   2
   4  -3   4   -0.28    0.96   4
   4   3   4    0.84    1.00   3
   4  -3   4   -0.11    0.36   1
   5  -3   4  156.73    8.35   4
  -5   3  -4  166.91    7.88   2
  -5   3  -4  161.42    7.63   3
   5   3   4  156.77    7.77   3
   5   3   4  143.26    7.97   2
  -5  -3  -4  163.36    7.98   1
  -6  -3  -4    0.36    0.76   1
   6   3   4    0.56    0.86   3
   6  -3   4    0.43    1.16   4
  -6   3  -4    0.72    1.26   2
   6   3   4   -0.82    1.12   2
   6  -3   4    0.29    0.46   1
  -6   3  -4    0.51    0.67   3
  -7   3  -4   39.27    3.36   2
  -7  -3  -4   37.03    3.04   1
   7  -3   4   36.73    3.60   4
  -7   3  -4   35.92    2.85   3
   7   3   4   48.29    3.37   3
   7   3   4   36.52    3.36   2
   7  -3   4   35.65    2.46   1
   8   3   4    1.48    1.39   2
   8  -3   4    0.03    0.49   1
   8  -3   4   -0.60    1.08   4
   8   3   4    0.11    0.94   3
  -8   3  -4    0.08    1.19   2
  -8  -3  -4    0.41    0.88   1
  -8   3  -4    0.96    0.77   3
  -9   3  -4    1.36    1.52   2
  -9  -3  -4    3.76    1.37   1
   9   3   4    0.54    1.00   3
   9  -3   4    2.60    0.74   1
  -9   3  -4    1.83    1.01   3
   9   3   4    0.05    1.36   2
   9  -3   4   -0.32    1.03   4
 -10   3  -4   -0.53    1.29   2
  10   3   4    0.21    1.42   2
 -10   3  -4    0.33    0.73   3
  10   3   4    0.44    0.90   3
  10  -3   4    1.34    0.71   1
  10  -3   4   -0.37    1.16   4
 -10  -3  -4   -0.17    0.80   1
  11   3   4   20.07    2.50   3
  11  -3   4   20.48    1.74   1
 -11  -3  -4   16.54    2.13   1
  11  -3   4   21.06    3.45   4
 -11   3  -4   25.82    2.49   3
 -11   3  -4   18.55    2.70   2
  11   3   4   21.69    2.93   2
  12   3   4    0.78    1.67   2
  12   3   4    0.09    1.05   3
 -12  -3  -4   -0.17    1.01   1
 -12   3  -4    0.39    0.85   3
  12  -3   4   -0.34    1.34   4
 -12   3  -4    0.50    1.49   2
 -13   3  -4    0.07    0.98   3
 -13   3  -4    1.12    1.66   2
  13   3   4    2.34    1.39   3
  13  -3   4    2.04    1.61   4
  13   3   4    0.87    1.66   2
 -13  -3  -4    0.26    1.07   1
 -14   3  -4   -1.66    1.43   2
  14   3   4    0.44    1.58   2
  14  -3   4    1.00    1.51   4
 -14  -3  -4   -0.44    0.89   1
 -14   3  -4    0.95    1.10   3
  14   3   4   -0.50    1.00   3
 -15   3  -4    9.26    2.25   3
 -15  -3  -4   12.20    2.48   1
  15   3   4   11.25    2.65   3
  15  -3   4   10.48    2.55   4
 -15   3  -4    9.76    2.54   2
  15   3   4    9.96    3.03   2
  16   3   4    0.10    1.13   3
  16   3   4    1.01    1.79   2
 -16  -3  -4    0.40    1.18   1
 -16   3  -4    1.37    1.18   3
 -16   3  -4   -1.37    1.24   2
  16  -3   4    0.18    1.16   4
 -17   3  -4   65.68    5.01   2
  17   3   4   65.47    5.32   3
 -17   3  -4   76.50    5.32   3
  17   3   4   66.27    5.79   2
 -17  -3  -4   70.49    4.90   1
  17  -3   4   67.27    5.74   4
 -18   3  -4    0.43    1.04   3
  18   3   4    4.33    1.84   3
  18  -3   4    1.28    1.75   4
 -18  -3  -4    0.21    1.30   1
 -18  -3  -4    1.01    1.30   2
  19   3   4   10.23    2.72   3
  19  -3   4   11.74    3.30   4
 -19  -3  -4    7.20    1.99   1
 -19   3  -4    6.70    2.16   3
 -19  -3  -4    7.80    2.22   2
  20  -3   4    2.21    1.60   4
  20   3   4    1.66    1.64   3
 -20  -3  -4   -0.60    1.06   2
 -20   3  -4    1.92    1.29   3
 -21   3  -4    2.14    1.49   3
 -21  -3  -4   -1.14    1.00   2
  21   3   4    2.23    1.62   3
  21  -3   4    0.66    1.84   4
  22   3   4   -1.94    1.16   3
 -22  -3  -4    1.67    1.40   2
 -22   3  -4    0.87    1.34   3
  22  -3   4    0.85    1.55   4
  23   3   4   28.53    3.80   3
 -23   3  -4   31.04    3.65   3
 -23  -3  -4   28.22    3.45   2
  23  -3   4   29.69    4.02   4
 -24  -3  -4   -0.38    1.20   2
  24   3   4   -0.54    1.33   3
 -24   3  -4    0.17    1.29   3
  24  -3   4    1.27    1.42   4
  25  -3   4    7.00    2.86   4
  25   3   4    6.05    2.64   3
 -25   3  -4   10.78    2.86   3
 -25  -3  -4    5.62    2.31   2
  26  -3   4    5.41    2.60   4
 -26  -3  -4   -0.70    1.40   2
 -26   3  -4    1.19    1.39   3
  26   3   4   -1.49    1.32   3
  27   3   4   27.48    5.10   3
 -27  -3  -4   27.14    3.65   2
 -27   3  -4   22.80    4.59   3
  27  -3   4   26.22    5.13   4
  28  -3   4    6.12    2.71   4
 -28   3  -4    1.61    1.92   3
  28   3   4    4.38    2.49   3
 -28  -3  -4    2.73    1.87   2
  29   3   4   18.10    4.34   3
  29  -3   4   21.60    4.81   4
 -29  -3  -4   27.80    4.95   2
 -29   3  -4   30.45    5.43   3
 -29   4   4    0.26    2.12   3
  29   4  -4    6.67    3.15   2
  28   4  -4   25.69    5.49   2
  28  -4  -4   13.60    4.15   4
 -28   4   4   19.37    4.54   3
  27  -4  -4   -1.93    2.04   4
  27   4  -4    3.83    2.93   2
 -27   4   4    5.07    2.53   3
 -26   4   4    3.48    2.21   3
  26  -4  -4    4.18    2.69   4
 -26  -4   4   -0.65    1.94   1
  26   4  -4    5.19    2.82   2
  25   4  -4    4.79    2.59   2
 -25   4   4   -1.43    1.32   3
 -25  -4   4   -1.44    1.51   1
  25  -4  -4    0.63    2.07   4
  24   4  -4   10.57    3.08   2
  24  -4  -4   13.29    3.85   4
 -24  -4   4    7.33    2.70   1
 -24   4   4   10.75    3.18   3
  23  -4  -4    2.34    2.08   4
 -23   4   4    2.89    1.88   3
  23   4  -4    3.17    2.33   2
 -23  -4   4   -0.95    1.37   1
  22   4  -4    3.60    2.27   2
 -22   4   4    4.68    2.37   3
  22  -4  -4    6.54    2.72   4
 -22  -4   4    7.84    2.54   1
  21  -4  -4    1.52    1.81   4
  21   4  -4    0.97    1.98   2
 -21   4   4   -0.61    1.45   3
 -21  -4   4   -0.85    1.13   1
  20  -4  -4   34.18    4.32   4
 -20  -4   4   45.93    4.23   1
 -20   4   4   40.80    4.25   3
  20   4  -4   38.80    4.59   2
 -19  -4   4    1.29    1.39   1
 -19   4   4   -0.15    1.32   3
  19  -4  -4    0.00    1.63   4
  19   4  -4   -1.13    1.46   2
 -18  -4   4    3.25    1.67   1
  18  -4  -4    2.56    2.03   4
  18  -4  -4    5.43    1.66   1
  18   4  -4    4.12    2.33   2
 -18   4   4    6.40    2.21   3
 -17   4   4    0.39    1.54   3
 -17  -4   4    0.17    1.05   1
  17  -4  -4    1.27    1.53   4
  17   4  -4    2.24    1.44   3
  17  -4  -4    0.34    1.18   1
  17   4  -4    1.05    1.75   2
  16   4  -4    6.64    2.60   2
  16  -4  -4    0.13    1.09   1
 -16   4   4    1.33    1.56   3
  16  -4  -4    1.59    1.39   4
  16   4  -4    2.05    1.29   3
 -16  -4   4    1.83    1.41   1
  15   4  -4    0.95    1.71   2
  15  -4  -4    0.84    1.03   1
 -15  -4   4   -1.74    0.80   1
 -15   4   4   -0.94    1.15   3
  15   4  -4    0.91    1.18   3
  15  -4  -4    0.10    1.44   4
 -14   4   4   12.92    2.92   3
  14   4  -4    9.09    2.08   3
  14  -4  -4   14.78    2.63   1
 -14  -4   4    7.42    2.07   1
  14   4  -4    7.95    2.62   2
  14  -4  -4   11.08    2.84   4
  13   4  -4    0.38    0.90   3
  13  -4  -4    0.24    1.10   1
  13  -4  -4   -1.30    1.01   4
 -13   4   4    1.15    1.51   3
  13   4  -4   -0.95    1.36   2
 -13  -4   4   -0.66    0.79   1
 -12  -4   4   41.91    3.64   1
  12  -4  -4   44.23    3.61   1
  12  -4  -4   45.34    4.08   4
  12   4  -4   30.64    2.77   3
  12   4  -4   39.02    3.98   2
 -12   4   4   31.49    3.45   3
  11   4  -4   -0.10    0.49   3
  11  -4  -4    1.75    1.18   1
 -11  -4   4   -0.12    0.77   1
  11  -4  -4    0.57    1.36   4
 -11   4   4    0.69    1.38   3
  11   4  -4    0.77    1.53   2
  10  -4  -4    1.59    1.49   4
 -10  -4   4    1.89    1.10   1
 -10   4   4    0.61    1.27   3
  10   4  -4    0.34    0.51   3
  10  -4  -4    0.58    1.11   1
  10   4  -4   -2.35    1.01   2
  -9  -4   4    0.59    0.95   1
   9  -4  -4    0.38    1.34   4
   9   4  -4    0.45    0.43   3
   9  -4  -4    0.96    1.04   1
   9   4  -4   -1.04    1.28   2
  -9   4   4    1.36    1.45   3
  -8   4   4  184.83    9.87   3
   8  -4  -4  187.74   10.01   4
  -8  -4   4  196.49    9.00   4
  -8  -4   4  214.41   10.24   1
   8   4  -4  184.12   10.07   2
   8  -4  -4  197.99    9.77   1
   7   4  -4    0.40    1.38   2
  -7   4   4   -0.36    1.19   3
   7  -4  -4    1.57    1.17   1
  -7  -4   4   -0.05    0.85   4
   7   4  -4    1.07    0.66   3
  -7  -4   4    0.03    0.68   1
   7  -4  -4    0.49    1.13   4
   6  -4  -4  240.04   11.50   4
  -6  -4   4  230.43   11.47   1
   6   4  -4  240.81   11.70   2
   6  -4  -4  235.43   11.35   1
  -6   4   4  243.53   11.53   3
  -5  -4   4    0.21    0.82   1
  -5   4   4    0.48    1.01   2
   5   4  -4   -0.46    0.36   3
  -5   4   4   -1.37    0.97   3
   5  -4  -4    0.71    1.16   4
  -5  -4   4   -0.01    0.88   4
   5  -4  -4    0.51    1.06   1
   5   4  -4    1.23    1.33   2
  -4   4   4  737.76   30.57   3
  -4  -4   4  750.35   30.76   1
   4  -4  -4  735.65   30.88   4
  -4  -4   4  780.81   30.81   4
  -4   4   4  756.82   30.12   2
   4   4  -4  723.79   31.07   2
   4  -4  -4  719.90   30.65   1
  -3  -4   4   -1.29    0.79   4
   3  -4  -4   -0.19    0.64   1
  -3  -4   4    0.41    0.62   1
   3  -4  -4   -0.40    0.86   4
   3   4  -4    1.19    0.90   3
   3   4  -4   -0.42    1.21   2
  -3   4   4    0.21    0.96   2
  -3   4   4    1.16    1.17   3
  -2  -4   4    4.27    1.50   4
  -2   4   4    2.08    1.38   3
   2   4  -4    3.52    1.58   2
   2  -4  -4    2.30    1.18   4
   2  -4  -4    6.72    1.65   1
  -2  -4   4    2.66    1.16   1
   2   4  -4    3.62    1.18   3
  -2   4   4    1.77    1.26   2
   1  -4  -4    0.16    0.80   4
   1   4  -4   -0.37    1.12   2
   1   4  -4    1.53    1.00   3
  -1   4   4   -1.18    0.90   3
  -1  -4   4   -0.06    0.58   1
   1  -4  -4   -0.44    0.64   1
  -1   4   4   -1.69    0.87   2
  -1  -4   4   -1.70    0.80   4
   0  -4   4    0.39    0.67   1
   0   4  -4   -0.20    1.11   2
   0  -4  -4    0.03    0.70   1
   0  -4   4    0.95    1.10   4
   0   4   4   -0.97    0.92   2
   0  -4  -4   -0.33    0.80   4
   0   4   4    0.17    1.14   3
   0   4  -4    0.51    0.85   3
   1  -4   4    0.62    0.68   1
  -1  -4  -4   -1.49    0.60   4
   1   4   4    0.58    1.29   2
  -1   4  -4   -0.34    1.03   2
   1   4   4   -1.09    0.86   3
  -1  -4  -4    0.75    0.89   1
  -1   4  -4   -0.86    0.74   3
   1  -4   4    0.54    1.14   4
   2  -4   4    3.48    1.17   1
   2   4   4    3.33    1.52   2
  -2   4  -4    2.83    1.16   3
  -2   4  -4    4.64    1.76   2
   2   4   4    7.00    1.84   3
  -2  -4  -4    4.24    0.97   4
   2  -4   4    4.19    1.73   4
  -2  -4  -4    3.86    1.62   1
   3   4   4    0.21    1.06   3
   3  -4   4   -0.43    1.01   4
  -3   4  -4   -0.22    0.85   3
  -3  -4  -4    0.23    0.97   1
   3   4   4    0.02    1.26   2
  -3   4  -4    0.19    1.12   2
   3  -4   4    1.11    0.71   1
   4  -4   4  450.05   18.75   1
   4   4   4  421.45   19.32   2
   4  -4   4  441.54   19.78   4
  -4  -4  -4  433.20   19.28   1
  -4   4  -4  440.97   18.68   3
   4   4   4  454.11   19.04   3
  -4   4  -4  434.91   19.00   2
   5  -4   4    1.33    0.78   1
   5   4   4   -0.19    1.39   2
  -5   4  -4   -0.02    0.85   3
   5  -4   4    1.47    1.39   4
   5   4   4   -0.65    0.84   3
  -5  -4  -4    1.09    1.13   1
  -5   4  -4   -0.46    1.24   2
  -6   4  -4  263.98   12.01   2
  -6   4  -4  266.28   11.96   3
   6  -4   4  263.85   11.67   1
   6   4   4  245.60   12.49   2
   6   4   4  257.39   12.05   3
  -6  -4  -4  241.82   12.24   1
   6  -4   4  259.28   12.87   4
  -7  -4  -4   -0.08    1.01   1
   7  -4   4    1.67    1.50   4
   7   4   4    0.91    1.52   2
  -7   4  -4   -0.84    1.11   2
   7  -4   4   -0.40    0.52   1
  -7   4  -4    0.91    1.05   3
   7   4   4   -0.99    0.81   3
   8   4   4   39.08    3.80   2
  -8   4  -4   36.47    3.23   3
   8  -4   4   31.10    3.63   4
  -8   4  -4   35.98    3.29   2
   8   4   4   32.80    3.17   3
  -8  -4  -4   40.70    3.50   1
  -9   4  -4   -1.94    1.30   2
   9   4   4    0.25    1.72   2
  -9   4  -4   -0.70    0.78   3
  -9  -4  -4    1.05    1.10   1
   9   4   4   -1.44    0.84   3
   9  -4   4   -0.03    0.66   1
   9  -4   4    0.62    1.61   4
  10   4   4   10.98    2.46   3
  10   4   4   14.99    3.19   2
  10  -4   4   15.03    3.20   4
 -10  -4  -4   16.16    2.36   1
 -10   4  -4   20.97    2.98   2
 -10   4  -4   16.69    2.81   3
  10  -4   4   13.65    1.62   1
  11  -4   4    3.42    2.00   4
  11   4   4   -1.40    1.48   2
 -11   4  -4    1.04    1.64   2
 -11  -4  -4    0.45    0.96   1
 -11   4  -4    0.55    1.06   3
  11  -4   4    1.27    0.83   1
  11   4   4    0.95    1.14   3
 -12   4  -4    2.01    1.37   3
  12   4   4    4.17    2.25   2
 -12  -4  -4    1.57    1.22   1
 -12   4  -4    1.86    1.91   2
  12  -4   4    3.58    2.02   4
  12   4   4    4.27    1.81   3
 -13   4  -4    0.39    2.00   2
 -13   4  -4    0.77    1.13   3
  13  -4   4    0.39    1.11   4
  13   4   4    0.93    1.17   3
  13   4   4   -0.92    1.49   2
 -13  -4  -4    1.06    0.85   1
  14   4   4    3.20    2.29   2
  14  -4   4    0.96    1.46   4
 -14  -4  -4    1.58    1.30   1
 -14   4  -4    7.87    2.47   2
 -14   4  -4    4.87    2.03   3
  14   4   4    2.77    1.68   3
 -15   4  -4   -0.48    0.96   3
  15   4   4   -0.20    1.59   2
 -15  -4  -4    0.12    0.91   1
  15  -4   4    0.22    1.56   4
  15   4   4    0.22    1.26   3
  16   4   4   29.55    4.01   2
 -16  -4  -4   31.66    3.22   1
  16   4   4   34.24    3.65   3
  16  -4   4   26.00    3.60   4
 -16   4  -4   23.71    3.08   3
 -17  -4  -4    0.63    1.18   1
 -17   4  -4    0.67    1.45   3
  17   4   4    3.01    1.62   3
  17   4   4    0.38    2.01   2
  17  -4   4   -1.29    1.38   4
  18   4   4   11.15    3.54   2
 -18  -4  -4    9.71    2.52   1
  18  -4   4   10.76    3.24   4
  18   4   4   12.73    3.06   3
 -18   4  -4   12.44    2.95   3
  19   4   4    0.67    1.67   3
  19   4   4    2.61    2.17   2
 -19  -4  -4   -1.74    1.12   1
 -19   4  -4    1.87    1.60   3
  19  -4   4    1.82    2.12   4
  20   4   4    0.85    2.27   2
 -20   4  -4    0.25    1.28   3
  20   4   4    3.20    2.05   3
 -20  -4  -4    3.32    1.86   1
 -20  -4  -4    0.19    1.07   2
  20  -4   4    1.52    2.03   4
  21   4   4    1.05    1.68   3
 -21  -4  -4    0.84    1.32   2
  21  -4   4    5.27    2.36   4
 -21   4  -4   -0.83    1.14   3
 -22   4  -4    3.72    1.86   3
  22   4   4    5.61    2.38   3
  22  -4   4    3.09    2.42   4
 -22  -4  -4    4.01    1.81   2
 -23   4  -4    1.01    1.55   3
  23  -4   4    1.94    2.09   4
  23   4   4    3.31    1.78   3
 -23  -4  -4   -2.31    1.20   2
 -24   4  -4    1.61    1.64   3
  24   4   4    0.73    1.72   3
 -24  -4  -4    2.47    1.88   2
  24  -4   4    0.70    1.70   4
  25   4   4    3.39    2.19   3
 -25   4  -4    0.52    1.40   3
  25  -4   4    0.32    2.02   4
 -25  -4  -4   -0.88    1.50   2
  26   4   4    3.83    2.40   3
 -26   4  -4    1.39    1.61   3
 -26  -4  -4    0.28    1.51   2
  26  -4   4    0.70    2.26   4
 -27  -4  -4    2.56    1.93   2
  27   4   4    0.57    1.94   3
  27  -4   4    2.95    2.57   4
 -27   4  -4   -2.11    1.52   3
 -28  -4  -4   -0.54    1.83   2
  28   4   4    1.91    2.20   3
  27   5  -4    9.47    3.45   2
 -26  -5   4    2.09    2.01   1
  26  -5  -4    5.83    3.01   4
 -26   5   4    1.14    2.03   3
  26   5  -4   -0.46    2.25   2
 -25   5   4   -1.24    1.55   3
 -25  -5   4    1.55    2.04   1
  25  -5  -4    3.30    2.34   4
  25   5  -4   -0.86    2.37   2
  24  -5  -4   -1.77    1.88   4
  24   5  -4   -1.18    2.27   2
 -24   5   4   -2.73    1.49   3
 -24  -5   4    0.03    1.53   1
 -23  -5   4    5.21    2.15   1
  23  -5  -4   -1.86    1.72   4
 -23   5   4    1.72    2.01   3
  23   5  -4    6.04    2.86   2
  22  -5  -4    1.54    2.14   4
  22   5  -4    3.42    2.42   2
 -22   5   4   -0.49    1.70   3
 -22  -5   4    1.64    1.46   1
  21  -5  -4   16.67    4.23   4
 -21   5   4    7.47    2.78   3
  21   5  -4   15.86    4.18   2
 -21  -5   4   14.95    3.55   1
  20  -5  -4   -0.31    1.79   4
 -20  -5   4    3.27    1.75   1
  20   5  -4    5.77    2.62   2
 -20   5   4    3.87    1.95   3
  19  -5  -4    6.29    2.54   4
 -19  -5   4    1.45    1.73   1
  19   5  -4    3.67    2.50   2
 -19   5   4    2.14    1.60   3
 -18   5   4    0.84    1.89   3
 -18  -5   4    0.68    1.38   1
  18  -5  -4    2.76    2.02   4
  18   5  -4   -0.33    1.67   2
 -17  -5   4    4.40    1.97   1
 -17   5   4    8.71    2.92   3
  17  -5  -4    8.46    2.85   4
  17   5  -4    3.58    2.52   2
  16  -5  -4   -1.09    1.16   4
  16  -5  -4    1.65    1.39   1
 -16  -5   4    1.14    1.30   1
 -16   5   4   -1.65    1.23   3
  16   5  -4    1.82    1.89   2
  15   5  -4   22.94    3.50   2
  15  -5  -4   25.45    3.40   4
 -15   5   4   25.91    4.22   3
 -15  -5   4   25.65    3.21   1
  15  -5  -4   23.94    2.83   1
  14   5  -4    0.64    1.71   2
 -14  -5   4    0.35    1.12   1
 -14   5   4    1.45    1.56   3
  14  -5  -4    2.65    1.36   1
  14  -5  -4    1.35    1.59   4
  13   5  -4   20.05    3.96   2
 -13  -5   4   17.64    2.60   1
  13  -5  -4   18.99    3.71   4
 -13   5   4   25.30    4.10   3
  13  -5  -4   20.94    3.44   1
 -12   5   4   -1.13    1.00   3
  12   5  -4    1.78    1.24   3
 -12  -5   4    0.86    1.10   1
  12   5  -4   -1.25    1.33   2
  12  -5  -4   -0.46    1.26   4
  12  -5  -4    0.95    1.21   1
  11   5  -4    2.20    2.04   2
  11   5  -4    4.61    1.56   3
 -11  -5   4    3.38    1.62   1
  11  -5  -4    3.19    1.68   1
  11  -5  -4    1.65    1.64   4
 -11   5   4    3.16    1.89   3
 -10   5   4   -0.50    1.44   3
  10  -5  -4   -0.59    1.04   1
 -10  -5   4   -0.78    0.83   1
  10   5  -4    1.78    1.88   2
  10   5  -4    0.83    0.94   3
  10  -5  -4    0.31    1.23   4
   9   5  -4    3.79    1.23   3
  -9  -5   4    1.01    1.09   1
   9   5  -4    1.16    1.64   2
  -9   5   4    2.99    1.80   3
   9  -5  -4    1.66    1.26   1
   9  -5  -4    2.24    1.59   4
  -8   5   4    1.46    1.64   3
   8  -5  -4    0.90    1.45   4
   8   5  -4   -1.34    1.36   2
   8  -5  -4    1.78    1.30   1
   8   5  -4   -0.77    0.76   3
  -8  -5   4    0.23    1.05   1
   7  -5  -4    5.95    2.13   4
  -7   5   4    5.75    2.13   3
  -7  -5   4    6.92    2.01   1
   7   5  -4    6.61    1.66   3
   7  -5  -4    7.86    2.10   1
   7   5  -4    2.34    1.80   2
  -6  -5   4    1.01    0.97   1
   6  -5  -4   -0.34    1.18   4
  -6   5   4    0.53    1.34   3
   6   5  -4   -1.91    1.05   2
   6  -5  -4   -0.77    0.89   1
   6   5  -4   -0.05    0.92   3
  -5   5   4   32.24    3.47   3
   5   5  -4   27.67    3.20   2
  -5  -5   4   31.65    3.13   1
   5  -5  -4   25.67    2.89   1
   5  -5  -4   25.11    2.85   4
   5   5  -4   21.74    2.47   3
  -4  -5   4    1.03    1.14   1
   4   5  -4    0.87    1.43   2
   4  -5  -4    1.13    1.25   1
  -4   5   4    1.79    1.55   3
   4  -5  -4   -0.57    0.99   4
   4   5  -4    1.08    1.08   3
   3   5  -4   10.97    2.22   3
   3  -5  -4   10.08    2.39   1
   3  -5  -4    8.16    1.96   4
  -3   5   4    9.12    2.39   3
  -3  -5   4    9.28    2.20   1
  -3  -5   4   11.89    2.22   4
  -3   5   4    5.50    1.85   2
   3   5  -4    5.00    2.09   2
  -2  -5   4   -0.20    1.14   4
   2   5  -4   -0.46    1.08   3
  -2  -5   4    0.05    0.94   1
   2  -5  -4    0.02    1.07   4
   2  -5  -4   -0.88    0.85   1
   2   5  -4    0.65    1.62   2
  -2   5   4   -1.12    1.26   2
  -2   5   4   -0.10    1.26   3
   1   5  -4    3.86    1.93   2
  -1   5   4    8.99    2.16   2
   1   5  -4   10.01    2.18   3
   1  -5  -4    6.35    1.95   1
  -1  -5   4    8.53    2.16   4
  -1  -5   4    8.87    2.10   1
  -1   5   4    7.02    2.26   3
   0   5  -4   -0.02    1.43   2
   0  -5  -4    0.69    0.82   1
   0   5   4   -0.14    1.25   2
   0   5   4   -1.67    0.89   3
   0  -5   4    0.91    0.86   1
   0  -5   4    0.04    1.24   4
   0   5  -4   -0.47    0.89   3
   1  -5   4   -0.32    1.17   4
   1   5   4    0.78    1.53   2
  -1  -5  -4   -0.19    0.80   1
  -1   5  -4    0.24    1.16   3
   1   5   4    1.13    1.56   3
  -1   5  -4    1.74    1.49   2
   1  -5   4    0.75    0.79   1
   2   5   4   -0.78    1.28   2
  -2  -5  -4    0.64    0.89   1
   2  -5   4   -0.12    1.30   4
   2  -5   4    1.74    0.90   1
   2   5   4   -0.75    1.11   3
  -2   5  -4   -0.79    1.19   2
  -2   5  -4    0.50    1.09   3
  -3   5  -4    4.09    1.86   2
   3  -5   4   -1.23    1.21   4
   3   5   4   -0.04    1.22   3
   3   5   4    2.28    1.69   2
   3  -5   4    2.49    1.18   1
  -3   5  -4    0.54    1.17   3
  -3  -5  -4    0.66    1.05   1
  -4   5  -4    0.23    1.48   2
   4  -5   4   -0.05    1.32   4
  -4   5  -4    1.13    1.23   3
   4   5   4   -0.15    1.11   3
   4  -5   4    1.03    0.93   1
  -4  -5  -4    0.69    0.96   1
   4   5   4    1.93    1.74   2
   5  -5   4    8.72    2.04   1
  -5   5  -4    9.84    2.24   3
   5   5   4   12.95    2.67   3
   5  -5   4    7.17    2.48   4
  -5  -5  -4    9.21    2.32   1
  -5   5  -4    7.75    2.32   2
   5   5   4   12.60    3.01   2
  -6   5  -4    1.07    1.33   3
   6  -5   4    0.38    1.26   4
  -6  -5  -4    2.39    1.31   1
   6   5   4    0.46    1.18   3
   6   5   4   -0.61    1.43   2
  -6   5  -4    1.06    1.54   2
   6  -5   4   -0.40    0.70   1
   7  -5   4    7.86    1.84   1
   7   5   4    5.68    1.93   3
   7  -5   4    4.62    2.06   4
   7   5   4    3.48    1.99   2
  -7   5  -4    5.40    2.00   2
  -7   5  -4    5.75    2.05   3
  -7  -5  -4    4.85    1.68   1
   8   5   4   -0.50    1.65   2
   8  -5   4    2.26    1.50   4
  -8   5  -4   -0.63    1.39   2
   8  -5   4   -0.20    0.75   1
  -8   5  -4   -0.10    1.19   3
   8   5   4    0.26    1.03   3
  -8  -5  -4    0.15    0.81   1
  -9  -5  -4   24.92    2.98   1
  -9   5  -4   32.15    3.30   3
  -9   5  -4   27.86    3.21   2
   9  -5   4   26.67    3.47   4
   9   5   4   24.80    2.94   3
   9   5   4   21.63    3.22   2
   9  -5   4   28.92    2.66   1
 -10   5  -4    0.84    1.43   3
  10   5   4    0.10    1.05   3
  10  -5   4    0.51    1.46   4
  10  -5   4   -0.48    0.66   1
  10   5   4    1.01    1.71   2
 -10  -5  -4    0.39    1.06   1
 -10   5  -4    0.19    1.59   2
  11  -5   4    4.64    2.24   4
 -11   5  -4    9.07    2.49   3
  11   5   4    6.50    2.50   2
  11   5   4    3.49    1.85   3
 -11  -5  -4    8.12    2.20   1
  12   5   4    1.73    1.86   2
 -12   5  -4   -0.47    1.04   3
  12  -5   4   -0.72    1.29   4
  12   5   4    0.75    1.39   3
 -12  -5  -4    0.45    1.04   1
  13   5   4    0.25    1.66   2
 -13   5  -4    0.88    1.31   3
  13   5   4    1.94    1.45   3
 -13  -5  -4   -0.30    1.11   1
  13  -5   4   -0.32    1.56   4
 -14   5  -4    1.08    1.41   3
  14  -5   4    0.01    1.46   4
  14   5   4    0.74    1.21   3
 -14  -5  -4    1.30    1.19   1
  14   5   4   -0.72    1.62   2
 -15  -5  -4   22.20    3.92   1
  15   5   4   11.75    3.49   2
  15   5   4   22.32    3.81   3
 -15   5  -4   13.93    3.22   3
  15  -5   4   17.07    3.89   4
  16  -5   4    0.26    1.59   4
  16   5   4   -1.45    1.31   3
  16   5   4    0.56    1.67   2
 -16  -5  -4    2.54    1.47   1
 -16   5  -4    0.95    1.56   3
 -17   5  -4    0.78    1.37   3
  17   5   4    1.44    1.51   3
  17  -5   4    1.66    1.86   4
 -17  -5  -4    0.63    1.48   1
  17   5   4   -0.06    1.71   2
  18  -5   4    1.15    1.80   4
  18   5   4    0.69    2.06   2
 -18  -5  -4   -0.43    1.31   1
  18   5   4    1.84    1.83   3
 -18   5  -4    1.80    1.71   3
 -19   5  -4    2.00    1.70   3
  19   5   4   -2.98    1.57   2
 -19  -5  -4    0.95    1.62   1
  19   5   4    3.32    1.64   3
  19  -5   4    1.00    1.86   4
 -20   5  -4   -0.58    1.39   3
  20   5   4    3.53    1.76   3
  20  -5   4    1.27    1.92   4
  20   5   4    2.40    2.58   2
 -20  -5  -4    3.09    1.78   1
  21   5   4   23.63    4.47   3
 -21   5  -4   20.28    4.04   3
  21   5   4   13.40    4.01   2
  21  -5   4   20.04    4.91   4
 -22   5  -4   -0.01    1.60   3
  22   5   4    7.36    3.21   2
  22   5   4    0.76    1.76   3
 -22  -5  -4    1.93    1.70   2
  22  -5   4    3.88    2.29   4
 -23  -5  -4    2.78    1.94   2
  23   5   4    3.47    1.83   3
 -23   5  -4    4.66    2.20   3
  23  -5   4   -0.92    1.94   4
 -24  -5  -4   -0.30    1.76   2
  24  -5   4    0.58    1.99   4
 -24   5  -4    3.40    2.32   3
  24   5   4   -0.50    1.70   3
  25   5   4    8.89    3.11   3
 -25  -5  -4    3.31    2.31   2
 -25   5  -4    4.37    2.50   3
  25  -5   4    7.99    3.67   4
  26   5   4   -1.56    1.86   3
 -24  -6   4    4.10    2.48   1
  24  -6  -4    7.62    3.63   4
 -23   6   4    2.97    2.26   3
  23  -6  -4    2.81    2.64   4
 -23  -6   4   -0.19    1.52   1
  23   6  -4    0.57    2.34   2
 -22  -6   4   -0.41    1.62   1
  22   6  -4    1.42    2.36   2
  22  -6  -4    1.74    2.48   4
 -22   6   4   -2.34    1.60   3
  21   6  -4    0.71    1.97   2
  21  -6  -4    3.47    2.36   4
 -21  -6   4    0.86    1.61   1
 -21   6   4   -0.69    1.66   3
  20  -6  -4    5.89    2.76   4
 -20   6   4    7.45    2.64   3
  20   6  -4    8.01    3.08   2
 -20  -6   4    6.41    2.46   1
  19   6  -4    2.40    2.04   2
 -19   6   4    1.83    1.73   3
 -19  -6   4    0.87    1.49   1
  19  -6  -4    0.55    1.96   4
  18   6  -4   32.95    5.81   2
  18  -6  -4   25.59    3.90   4
 -18  -6   4   17.17    3.74   1
 -18   6   4   25.49    4.67   3
 -17   6   4    1.38    1.62   3
 -17  -6   4   -0.04    1.30   1
  17  -6  -4    2.90    2.12   4
  17   6  -4    2.12    2.07   2
 -16   6   4    5.98    2.45   3
  16  -6  -4    1.41    1.94   4
 -16  -6   4    2.28    1.88   1
  16   6  -4    9.08    3.22   2
 -15  -6   4    0.21    1.26   1
  15   6  -4   -0.09    1.84   2
  15  -6  -4    1.41    1.46   1
 -15   6   4    0.92    1.74   3
  15  -6  -4    3.38    2.19   4
 -14   6   4   26.57    4.60   3
 -14  -6   4   21.04    3.07   1
  14   6  -4   24.49    4.57   2
  14  -6  -4   19.61    2.83   1
  14  -6  -4   24.40    3.52   4
  13  -6  -4    2.37    1.70   4
  13  -6  -4    1.98    1.40   1
 -13  -6   4   -0.09    1.17   1
 -13   6   4    0.14    1.41   3
  13   6  -4   -1.42    1.44   2
  12  -6  -4   27.73    3.53   4
 -12  -6   4   23.08    3.20   1
 -12   6   4   23.57    3.30   3
  12   6  -4   26.18    3.67   2
  12  -6  -4   26.20    3.23   1
 -11  -6   4   -0.13    1.37   1
 -11   6   4    0.60    1.56   3
  11  -6  -4    1.68    1.58   1
  11   6  -4    2.77    2.02   2
  11  -6  -4    1.84    1.66   4
  10  -6  -4    7.27    2.41   1
 -10   6   4    5.27    2.25   3
  10   6  -4    5.95    2.40   2
  10  -6  -4    4.95    1.93   4
 -10  -6   4    3.14    1.60   1
  -9  -6   4    0.27    1.27   1
   9   6  -4    1.08    1.72   2
  -9   6   4    2.92    1.76   3
   9  -6  -4    0.07    1.25   4
   9  -6  -4   -0.14    1.22   1
  -8   6   4   57.45    5.04   3
   8  -6  -4   55.56    4.77   1
   8   6  -4   50.26    4.85   2
  -8  -6   4   49.87    4.67   1
   8  -6  -4   66.37    4.98   4
   7   6  -4    1.01    1.83   2
   7  -6  -4   -0.25    1.22   1
   7   6  -4   -0.33    0.93   3
   7  -6  -4    1.12    1.49   4
  -7   6   4    1.06    1.66   3
  -7  -6   4   -0.52    1.04   1
   6   6  -4  175.00   10.06   2
   6  -6  -4  168.01    9.72   1
   6   6  -4  154.25    8.65   3
  -6   6   4  176.17    9.89   3
  -6  -6   4  183.33   10.12   1
   5  -6  -4   -0.58    1.15   1
  -5   6   4    1.89    1.71   3
   5   6  -4    2.02    1.29   3
  -5  -6   4    1.20    1.12   1
   5   6  -4   -0.19    1.65   2
   4   6  -4    6.93    2.44   2
  -4  -6   4    8.18    2.24   1
   4  -6  -4    3.13    1.88   1
  -4   6   4    5.87    2.22   3
   4   6  -4    4.24    1.73   3
   3   6  -4   -0.90    1.18   2
  -3  -6   4    1.66    1.30   1
  -3   6   4   -0.46    1.53   3
   3  -6  -4    0.20    1.20   1
   3   6  -4    2.49    1.40   3
   2   6  -4    7.37    2.41   2
  -2   6   4    7.29    2.44   3
   2   6  -4    7.77    2.08   3
  -2  -6   4   13.22    2.88   1
   2  -6  -4    9.62    2.57   1
   1   6  -4   -0.76    1.06   3
   1   6  -4    0.76    1.56   2
  -1   6   4   -1.85    1.08   3
  -1  -6   4    0.94    1.08   1
   1  -6  -4    0.39    1.11   1
   0  -6   4    2.25    1.42   1
   0   6   4    0.70    1.66   2
   0  -6  -4    1.91    1.35   1
   0   6   4    0.58    1.45   3
   0   6  -4    4.34    1.72   3
   0   6  -4    2.35    1.83   2
  -1   6  -4   -0.96    1.19   3
  -1   6  -4    3.20    1.80   2
  -1  -6  -4    1.08    1.28   1
   1   6   4    1.95    1.81   2
   1   6   4   -2.14    1.00   3
   1  -6   4    1.70    1.26   1
  -2   6  -4   -0.50    1.24   2
   2   6   4    1.81    1.50   3
   2  -6   4    1.38    1.67   4
  -2  -6  -4    0.53    1.04   1
   2   6   4    1.83    1.82   2
   2  -6   4    0.66    1.00   1
  -2   6  -4    0.61    1.42   3
  -3   6  -4   -1.14    1.07   3
  -3   6  -4    0.41    1.59   2
   3   6   4    1.31    1.58   2
   3  -6   4   -0.40    0.95   1
   3  -6   4   -2.08    1.25   4
   3   6   4    0.01    1.41   3
  -3  -6  -4    0.82    1.15   1
  -4   6  -4   11.01    2.58   3
   4   6   4    5.89    2.21   2
  -4   6  -4    6.09    2.21   2
   4   6   4    4.03    1.91   3
  -4  -6  -4   10.84    2.82   1
   4  -6   4   10.26    2.66   4
   4  -6   4    7.45    2.13   1
  -5   6  -4    1.24    1.54   3
   5  -6   4    1.82    1.35   4
  -5   6  -4    1.50    1.49   2
   5   6   4   -1.88    0.98   3
   5   6   4   -0.45    1.34   2
   5  -6   4    0.22    0.96   1
  -5  -6  -4    1.43    1.41   1
  -6   6  -4   19.45    3.13   2
   6  -6   4   19.42    2.51   1
   6  -6   4   19.23    3.57   4
  -6   6  -4   18.95    3.40   3
   6   6   4   17.66    2.56   3
   6   6   4   13.55    3.32   2
  -6  -6  -4   10.77    2.86   1
   7  -6   4    0.83    1.19   1
   7  -6   4    1.02    1.45   4
  -7   6  -4    2.33    1.56   3
  -7  -6  -4   -0.37    1.15   1
   7   6   4    0.70    1.31   3
   7   6   4   -2.41    1.33   2
  -7   6  -4    1.89    1.55   2
   8  -6   4    1.90    1.65   4
   8   6   4    0.43    1.74   2
  -8  -6  -4    3.78    1.69   1
   8   6   4    1.36    1.50   3
  -8   6  -4    2.99    1.89   3
   8  -6   4    5.46    1.76   1
   9   6   4   -0.43    1.79   2
   9  -6   4    1.10    1.03   1
   9  -6   4    1.71    1.73   4
   9   6   4    3.00    1.79   3
  -9  -6  -4    0.67    1.23   1
  -9   6  -4   -1.01    1.29   3
  10   6   4    9.59    2.59   3
 -10   6  -4    9.16    2.70   3
  10  -6   4   12.03    3.18   4
  10   6   4    6.15    2.32   2
 -10  -6  -4    8.07    2.47   1
  11   6   4   -0.98    1.43   2
 -11   6  -4    1.71    1.47   3
  11   6   4    0.52    1.25   3
  11  -6   4   -1.47    1.30   4
 -11  -6  -4    1.36    1.36   1
  12   6   4   -0.01    1.75   2
  12   6   4    0.60    1.39   3
  12  -6   4    0.24    1.55   4
 -12  -6  -4   -0.77    1.05   1
 -12   6  -4   -1.30    1.24   3
  13  -6   4   -0.84    1.52   4
 -13   6  -4   -0.50    1.32   3
  13   6   4   -0.13    1.35   3
  13   6   4    1.21    1.97   2
 -13  -6  -4   -0.01    1.36   1
  14   6   4    6.19    2.75   2
 -14  -6  -4   -0.42    1.32   1
 -14   6  -4    3.85    1.75   3
  14   6   4    4.11    1.85   3
  14  -6   4    1.66    1.83   4
  15   6   4    2.27    1.45   3
  15   6   4    6.33    2.80   2
 -15  -6  -4   -0.24    1.14   1
  15  -6   4    0.78    1.88   4
 -15   6  -4    1.32    1.86   3
 -16   6  -4    2.68    1.86   3
  16   6   4    0.88    1.29   3
  16   6   4    4.52    2.75   2
  16  -6   4   -0.82    1.76   4
 -16  -6  -4    0.74    1.57   1
 -17   6  -4    1.34    1.80   3
  17   6   4    1.50    1.51   3
  17  -6   4    3.02    2.16   4
 -17  -6  -4    2.96    1.87   1
  17   6   4    0.37    2.13   2
 -18   6  -4   17.22    3.86   3
 -18  -6  -4    5.76    2.58   1
  18   6   4   10.31    2.90   3
  18  -6   4    6.71    2.86   4
  18   6   4   10.15    3.49   2
  19  -6   4   -0.43    1.80   4
  19   6   4    2.39    1.91   3
 -19   6  -4    2.95    2.06   3
 -19  -6  -4    1.38    1.62   1
  19   6   4    0.92    2.29   2
  20   6   4    4.65    2.14   3
 -20  -6  -4    1.41    1.83   1
 -20   6  -4    3.33    2.03   3
  20  -6   4    3.85    2.43   4
  20   6   4    6.02    3.13   2
  21   6   4    6.22    3.39   2
 -21  -6  -4    1.39    1.81   1
  21  -6   4    2.55    2.48   4
  21   6   4    1.82    1.90   3
 -21   6  -4    3.73    2.22   3
 -22   6  -4    4.10    2.24   3
  22  -6   4   -0.64    2.14   4
  22   6   4    1.51    2.97   2
  22   6   4    6.67    2.62   3
 -23   6  -4    3.25    2.30   3
  23   6   4    0.78    2.06   3
  23  -6   4   -0.81    2.13   4
 -21  -7   4   21.97    4.75   1
  21  -7  -4    7.95    3.42   4
 -20  -7   4   -1.60    1.84   1
  20   7  -4   -1.69    2.34   2
  20  -7  -4    2.70    2.53   4
 -20   7   4    2.23    2.37   3
 -19   7   4   11.56    3.46   3
  19   7  -4    6.49    3.35   2
  19  -7  -4    9.06    3.53   4
 -19  -7   4    6.56    2.82   1
  18  -7  -4    1.44    2.50   4
 -18   7   4    1.19    1.88   3
 -18  -7   4   -0.27    1.88   1
  18   7  -4    5.98    3.03   2
 -17  -7   4    0.77    1.79   1
  17   7  -4    2.47    2.68   2
  17  -7  -4    3.29    2.32   4
 -17   7   4    0.51    2.13   3
 -16  -7   4    3.66    1.89   1
  16  -7  -4   -0.38    1.75   4
  16   7  -4    4.15    2.45   2
 -16   7   4    2.98    1.86   3
  15   7  -4    2.01    2.49   2
 -15   7   4    0.37    1.67   3
  15  -7  -4   -0.41    1.97   4
 -15  -7   4    0.74    1.80   1
  14  -7  -4   -0.57    1.64   4
 -14   7   4    1.99    2.09   3
 -14  -7   4    0.55    1.48   1
  14  -7  -4    1.39    1.63   1
  14   7  -4   -1.54    1.95   2
 -13  -7   4    8.39    2.92   1
 -13   7   4    5.71    2.68   3
  13   7  -4   11.74    3.57   2
  13  -7  -4   16.46    3.52   1
  12  -7  -4    2.10    1.51   1
 -12  -7   4    1.91    1.59   1
 -12   7   4    0.74    1.69   3
  12   7  -4    1.52    2.13   2
 -11   7   4    2.20    1.85   3
  11  -7  -4    5.30    2.18   1
  11   7  -4    3.04    2.10   2
 -11  -7   4    1.70    1.71   1
 -10   7   4   -0.58    1.66   3
  10   7  -4   -0.21    1.90   2
 -10  -7   4    0.25    1.73   1
  10  -7  -4    2.66    1.73   1
  -9  -7   4    5.20    2.23   1
   9  -7  -4   12.47    3.05   1
  -9   7   4   10.53    3.13   3
   9   7  -4    4.06    2.30   2
  -8  -7   4    2.82    1.76   1
  -8   7   4   -0.41    1.36   3
   8  -7  -4    3.51    1.75   1
   8   7  -4    1.94    1.96   2
   7   7  -4   22.95    4.28   2
  -7  -7   4   20.07    4.13   1
  -7   7   4   17.19    3.74   3
   7  -7  -4   22.73    4.17   1
  -6   7   4    0.17    1.59   3
   6  -7  -4   -0.49    1.15   1
   6   7  -4   -0.33    1.69   2
  -6  -7   4    3.06    1.73   1
  -5  -7   4    2.95    1.72   1
   5   7  -4    1.12    2.03   2
   5  -7  -4    3.06    1.77   1
  -5   7   4   -0.54    1.46   3
   4  -7  -4    1.57    1.48   1
   4   7  -4    1.10    1.73   2
  -4  -7   4   -0.02    1.21   1
  -4   7   4    1.20    1.62   3
   3   7  -4   -1.10    1.34   2
  -3  -7   4    2.07    1.75   1
   3  -7  -4    3.91    1.94   1
  -3   7   4    2.74    1.70   3
   2  -7  -4    4.16    1.95   1
  -2  -7   4   -0.51    1.24   1
   2   7  -4   -0.10    1.23   3
  -2   7   4    0.97    1.60   3
   2   7  -4    0.05    1.58   2
   1  -7  -4    1.29    1.59   1
   1   7  -4   -0.21    1.37   2
  -1  -7   4    0.41    1.31   1
   1   7  -4    2.92    1.45   3
  -1   7   4   -0.03    1.52   3
   0   7   4    2.66    1.79   3
   0  -7  -4    1.30    1.70   1
   0  -7   4   -0.42    1.23   1
   0   7  -4   -0.97    1.25   3
   0   7  -4    2.70    1.81   2
  -1  -7  -4   13.56    3.20   1
   1  -7   4   12.66    3.04   1
   1   7   4   10.63    2.74   3
  -1   7  -4    9.18    2.74   3
  -1   7  -4   11.84    2.83   2
  -2   7  -4    3.03    1.77   3
   2  -7   4   -0.72    1.02   1
  -2  -7  -4    2.02    1.88   1
  -2   7  -4   -0.66    1.36   2
   2   7   4    0.58    1.42   3
  -3   7  -4    1.23    1.76   2
   3  -7   4    2.65    1.62   1
   3   7   4    0.71    1.56   3
  -3   7  -4    1.70    1.66   3
  -3  -7  -4    0.71    1.42   1
  -4   7  -4    0.25    1.56   3
   4   7   4    0.92    1.26   3
  -4  -7  -4    1.05    1.42   1
   4  -7   4   -0.19    1.31   1
   4   7   4    0.71    1.97   2
   5  -7   4   15.73    3.19   1
   5   7   4   14.04    3.43   2
  -5   7  -4   19.37    3.67   3
  -5  -7  -4   17.53    3.84   1
   5   7   4   16.46    3.45   3
  -6   7  -4    1.39    1.66   3
   6   7   4    2.38    1.93   2
   6   7   4    1.15    1.44   3
   6  -7   4    0.70    1.37   1
  -6  -7  -4    0.34    1.46   1
   7  -7   4   20.07    3.58   1
  -7   7  -4   15.51    3.35   3
   7   7   4    8.79    2.57   3
   7   7   4   17.69    3.80   2
  -7  -7  -4   19.73    4.10   1
   8   7   4   -0.14    1.71   2
  -8   7  -4    0.31    1.57   3
  -8  -7  -4    0.34    1.43   1
   8   7   4    3.75    1.80   3
   8  -7   4   -0.91    1.54   4
  -9   7  -4    4.07    1.94   3
   9  -7   4   -2.15    1.39   4
   9   7   4    4.57    1.88   3
  -9  -7  -4   -1.04    1.50   1
   9   7   4    3.06    2.38   2
 -10   7  -4    0.72    1.52   3
  10  -7   4    0.87    2.05   4
 -10  -7  -4    2.53    1.75   1
  10   7   4    4.04    2.41   2
  10   7   4    1.52    1.66   3
  11   7   4   15.28    3.93   2
  11   7   4   17.19    3.42   3
 -11  -7  -4   13.70    3.39   1
 -11   7  -4   14.02    3.22   3
  11  -7   4    9.83    3.47   4
 -12   7  -4   -0.15    1.46   3
 -12  -7  -4    1.64    1.74   1
  12   7   4    2.17    1.83   3
  12   7   4    0.51    1.93   2
  12  -7   4   -0.57    1.65   4
  13  -7   4    9.51    3.07   4
 -13  -7  -4    8.77    2.90   1
 -13   7  -4    7.30    2.84   3
  13   7   4   12.82    3.60   2
  13   7   4    9.52    2.49   3
  14  -7   4    1.36    1.98   4
  14   7   4    3.72    2.36   3
 -14   7  -4    3.41    2.10   3
 -14  -7  -4    0.89    1.60   1
  14   7   4   -0.55    1.73   2
  15   7   4    9.71    3.37   2
 -15   7  -4   10.27    2.89   3
  15  -7   4    5.13    2.58   4
  15   7   4   10.19    2.79   3
 -15  -7  -4    6.24    2.53   1
  16   7   4    2.47    1.90   3
  16  -7   4    1.32    2.28   4
 -16   7  -4    1.30    1.78   3
  16   7   4   -3.21    2.00   2
 -16  -7  -4    1.30    1.79   1
  17   7   4    3.75    2.62   2
  17   7   4    7.21    2.56   3
 -17  -7  -4    1.23    2.07   1
  17  -7   4    3.76    2.38   4
 -17   7  -4    6.40    2.45   3
 -18  -7  -4    1.43    1.90   1
  18   7   4    0.61    2.52   2
  18  -7   4    0.86    2.08   4
  18   7   4    4.27    2.19   3
 -18   7  -4    1.67    2.16   3
  19   7   4    0.44    2.68   2
  19   7   4   10.72    3.25   3
  19  -7   4   -0.27    2.02   4
 -19  -7  -4    3.19    2.27   1
 -19   7  -4    2.45    2.29   3
  20  -7   4    0.11    2.57   4
 -20   7  -4    2.54    2.25   3
  20   7   4    6.56    2.79   3
 -20  -7  -4    5.12    2.77   1
 -15   8   4    1.76    1.99   3
  15   8  -4    7.00    3.38   2
 -14  -8   4    2.62    2.38   1
  14   8  -4    4.75    3.01   2
 -14   8   4    2.71    2.10   3
 -13   8   4   -1.02    1.59   3
 -13  -8   4    3.92    2.61   1
  13   8  -4    1.47    2.54   2
  12   8  -4    9.35    3.48   2
 -12  -8   4   15.78    4.02   1
  12  -8  -4   10.61    3.15   1
 -12   8   4    8.73    3.08   3
 -11  -8   4    2.30    1.91   1
 -11   8   4    4.44    2.07   3
  11  -8  -4    5.92    2.40   1
[truncated: 2,345,771 more chars]
