# Supplementary material for: Involvement of conformational isomerism in the complexity of the crystal network of 1-(4-nitro­phen­yl)-1H-1,3-benzimidazole derivatives driven by C—H⋯A (A = NO2, Npy and π) and orthogonal Npy⋯NO2 and ONO⋯Csp 2 inter­actions
Source: Acta Crystallogr C Struct Chem. 2018 Mar 7;74(Pt 4):428–36. doi: 10.1107/S2053229618003406 (PMC5885323; doi:10.1107/S2053229618003406)
Supplement: Supplementary file 2 [file c-74-00428-Isup2.hkl]

data_I                                                                          
_shelx_title ' baezwolm in C2/c'                                                
_shelx_refln_list_code          4                                               
_shelx_F_calc_maximum      542.32                                               
_exptl_crystal_F_000      1984.00                                               
_reflns_d_resolution_high  0.8410                                               
                                                                                
loop_                                                                           
 _space_group_symop_operation_xyz                                               
 'x, y, z'                                                                      
 '-x, y, -z+1/2'                                                                
 'x+1/2, y+1/2, z'                                                              
 '-x+1/2, y+1/2, -z+1/2'                                                        
 '-x, -y, -z'                                                                   
 'x, -y, z-1/2'                                                                 
 '-x+1/2, -y+1/2, -z'                                                           
 'x+1/2, -y+1/2, z-1/2'                                                         
                                                                                
_cell_length_a    25.0738                                                       
_cell_length_b     7.1422                                                       
_cell_length_c    24.2833                                                       
_cell_angle_alpha  90.000                                                       
_cell_angle_beta   96.599                                                       
_cell_angle_gamma  90.000                                                       
                                                                                
_shelx_F_squared_multiplier     1.000                                           
                                                                                
loop_                                                                           
 _refln_index_h                                                                 
 _refln_index_k                                                                 
 _refln_index_l                                                                 
 _refln_F_squared_calc                                                          
 _refln_F_squared_meas                                                          
 _refln_F_squared_sigma                                                         
 _refln_observed_status                                                         
   2   0   0        949.97        921.64        25.36 o                         
   6   0   0         15.04         15.48         8.36 o                         
   8   0   0      53077.60      50402.26      1137.15 o                         
  10   0   0       4653.84       4911.52       111.48 o                         
  12   0   0      35250.30      39570.97       780.74 o                         
  14   0   0        825.74        796.08        34.76 o                         
  16   0   0        155.04        174.58        34.81 o                         
  18   0   0       3509.07       3219.39       137.09 o                         
  20   0   0        846.81        790.17        50.06 o                         
  22   0   0        225.68        320.72        43.50 o                         
  24   0   0       2007.33       1840.17        84.81 o                         
  26   0   0        247.85        323.91        62.45 o                         
  28   0   0        173.43        221.07        53.88 o                         
   1   1   0        828.74        832.85        16.95 o                         
   3   1   0       1199.65       1004.15        22.70 o                         
   5   1   0       2244.18       2261.91        40.83 o                         
   7   1   0        140.42        119.03         9.31 o                         
   9   1   0         74.10        118.89        14.72 o                         
  11   1   0        891.06       1017.59        43.88 o                         
  13   1   0       8458.38       9601.47       158.72 o                         
  15   1   0       7386.31       7239.43       117.89 o                         
  17   1   0          6.05         36.58        10.25 o                         
  19   1   0        477.74        522.74        25.19 o                         
  21   1   0       2168.52       2082.80        60.85 o                         
  23   1   0       1492.33       1364.67        55.08 o                         
  25   1   0       2317.64       2056.99        81.62 o                         
  27   1   0        169.94        262.14        37.90 o                         
  29   1   0         16.41         38.99        27.97 o                         
   0   2   0      22719.46      23463.54       462.70 o                         
   2   2   0     294107.44     253742.27      3626.16 o                         
   4   2   0       3173.17       3204.38        53.04 o                         
   6   2   0      10147.82      10159.28       149.19 o                         
   8   2   0        144.02        212.70        14.87 o                         
  10   2   0      28322.64      29567.02       415.91 o                         
  12   2   0         15.25         18.98         9.27 o                         
  14   2   0       1982.35       1939.56        46.92 o                         
  16   2   0         94.01        139.23        15.66 o                         
  18   2   0        417.87        493.90        34.68 o                         
  20   2   0        215.93        230.02        29.57 o                         
  22   2   0        153.41        151.82        30.00 o                         
  24   2   0        451.75        544.65        48.57 o                         
  26   2   0        954.30        860.15        54.95 o                         
  28   2   0         11.81         63.97        26.57 o                         
   1   3   0        234.62        269.73        14.51 o                         
   3   3   0        103.32        125.53        11.22 o                         
   5   3   0       2331.65       2231.10        43.04 o                         
   7   3   0        546.29        471.91        17.09 o                         
   9   3   0       1469.19       1386.32        32.56 o                         
  11   3   0       1316.90       1365.87        36.31 o                         
  13   3   0       2464.88       2599.30        59.30 o                         
  15   3   0       1008.18        892.04        38.44 o                         
  17   3   0        125.64        148.79        23.65 o                         
  19   3   0         21.32         71.08        19.74 o                         
  21   3   0          1.06         41.68        17.53 o                         
  23   3   0        979.37       1040.37        59.16 o                         
  25   3   0        285.36        329.09        42.65 o                         
  27   3   0          1.31          2.30        22.48 o                         
   0   4   0         37.98         32.34        16.05 o                         
   2   4   0      10665.49      10519.14       160.98 o                         
   4   4   0       9335.91       9273.36       144.36 o                         
   6   4   0       1805.81       1573.40        41.77 o                         
   8   4   0       5963.43       5569.38       103.10 o                         
  10   4   0         32.30         40.61        13.37 o                         
  12   4   0        441.49        435.05        27.50 o                         
  14   4   0       1385.24       1123.32        58.71 o                         
  16   4   0       1613.38       1473.60        57.06 o                         
  18   4   0        140.42        161.68        26.18 o                         
  20   4   0        337.29        346.77        38.82 o                         
  22   4   0        272.22        392.40        42.46 o                         
  24   4   0        302.39        435.66        51.93 o                         
  26   4   0          0.22         63.22        24.54 o                         
   1   5   0        605.37        598.07        27.06 o                         
   3   5   0        555.68        481.96        25.96 o                         
   5   5   0        602.81        512.09        26.22 o                         
   7   5   0        752.46        739.98        30.99 o                         
   9   5   0         17.98         10.07        12.31 o                         
  11   5   0        121.23        164.31        22.45 o                         
  13   5   0        631.22        738.74        47.62 o                         
  15   5   0       1403.24       1166.28        52.08 o                         
  17   5   0         38.17         62.13        21.56 o                         
  19   5   0         36.12         82.80        24.05 o                         
  21   5   0         78.08        105.47        25.08 o                         
  23   5   0        390.13        507.75        57.01 o                         
   0   6   0       1422.93       1157.66        65.51 o                         
   2   6   0         20.77         40.78        15.74 o                         
   4   6   0         38.11         59.79        21.70 o                         
   6   6   0       1962.56       1671.96        54.73 o                         
   8   6   0        457.03        534.84        38.62 o                         
  10   6   0          0.96         32.10        15.20 o                         
  12   6   0        354.97        492.13        39.25 o                         
  14   6   0        265.21        343.46        39.36 o                         
  16   6   0        593.91        602.53        47.70 o                         
  18   6   0        515.21        553.73        64.13 o                         
  20   6   0         52.74         19.24        25.46 o                         
   1   7   0        152.95        172.37        27.08 o                         
   3   7   0        133.24        215.12        29.63 o                         
   5   7   0         38.00         64.71        19.75 o                         
   7   7   0         39.27        115.84        24.29 o                         
   9   7   0          6.22         54.81        19.15 o                         
  11   7   0        619.86        620.49        38.68 o                         
  13   7   0          0.79         36.55        24.79 o                         
  15   7   0        213.80        316.52        46.86 o                         
   0   8   0         91.46        136.41        41.30 o                         
   2   8   0          2.69         41.33        24.65 o                         
   4   8   0         91.08        174.58        32.64 o                         
   6   8   0          4.50         64.97        22.59 o                         
   8   8   0         67.30         94.11        29.54 o                         
 -29   1   1         18.00         98.25        33.73 o                         
 -27   1   1        201.64        188.32        32.46 o                         
 -25   1   1        394.04        505.46        48.71 o                         
 -23   1   1        890.95        866.09        43.20 o                         
 -21   1   1        261.97        285.26        25.10 o                         
 -19   1   1       1007.06        998.71        38.02 o                         
 -17   1   1        885.33        721.13        26.04 o                         
 -15   1   1       7189.28       7832.64       125.95 o                         
 -13   1   1       5612.63       6186.73       100.64 o                         
 -11   1   1       1906.20       1969.29        39.71 o                         
  -9   1   1          8.89         22.25         6.21 o                         
  -7   1   1         79.77        136.07        13.28 o                         
  -5   1   1        380.48        286.45        10.76 o                         
  -3   1   1         58.43        118.98         7.21 o                         
  -1   1   1       1489.89       1422.47        25.55 o                         
   1   1   1      13091.43      13018.06       194.05 o                         
   3   1   1        165.75        188.14         8.43 o                         
   5   1   1       6098.27       6227.58        92.25 o                         
   7   1   1      15600.83      16595.46       235.51 o                         
   9   1   1       3965.13       4166.39        69.82 o                         
  11   1   1      28321.69      31881.94       477.88 o                         
  13   1   1         75.09         98.28        12.52 o                         
  15   1   1        730.50        805.32        40.05 o                         
  17   1   1         16.15         21.32        11.27 o                         
  19   1   1        227.40        248.64        25.60 o                         
  21   1   1         70.50         76.39        17.52 o                         
  23   1   1       1133.30        922.22        41.83 o                         
  25   1   1         88.37        122.52        48.90 o                         
  27   1   1         37.86         51.87        22.46 o                         
  29   1   1        251.82        335.14        53.95 o                         
 -28   2   1        218.44        378.35        46.16 o                         
 -26   2   1         98.53        131.49        30.13 o                         
 -24   2   1          0.02          8.26        18.95 o                         
 -22   2   1        288.42        375.87        42.73 o                         
 -20   2   1        174.54        287.65        32.73 o                         
 -18   2   1        116.16        138.65        20.08 o                         
 -16   2   1          0.75         12.76         9.52 o                         
 -14   2   1        656.02        670.85        27.00 o                         
 -12   2   1        619.65        582.30        20.18 o                         
 -10   2   1        561.43        824.68        28.43 o                         
  -8   2   1        281.92        263.66        13.69 o                         
  -6   2   1        116.08        187.02        12.96 o                         
  -4   2   1       2381.38       2283.52        40.39 o                         
  -2   2   1     175997.72     165161.45      2245.82 o                         
   0   2   1      32907.53      33331.74       460.93 o                         
   2   2   1      30878.14      31842.65       441.28 o                         
   4   2   1       5153.25       5196.27        87.15 o                         
   6   2   1        225.24        285.92        12.95 o                         
   8   2   1         74.21         74.60         8.74 o                         
  10   2   1         94.77        108.78        11.11 o                         
  12   2   1       1204.95       1258.87        31.00 o                         
  14   2   1        242.96        285.23        18.08 o                         
  16   2   1        593.49        606.21        26.21 o                         
  18   2   1        458.70        468.90        33.16 o                         
  20   2   1        111.50        124.36        23.24 o                         
  22   2   1          8.90         36.07        20.70 o                         
  24   2   1        305.78        487.91        49.49 o                         
  26   2   1          0.02          9.07        23.32 o                         
  28   2   1         19.97         55.44        29.41 o                         
 -27   3   1         56.90         81.95        28.84 o                         
 -25   3   1        335.16        466.89        52.87 o                         
 -23   3   1        114.85        191.68        30.52 o                         
 -21   3   1        521.58        586.32        41.24 o                         
 -19   3   1        263.87        289.43        32.98 o                         
 -17   3   1       9507.63       8822.05       190.33 o                         
 -15   3   1        787.01        767.90        33.12 o                         
 -13   3   1       1945.59       1906.61        53.28 o                         
 -11   3   1        854.24        765.18        24.31 o                         
  -9   3   1        392.46        429.38        17.94 o                         
  -7   3   1          0.03         20.44        12.59 o                         
  -5   3   1        325.98        363.34        15.84 o                         
  -3   3   1       5348.67       5194.91        83.97 o                         
  -1   3   1       8714.72       8655.12       140.12 o                         
   1   3   1       2456.73       2330.26        49.31 o                         
   3   3   1        249.59        272.21        14.44 o                         
   5   3   1       5258.44       4943.17        88.14 o                         
   7   3   1         29.91         16.89         8.17 o                         
   9   3   1       8575.06       9016.62       176.10 o                         
  11   3   1        274.11        432.62        24.30 o                         
  13   3   1       1845.44       1774.63        46.59 o                         
  15   3   1        338.64        458.51        31.59 o                         
  17   3   1        249.47        378.73        42.36 o                         
  19   3   1       1600.06       1514.18        58.28 o                         
  21   3   1       1057.35        859.84        45.07 o                         
  23   3   1         50.05         80.93        23.98 o                         
  25   3   1         13.48         64.14        24.69 o                         
  27   3   1         33.03        105.26        31.79 o                         
 -26   4   1          9.93         23.51        27.59 o                         
 -24   4   1        432.19        589.43        59.34 o                         
 -22   4   1        286.91        317.98        37.27 o                         
 -20   4   1        725.63        717.56        43.78 o                         
 -18   4   1        206.96        215.63        30.01 o                         
 -16   4   1        475.17        565.49        39.35 o                         
 -14   4   1       1188.06       1074.08        40.75 o                         
 -12   4   1        188.68        239.72        24.05 o                         
 -10   4   1          1.19         10.98        12.13 o                         
  -8   4   1         81.06         46.96        15.68 o                         
  -6   4   1        332.61        329.01        18.94 o                         
  -4   4   1      11584.23      11335.43       172.30 o                         
  -2   4   1       3089.90       3029.93        58.24 o                         
   0   4   1      11574.71      11107.62       168.80 o                         
   2   4   1       1630.34       1606.04        73.31 o                         
   4   4   1        889.09        904.75        36.65 o                         
   6   4   1          0.75          8.89         9.80 o                         
   8   4   1        957.70        917.26        36.91 o                         
  10   4   1        654.38        617.43        27.18 o                         
  12   4   1        145.63        127.34        24.93 o                         
  14   4   1       1213.98       1037.94        45.70 o                         
  16   4   1        368.88        498.19        46.41 o                         
  18   4   1        304.94        389.22        39.28 o                         
  20   4   1         20.22         51.86        23.07 o                         
  22   4   1          8.58          4.68        20.45 o                         
  24   4   1         63.24        116.70        34.10 o                         
 -23   5   1        289.55        257.78        39.99 o                         
 -21   5   1        100.22        144.40        32.68 o                         
 -19   5   1        115.64        113.04        29.25 o                         
 -17   5   1       2249.44       1997.98        72.25 o                         
 -15   5   1        348.77        411.15        47.43 o                         
 -13   5   1       1715.33       1508.99        51.79 o                         
 -11   5   1        106.40        148.61        21.41 o                         
  -9   5   1        776.66        679.28        32.42 o                         
  -7   5   1        115.94        180.36        23.20 o                         
  -5   5   1        644.96        599.55        27.39 o                         
  -3   5   1       1181.29        953.76        33.45 o                         
  -1   5   1       2744.70       2473.42        53.91 o                         
   1   5   1       1448.66       1321.64        39.87 o                         
   3   5   1        223.30        248.18        22.86 o                         
   5   5   1        948.23        843.41        36.74 o                         
   7   5   1       1303.71       1080.40        39.08 o                         
   9   5   1        647.76        638.54        32.13 o                         
  11   5   1          0.23          4.38        12.66 o                         
  13   5   1        111.14        160.04        31.81 o                         
  15   5   1         82.17        124.75        37.45 o                         
  17   5   1        262.44        334.21        36.93 o                         
  19   5   1        540.19        611.60        49.46 o                         
  21   5   1        177.08        217.99        33.10 o                         
  23   5   1         26.41         44.25        26.91 o                         
 -20   6   1         55.13         57.89        26.87 o                         
 -18   6   1        332.12        328.06        67.61 o                         
 -16   6   1         69.66        104.38        28.88 o                         
 -14   6   1         21.47         60.19        19.89 o                         
 -12   6   1         34.72         56.01        19.65 o                         
 -10   6   1        282.59        256.53        28.82 o                         
  -8   6   1        461.19        627.94        35.45 o                         
  -6   6   1        672.03        583.06        32.84 o                         
  -4   6   1        679.95        525.02        37.44 o                         
  -2   6   1         59.85         84.01        17.97 o                         
   0   6   1          0.84        -10.83        13.57 o                         
   2   6   1        723.55        633.87        32.69 o                         
   4   6   1        111.51        154.90        24.49 o                         
   6   6   1        285.78        363.44        32.15 o                         
   8   6   1        223.28        206.33        26.56 o                         
  10   6   1        197.92        226.44        26.34 o                         
  12   6   1        466.56        538.52        46.67 o                         
  14   6   1         58.69        123.14        25.57 o                         
  16   6   1        554.06        559.82        52.56 o                         
  18   6   1         54.76        101.34        25.56 o                         
  20   6   1        181.15        284.10        43.79 o                         
 -15   7   1        225.63        357.93        48.97 o                         
 -13   7   1        110.64        149.67        32.04 o                         
 -11   7   1         13.32         70.66        28.11 o                         
  -9   7   1        161.23        183.07        28.83 o                         
  -7   7   1        501.68        569.32        44.30 o                         
  -5   7   1        964.72        796.63        43.11 o                         
  -3   7   1        248.71        231.48        29.91 o                         
  -1   7   1         35.06         51.65        20.03 o                         
   1   7   1          0.27         -3.73        16.03 o                         
   3   7   1         32.88         89.62        22.30 o                         
   5   7   1        464.06        503.50        41.08 o                         
   7   7   1          0.77         -1.82        17.35 o                         
   9   7   1         24.49         58.98        20.52 o                         
  11   7   1         29.39         62.70        22.37 o                         
  13   7   1        591.18        587.02        42.73 o                         
  15   7   1          0.65         51.31        25.55 o                         
 -10   8   1        480.65        567.53        61.56 o                         
  -8   8   1         15.08         56.77        25.52 o                         
  -6   8   1        660.55        592.33        54.60 o                         
  -4   8   1          4.28         54.41        29.48 o                         
  -2   8   1         27.69        137.80        28.34 o                         
   0   8   1        318.81        360.20        48.20 o                         
   2   8   1         90.76        187.27        31.76 o                         
   4   8   1        124.77        131.48        29.26 o                         
   6   8   1        598.90        582.22        53.41 o                         
   8   8   1         28.19         86.25        25.00 o                         
 -28   0   2         80.14        145.78        76.18 o                         
 -26   0   2         30.33         44.55        26.29 o                         
 -24   0   2        504.97        569.98        75.37 o                         
 -22   0   2       5324.12       4918.85       156.31 o                         
 -20   0   2        606.55        573.66        41.72 o                         
 -18   0   2        205.09        294.86        29.92 o                         
 -16   0   2       1705.96       1553.78        88.51 o                         
 -14   0   2        554.84        629.02        32.49 o                         
 -12   0   2       7008.95       7880.48       174.25 o                         
 -10   0   2        136.24        231.74        20.09 o                         
  -8   0   2        505.58        566.66        24.72 o                         
  -6   0   2       5911.28       5430.64       195.64 o                         
  -4   0   2      53370.93      52378.77      1165.70 o                         
  -2   0   2         49.73         79.67         5.38 o                         
   0   0   2        141.85        207.00         8.48 o                         
   2   0   2       1067.94        933.65        31.84 o                         
   4   0   2      15521.09      16221.30       319.90 o                         
   6   0   2      24447.81      24537.46       560.94 o                         
   8   0   2       1128.52       1113.39        36.40 o                         
  10   0   2         44.75         11.68         8.12 o                         
  12   0   2       6457.03       7056.73       156.86 o                         
  14   0   2       8487.61       8790.71       193.61 o                         
  16   0   2       6170.58       6385.05       159.71 o                         
  18   0   2          0.08         32.72        20.76 o                         
  20   0   2       1084.31        990.07        60.67 o                         
  22   0   2       1218.96       1150.36        62.96 o                         
  24   0   2        831.49        706.05        69.13 o                         
  26   0   2        272.19        360.21        50.63 o                         
  28   0   2         48.87        229.37        55.49 o                         
 -29   1   2          0.01        108.90        36.65 o                         
 -27   1   2         51.39        108.27        31.53 o                         
 -25   1   2        351.44        491.25        42.98 o                         
 -23   1   2       2853.11       2443.57        77.10 o                         
 -21   1   2       1429.44       1340.05        46.40 o                         
 -19   1   2        772.84        779.84        28.19 o                         
 -17   1   2         46.93         58.53        11.82 o                         
 -15   1   2       4360.74       4286.37        82.73 o                         
 -13   1   2       1742.80       1628.27        42.11 o                         
 -11   1   2       3117.24       3162.51        56.51 o                         
  -9   1   2       2519.73       2510.95        45.42 o                         
  -7   1   2       3775.14       3943.10        67.51 o                         
  -3   1   2        216.83        198.31         9.26 o                         
  -1   1   2       5531.48       5547.79        80.39 o                         
   1   1   2       7965.53       7888.53       130.53 o                         
   3   1   2      15339.61      15859.47       237.09 o                         
   5   1   2       5636.28       5459.69        82.48 o                         
   7   1   2        131.46        164.39        10.72 o                         
   9   1   2       1191.78       1184.90        26.88 o                         
  11   1   2       3248.50       3438.82        65.00 o                         
  13   1   2        683.56        704.43        33.43 o                         
  15   1   2          0.00         14.69         8.36 o                         
  17   1   2       2383.74       2264.73        54.91 o                         
  19   1   2       1230.13       1205.02        43.55 o                         
  21   1   2       1296.25       1172.60        44.57 o                         
  23   1   2         96.29        203.73        25.56 o                         
  25   1   2        113.68        158.50        46.99 o                         
  27   1   2        130.24        160.69        32.16 o                         
  29   1   2         10.52         32.48        25.36 o                         
 -28   2   2         37.18        127.86        38.78 o                         
 -26   2   2        218.79        289.90        39.94 o                         
 -24   2   2        588.50        615.46        51.63 o                         
 -22   2   2        443.27        529.88        38.66 o                         
 -20   2   2       1070.46       1009.99        45.52 o                         
 -18   2   2          9.13         21.25        11.50 o                         
 -16   2   2         14.73         44.95        11.38 o                         
 -14   2   2       3444.04       3255.99        66.86 o                         
 -12   2   2         74.02         95.43        11.15 o                         
 -10   2   2          7.19         13.55         7.26 o                         
  -8   2   2          1.27          2.18         5.74 o                         
  -6   2   2        389.11        421.93        14.62 o                         
  -4   2   2      31373.59      30824.14       495.83 o                         
  -2   2   2        223.28        250.20        12.08 o                         
   0   2   2      35420.50      36447.32       503.46 o                         
   2   2   2       1115.06        980.62        22.33 o                         
   4   2   2      24113.67      23878.83       387.73 o                         
   6   2   2          7.86         16.33         6.78 o                         
   8   2   2         18.65         34.64         6.94 o                         
  10   2   2       3185.62       3327.14        59.27 o                         
  12   2   2        191.42        170.94        14.13 o                         
  14   2   2       1111.11       1156.86        31.09 o                         
  16   2   2       4222.60       4335.06        87.28 o                         
  18   2   2       5817.07       5392.08       106.75 o                         
  20   2   2        187.57        222.08        32.17 o                         
  22   2   2        551.15        615.53        49.49 o                         
  24   2   2        656.22        740.58        52.22 o                         
  26   2   2         70.05        105.92        27.75 o                         
  28   2   2        106.12        156.81        31.97 o                         
 -27   3   2          2.77         75.75        27.55 o                         
 -25   3   2         23.39         20.51        25.53 o                         
 -23   3   2          0.14         27.69        19.24 o                         
 -21   3   2        761.81        608.37        38.75 o                         
 -19   3   2       3087.41       2789.19        83.88 o                         
 -17   3   2        116.72        184.19        23.11 o                         
 -15   3   2       1071.05       1023.63        43.47 o                         
 -13   3   2       3302.10       3101.06        66.13 o                         
 -11   3   2        116.76         87.80        12.09 o                         
  -9   3   2        134.57        197.69        14.24 o                         
  -7   3   2        197.08        197.22        13.74 o                         
  -5   3   2       1813.78       1810.95        37.35 o                         
  -3   3   2       1996.05       2015.11        40.13 o                         
  -1   3   2        439.85        401.13        16.24 o                         
   1   3   2       1323.75       1405.84        31.26 o                         
   3   3   2          0.47          3.63         5.56 o                         
   5   3   2       2161.67       2054.85        45.71 o                         
   7   3   2       2151.77       2343.59        72.65 o                         
   9   3   2       2703.59       2689.60        57.72 o                         
  11   3   2         12.40         13.55         9.51 o                         
  13   3   2        548.19        537.69        24.77 o                         
  15   3   2        150.89        201.35        24.70 o                         
  17   3   2        564.95        564.94        39.38 o                         
  19   3   2        451.27        528.16        38.36 o                         
  21   3   2       2048.77       1880.34        69.92 o                         
  23   3   2         23.92         27.80        20.69 o                         
  25   3   2        301.19        413.04        48.26 o                         
  27   3   2        162.68        234.73        37.83 o                         
 -26   4   2         21.12         85.58        47.69 o                         
 -24   4   2        260.05        272.15        42.71 o                         
 -22   4   2        408.49        459.84        72.57 o                         
 -20   4   2        859.09        894.18        46.76 o                         
 -18   4   2        410.52        570.67        45.92 o                         
 -16   4   2        956.51        882.90        38.25 o                         
 -14   4   2        126.53        184.63        22.55 o                         
 -12   4   2        401.68        503.14        27.54 o                         
 -10   4   2         13.25         20.00        11.90 o                         
  -8   4   2         40.75         31.50        11.11 o                         
  -6   4   2       6594.64       6085.69       100.69 o                         
  -4   4   2       4615.69       4467.82        78.60 o                         
  -2   4   2       8742.57       8395.97       132.03 o                         
   0   4   2       1298.46       1131.11        30.70 o                         
   2   4   2        104.28        132.04        13.69 o                         
   4   4   2       4840.62       4831.78        91.64 o                         
   6   4   2         52.37         53.57        12.50 o                         
   8   4   2       4550.29       4436.48        87.25 o                         
  10   4   2       1189.12       1203.62        42.21 o                         
  12   4   2         30.15         66.22        15.03 o                         
  14   4   2         69.95         81.44        20.86 o                         
  16   4   2       3406.21       3021.10        89.13 o                         
  18   4   2        795.79        742.32        41.77 o                         
  20   4   2          4.96          7.89        16.77 o                         
  22   4   2        198.86        306.50        54.60 o                         
  24   4   2          0.01         45.47        28.47 o                         
 -23   5   2        279.16        438.79        67.14 o                         
 -21   5   2         15.51         43.36        26.11 o                         
 -19   5   2        161.58        228.64        37.71 o                         
 -17   5   2       1380.33       1263.41        68.30 o                         
 -15   5   2         10.67         37.99        15.60 o                         
 -13   5   2        120.09        176.29        24.45 o                         
 -11   5   2       1198.45       1121.42        50.84 o                         
  -9   5   2          0.17          4.36        17.16 o                         
  -7   5   2       1886.45       1679.55        59.86 o                         
  -5   5   2        944.85        775.41        39.81 o                         
  -3   5   2        105.40        118.96        17.25 o                         
  -1   5   2          4.56         -6.31         9.52 o                         
   1   5   2         97.16        155.80        19.40 o                         
   3   5   2         22.57         30.05        12.34 o                         
   5   5   2        231.30        321.44        25.92 o                         
   7   5   2         80.64        110.39        18.19 o                         
   9   5   2        410.91        446.42        31.15 o                         
  11   5   2        818.33        796.89        35.96 o                         
  13   5   2        114.65        154.12        25.48 o                         
  15   5   2        267.62        327.04        35.89 o                         
  17   5   2       1798.04       1609.71        64.53 o                         
  19   5   2       1571.64       1308.56        63.06 o                         
  21   5   2         17.12         20.89        27.93 o                         
  23   5   2        713.88        777.74        73.35 o                         
 -20   6   2         62.76         52.76        27.54 o                         
 -18   6   2        218.20        252.18        41.73 o                         
 -16   6   2        114.30        166.08        35.49 o                         
 -14   6   2         91.04         55.28        23.91 o                         
 -12   6   2        309.17        418.46        35.34 o                         
 -10   6   2         32.08         46.26        16.72 o                         
  -8   6   2        513.22        504.95        35.55 o                         
  -6   6   2         91.41        157.32        30.19 o                         
  -4   6   2       2338.81       1995.89        66.08 o                         
  -2   6   2       2350.93       2059.62        60.59 o                         
   0   6   2        380.48        382.42        32.10 o                         
   2   6   2       1506.84       1285.28        59.07 o                         
   4   6   2         48.39         67.36        16.66 o                         
   6   6   2        599.96        558.67        31.95 o                         
   8   6   2        820.68        711.16        35.64 o                         
  10   6   2        737.17        667.57        35.09 o                         
  12   6   2        848.12        845.01        45.23 o                         
  14   6   2        223.98        330.95        39.02 o                         
  16   6   2        176.05        132.29        27.33 o                         
  18   6   2        137.44        205.48        33.46 o                         
  20   6   2         23.47          2.61        31.96 o                         
 -15   7   2       1324.54       1202.58        67.72 o                         
 -13   7   2        202.56        268.09        41.26 o                         
 -11   7   2         86.89        165.80        33.89 o                         
  -9   7   2          7.90         10.32        20.16 o                         
  -7   7   2        223.78        274.12        33.35 o                         
  -5   7   2        453.04        530.77        44.85 o                         
  -3   7   2         54.06        123.38        24.69 o                         
  -1   7   2         54.62         69.53        19.62 o                         
   1   7   2         93.36        152.50        27.28 o                         
   3   7   2         36.00         42.41        24.35 o                         
   5   7   2        364.30        433.76        40.84 o                         
   7   7   2         80.61        108.77        22.68 o                         
   9   7   2         53.81         88.61        21.29 o                         
  11   7   2          7.90         49.74        20.61 o                         
  13   7   2         85.95        106.38        30.96 o                         
  15   7   2        120.42        134.35        28.30 o                         
  -8   8   2          2.75          9.18        25.00 o                         
  -6   8   2        275.33        324.83        45.66 o                         
  -4   8   2         22.94         70.54        25.97 o                         
  -2   8   2         70.83        150.81        35.43 o                         
   0   8   2         26.88         89.66        25.04 o                         
   2   8   2         83.42        144.19        29.15 o                         
   4   8   2        190.36        223.48        36.03 o                         
   6   8   2        357.44        496.28        47.71 o                         
   8   8   2         48.20        104.24        28.92 o                         
 -29   1   3         21.75          8.88        29.08 o                         
 -27   1   3         10.03         37.09        25.96 o                         
 -25   1   3        146.76        161.09        26.64 o                         
 -23   1   3        294.02        282.84        31.15 o                         
 -21   1   3       3519.71       3524.56        86.79 o                         
 -19   1   3       1783.77       1697.68        50.47 o                         
 -17   1   3        783.12        681.98        24.99 o                         
 -15   1   3          0.01        -11.57         7.71 o                         
 -13   1   3       2927.61       3536.54        64.18 o                         
 -11   1   3       8914.95       9389.40       142.20 o                         
  -9   1   3       3642.72       3526.18        59.44 o                         
  -7   1   3       2010.55       1978.13        38.91 o                         
  -5   1   3      11575.93      12084.53       184.49 o                         
  -3   1   3      13270.50      13882.56       225.24 o                         
  -1   1   3      34388.38      34170.53       469.18 o                         
   1   1   3       5926.44       6213.84       184.54 o                         
   3   1   3      12033.01      12027.15       182.65 o                         
   5   1   3      21736.23      21608.28       302.29 o                         
   7   1   3       2973.94       3240.93        51.47 o                         
   9   1   3        664.88        722.73        19.44 o                         
  11   1   3       4156.20       4343.11        78.19 o                         
  13   1   3       1829.93       1981.60        52.38 o                         
  15   1   3       3793.65       3884.66        78.13 o                         
  17   1   3        719.60        650.85        27.38 o                         
  19   1   3       5526.76       5411.58       117.23 o                         
  21   1   3       1357.86       1319.76        47.88 o                         
  23   1   3        156.24        194.83        28.24 o                         
  25   1   3       1597.40       1403.15        68.10 o                         
  27   1   3          0.12         35.31        23.55 o                         
 -28   2   3         86.69        134.90        30.25 o                         
 -26   2   3        127.14        133.57        30.37 o                         
 -24   2   3         56.67         79.44        25.43 o                         
 -22   2   3        222.41        207.38        29.02 o                         
 -20   2   3       1225.71       1080.51        45.30 o                         
 -18   2   3       3976.43       3627.15        95.54 o                         
 -16   2   3       2159.29       2023.59        55.88 o                         
 -14   2   3       3793.77       3674.96        67.85 o                         
 -12   2   3        987.88        875.11        25.09 o                         
 -10   2   3      10074.71      10701.56       160.12 o                         
  -8   2   3        386.33        335.52        15.33 o                         
  -6   2   3        377.26        317.33        13.13 o                         
  -4   2   3      57159.66      57375.25       787.72 o                         
  -2   2   3        137.39        179.16        11.07 o                         
   0   2   3      16672.00      16976.40       257.53 o                         
   2   2   3     160885.09     155481.92      2116.45 o                         
   4   2   3      24258.68      24065.90       361.49 o                         
   6   2   3       1967.74       1903.98        40.95 o                         
   8   2   3        551.66        713.62        20.05 o                         
  10   2   3       5456.46       5685.89        92.29 o                         
  12   2   3        949.58        899.27        25.46 o                         
  14   2   3          5.61         12.55        10.34 o                         
  16   2   3         57.90         70.73        14.63 o                         
  18   2   3         97.52        136.75        20.61 o                         
  20   2   3         71.28         78.59        19.34 o                         
  22   2   3          1.77         24.33        17.54 o                         
  24   2   3          6.81         42.82        21.52 o                         
  26   2   3        703.41        840.99        52.93 o                         
  28   2   3        311.23        354.86        46.78 o                         
 -27   3   3          8.95         45.19        32.89 o                         
 -25   3   3          0.75         87.10        38.55 o                         
 -23   3   3        973.61        889.28        46.47 o                         
 -21   3   3        210.15        200.56        29.98 o                         
 -19   3   3       1815.22       1735.94        71.96 o                         
 -17   3   3        569.69        585.70        30.43 o                         
 -15   3   3        476.51        472.43        27.78 o                         
 -13   3   3       1880.30       1832.69        56.54 o                         
 -11   3   3       1058.52       1063.91        28.71 o                         
  -9   3   3       3285.39       3184.11        58.23 o                         
  -7   3   3        118.00        117.97        16.47 o                         
  -5   3   3       6446.09       6434.11       108.84 o                         
  -3   3   3         42.35         65.09         9.41 o                         
  -1   3   3        226.28        315.64        14.84 o                         
   1   3   3       5257.11       5493.08        88.37 o                         
   3   3   3        143.59        157.01        11.43 o                         
   5   3   3       1410.52       1356.94        35.17 o                         
   7   3   3       4824.80       4954.91        90.73 o                         
   9   3   3        805.04        752.70        26.71 o                         
  11   3   3       1987.15       2018.64        49.16 o                         
  13   3   3        121.35        152.17        22.96 o                         
  15   3   3         18.04         32.70        15.67 o                         
  17   3   3       4513.70       4158.63        98.03 o                         
  19   3   3        574.85        633.90        37.44 o                         
  21   3   3          0.85          5.73        18.57 o                         
  23   3   3        884.67        965.49        66.36 o                         
  25   3   3         86.12        105.45        27.46 o                         
  27   3   3        640.98        670.30        61.86 o                         
 -26   4   3        175.22        339.51        54.95 o                         
 -24   4   3         47.86         22.32        28.71 o                         
 -22   4   3          0.01         14.33        31.72 o                         
 -20   4   3         85.54         89.63        23.57 o                         
 -18   4   3       1212.22       1016.90        47.99 o                         
 -16   4   3        298.80        318.91        29.90 o                         
 -14   4   3         42.36         76.85        16.94 o                         
 -12   4   3       2358.00       2207.12        60.78 o                         
 -10   4   3         81.72         73.55        15.83 o                         
  -8   4   3       7637.94       7764.32       135.16 o                         
  -6   4   3      14355.93      13696.26       204.82 o                         
  -4   4   3       4698.94       4438.89        78.25 o                         
  -2   4   3        509.47        507.74        20.71 o                         
   0   4   3       9211.87       8941.91       139.67 o                         
   2   4   3       6340.16       6196.01       102.14 o                         
   4   4   3       4689.79       4797.79        91.07 o                         
   6   4   3          4.86         17.51        10.72 o                         
   8   4   3         84.07         96.89        15.97 o                         
  10   4   3        440.09        425.85        25.52 o                         
  12   4   3        239.91        314.95        37.48 o                         
  14   4   3        414.11        482.06        39.36 o                         
  16   4   3        959.94        931.74        55.94 o                         
  18   4   3        204.14        240.23        31.71 o                         
  20   4   3         57.84         85.16        22.99 o                         
  22   4   3         10.42         47.35        21.87 o                         
  24   4   3        858.79        937.31        56.43 o                         
 -23   5   3        497.70        661.63        64.68 o                         
 -21   5   3        268.04        306.47        44.15 o                         
 -19   5   3         39.36         75.23        24.20 o                         
 -17   5   3       4223.10       3631.99       120.09 o                         
 -15   5   3        149.32        157.09        23.38 o                         
 -13   5   3        106.39        139.66        22.17 o                         
 -11   5   3        347.25        416.01        33.09 o                         
  -9   5   3        620.86        548.86        31.05 o                         
  -7   5   3          8.83         26.88        13.45 o                         
  -5   5   3       2104.39       1941.83        55.42 o                         
  -3   5   3          3.93          6.34        11.53 o                         
  -1   5   3       2505.11       2203.23        50.11 o                         
   1   5   3         12.95         28.93        11.95 o                         
   3   5   3         30.34         26.23        12.48 o                         
   5   5   3        295.90        364.98        25.43 o                         
   7   5   3        671.97        615.51        29.39 o                         
   9   5   3        498.58        509.15        28.39 o                         
  11   5   3         98.75         85.39        17.00 o                         
  13   5   3        215.44        295.35        34.10 o                         
  15   5   3         16.96         -2.88        18.72 o                         
  17   5   3        825.23        789.61        46.50 o                         
  19   5   3         12.62         43.77        20.66 o                         
  21   5   3        180.49        203.61        33.93 o                         
  23   5   3        193.70        225.66        67.29 o                         
 -20   6   3         61.66         72.40        30.61 o                         
 -18   6   3        285.16        361.80        76.01 o                         
 -16   6   3        163.09        211.78        38.39 o                         
 -14   6   3        414.11        503.27        45.89 o                         
 -12   6   3        229.67        249.17        33.49 o                         
 -10   6   3       1609.04       1659.57        56.26 o                         
  -8   6   3       1463.12       1259.36        47.04 o                         
  -6   6   3         22.89          6.07        14.55 o                         
  -4   6   3       1290.74       1069.04        46.86 o                         
  -2   6   3         33.07         66.92        20.02 o                         
   0   6   3        187.30        192.22        25.03 o                         
   2   6   3         73.81         96.83        28.10 o                         
   4   6   3         25.83         40.83        15.50 o                         
   6   6   3         15.07         21.86        13.54 o                         
   8   6   3         20.36         48.02        22.55 o                         
  10   6   3        275.76        346.06        32.88 o                         
  12   6   3          7.21          7.50        19.83 o                         
  14   6   3       1080.56        952.45        49.65 o                         
  16   6   3         65.39        111.24        24.98 o                         
  18   6   3        163.04        205.72        33.86 o                         
  20   6   3         28.36        104.94        29.07 o                         
 -15   7   3        397.81        456.94        57.61 o                         
 -13   7   3        116.36        232.33        41.47 o                         
 -11   7   3        229.50        318.48        49.76 o                         
  -9   7   3        114.42        200.09        34.35 o                         
  -7   7   3        229.54        283.74        39.57 o                         
  -5   7   3         24.40         64.21        23.12 o                         
  -3   7   3        625.19        624.79        42.65 o                         
  -1   7   3         12.79         46.96        19.21 o                         
   1   7   3        737.87        730.34        40.96 o                         
   3   7   3        309.95        381.50        39.02 o                         
   5   7   3         10.51         36.65        23.53 o                         
   7   7   3        127.09        103.47        24.61 o                         
   9   7   3        496.29        558.38        42.99 o                         
  11   7   3        310.59        413.31        43.08 o                         
  13   7   3         74.55        115.82        28.92 o                         
  15   7   3        447.28        586.10        53.69 o                         
  -8   8   3          4.45         -4.27        22.67 o                         
  -6   8   3        609.44        616.84        58.66 o                         
  -4   8   3        192.07        136.75        51.83 o                         
  -2   8   3          2.61         72.10        25.29 o                         
   0   8   3         65.70         87.76        38.54 o                         
   2   8   3         41.90         97.87        26.02 o                         
   4   8   3         12.93         66.11        25.06 o                         
   6   8   3         77.53        102.48        30.22 o                         
   8   8   3          0.04         72.52        26.68 o                         
 -28   0   4         47.33         33.50        51.01 o                         
 -26   0   4        157.02        237.97        49.84 o                         
 -24   0   4       5210.35       4339.11       180.36 o                         
 -22   0   4        492.49        443.48        34.18 o                         
 -20   0   4         21.63         27.13        22.07 o                         
 -18   0   4       1881.12       1920.62        66.85 o                         
 -16   0   4       3146.10       2921.83        84.33 o                         
 -14   0   4        960.43       1045.50        41.74 o                         
 -12   0   4      38536.37      40978.92       807.94 o                         
 -10   0   4      18885.05      20297.02       471.37 o                         
  -8   0   4      18150.30      17492.56       404.74 o                         
  -6   0   4       1853.81       1667.01        50.93 o                         
  -4   0   4      24696.98      24708.18       556.91 o                         
  -2   0   4       8485.92       8574.65       198.42 o                         
   0   0   4     242584.88     202050.91      4459.10 o                         
   2   0   4       2823.00       2957.21        64.92 o                         
   4   0   4      17623.19      18074.03       357.63 o                         
   6   0   4      15457.69      15510.94       310.82 o                         
   8   0   4       7712.71       7830.03       175.68 o                         
  10   0   4       1841.21       2169.83       106.04 o                         
  12   0   4        286.50        314.83        35.74 o                         
  14   0   4         40.97         35.45        21.37 o                         
  16   0   4       1196.11       1102.96        68.24 o                         
  18   0   4       2961.27       2584.09        96.95 o                         
  20   0   4       1870.26       1787.01        80.02 o                         
  22   0   4       3740.49       3225.88       174.96 o                         
  24   0   4        113.85        169.11        36.86 o                         
  26   0   4        204.90        240.51        46.77 o                         
  28   0   4         61.76        165.34        74.42 o                         
 -29   1   4          6.27         58.84        29.49 o                         
 -27   1   4        146.88        214.22        41.82 o                         
 -25   1   4        229.77        300.14        33.75 o                         
 -23   1   4        103.98        159.85        20.86 o                         
 -21   1   4        431.32        420.34        31.40 o                         
 -19   1   4        230.18        310.69        25.47 o                         
 -17   1   4       2808.42       2226.35        52.89 o                         
 -15   1   4       2730.20       3077.38        60.76 o                         
 -13   1   4       4465.03       4928.16        83.68 o                         
 -11   1   4       4517.71       4837.86        80.10 o                         
  -9   1   4      14746.42      15628.37       286.72 o                         
  -7   1   4      14131.58      14928.06       212.82 o                         
  -5   1   4         12.31         12.54         5.78 o                         
  -3   1   4       2761.55       2608.17        50.79 o                         
  -1   1   4      11542.46      11892.64       167.77 o                         
   1   1   4      73569.64      72129.59       984.22 o                         
   3   1   4      43723.53      44164.34       606.83 o                         
   5   1   4        175.00        266.00        12.70 o                         
   7   1   4        257.87        290.58        14.58 o                         
   9   1   4        845.59        880.37        21.56 o                         
  11   1   4       1017.83        971.68        42.61 o                         
  13   1   4        701.18        801.73        47.74 o                         
  15   1   4        245.09        346.12        23.04 o                         
  17   1   4        129.90        187.32        22.25 o                         
  19   1   4       2766.15       2567.68        69.84 o                         
  21   1   4       3364.71       3019.90        80.28 o                         
  23   1   4       1080.81       1094.93        50.33 o                         
  25   1   4       1414.04       1397.24        68.52 o                         
  27   1   4        429.01        624.56        54.30 o                         
 -28   2   4          0.05         13.41        42.32 o                         
 -26   2   4        113.88        259.70        39.64 o                         
 -24   2   4        149.49        184.62        30.14 o                         
 -22   2   4       4826.66       4316.47       114.28 o                         
 -20   2   4          2.67          6.40        14.89 o                         
 -18   2   4        500.76        513.17        24.50 o                         
 -16   2   4        178.17        244.29        20.62 o                         
 -14   2   4       7756.29       7351.30       112.29 o                         
 -12   2   4       2512.06       2680.30        51.85 o                         
 -10   2   4      20037.49      21278.07       326.16 o                         
  -8   2   4        471.69        513.35        19.23 o                         
  -6   2   4      25537.14      25227.97       379.08 o                         
  -4   2   4       4521.17       4865.82        76.27 o                         
  -2   2   4      38260.91      39160.59       578.97 o                         
   0   2   4         61.20         74.01         8.40 o                         
   2   2   4      75446.10      77262.62      1057.69 o                         
   4   2   4         47.35         77.39         7.45 o                         
   6   2   4       1800.77       1687.08        33.88 o                         
   8   2   4        200.68        288.38        15.76 o                         
  10   2   4        239.76        339.82        15.23 o                         
  12   2   4        462.05        479.60        22.16 o                         
  14   2   4       2749.69       2877.48        62.74 o                         
  16   2   4       2335.87       2134.27        58.15 o                         
  18   2   4        342.49        362.79        33.44 o                         
  20   2   4        248.60        277.16        31.57 o                         
  22   2   4         19.07         83.88        23.62 o                         
  24   2   4        305.48        421.83        46.07 o                         
  26   2   4          0.27         17.19        21.93 o                         
  28   2   4        278.18        467.91        51.93 o                         
 -27   3   4        127.98        209.83        43.56 o                         
 -25   3   4        175.73        250.94        54.37 o                         
 -23   3   4        130.01        189.95        39.02 o                         
 -21   3   4        703.19        640.54        40.64 o                         
 -19   3   4       2668.61       2484.76        69.66 o                         
 -17   3   4        324.70        422.42        31.13 o                         
 -15   3   4         46.97         31.01        13.86 o                         
 -13   3   4        286.87        343.89        23.55 o                         
 -11   3   4       1579.77       1575.13        44.99 o                         
  -9   3   4         21.96          0.60         7.90 o                         
  -7   3   4         93.13         97.13        10.81 o                         
  -5   3   4        100.82        139.67        11.97 o                         
  -3   3   4       1055.02       1098.24        27.36 o                         
  -1   3   4       2160.98       2016.21        43.81 o                         
   1   3   4       1917.66       1911.78        39.05 o                         
   3   3   4        875.94        935.62        26.36 o                         
   5   3   4       4484.37       4289.66        87.50 o                         
   7   3   4       1057.66       1040.67        33.27 o                         
   9   3   4         19.87         39.91        12.68 o                         
  11   3   4        484.17        560.49        24.60 o                         
  13   3   4          4.30         26.84        14.37 o                         
  15   3   4        242.87        285.73        28.21 o                         
  17   3   4       2083.95       1865.06        58.72 o                         
  19   3   4        180.26        229.38        28.58 o                         
  21   3   4          3.11         19.41        18.94 o                         
  23   3   4        844.47        795.06        50.23 o                         
  25   3   4        168.42        201.31        35.67 o                         
 -26   4   4         45.04         74.01        31.58 o                         
 -24   4   4        220.14        279.76        42.32 o                         
 -22   4   4        120.81        151.27        33.25 o                         
 -20   4   4       1267.92       1095.66        58.73 o                         
 -18   4   4         73.36        117.69        23.26 o                         
 -16   4   4         39.79         49.31        15.57 o                         
 -14   4   4        219.60        290.51        28.88 o                         
 -12   4   4       1145.95       1042.14        63.23 o                         
 -10   4   4          6.64          9.26        12.09 o                         
  -8   4   4       5358.95       5269.76       108.27 o                         
  -6   4   4       6985.82       6442.85       139.27 o                         
  -4   4   4      21629.61      20137.94       313.90 o                         
  -2   4   4         68.21         90.95        12.69 o                         
   0   4   4          4.58          1.75         8.23 o                         
   2   4   4         76.25        112.18        13.05 o                         
   4   4   4      12454.92      11901.77       195.48 o                         
   6   4   4       7315.18       6965.95       124.46 o                         
   8   4   4       1180.33        979.33        37.73 o                         
  10   4   4        354.83        416.44        25.11 o                         
  12   4   4         50.49         73.72        18.13 o                         
  14   4   4         76.14         84.96        21.44 o                         
  16   4   4        875.68        792.35        44.54 o                         
  18   4   4        227.34        307.76        36.35 o                         
  20   4   4         14.94         35.66        17.30 o                         
  22   4   4        105.56        110.43        27.89 o                         
  24   4   4          1.27         36.67        23.39 o                         
 -23   5   4         36.78         61.58        44.49 o                         
 -21   5   4        312.57        367.35        50.23 o                         
 -19   5   4         32.33         82.94        26.54 o                         
 -17   5   4        136.46        162.68        35.89 o                         
 -15   5   4        708.65        668.91        40.51 o                         
 -13   5   4        536.11        548.03        41.35 o                         
 -11   5   4         71.01         83.12        18.95 o                         
  -9   5   4         34.05         57.27        15.11 o                         
  -7   5   4        148.71        161.92        21.48 o                         
  -5   5   4        751.63        733.86        38.40 o                         
  -3   5   4        206.10        244.96        20.49 o                         
  -1   5   4        160.72        212.84        21.44 o                         
   1   5   4          4.85         13.30        11.12 o                         
   3   5   4         16.44         28.40        15.75 o                         
   5   5   4        224.57        265.86        24.46 o                         
   7   5   4        122.39        149.97        19.66 o                         
   9   5   4        890.86        732.41        31.50 o                         
  11   5   4        176.96        172.58        26.80 o                         
  13   5   4          2.96         12.67        16.64 o                         
  15   5   4        361.25        487.78        53.57 o                         
  17   5   4         11.27         23.80        18.86 o                         
  19   5   4          0.01         21.96        21.15 o                         
  21   5   4        265.05        535.74        58.36 o                         
  23   5   4         45.05         66.23        27.09 o                         
 -20   6   4        101.69        186.78        36.64 o                         
 -18   6   4        531.86        674.98        66.29 o                         
 -16   6   4        134.53        110.32        44.41 o                         
 -14   6   4        627.71        611.39        42.43 o                         
 -12   6   4        668.44        686.16        40.80 o                         
 -10   6   4        142.88        138.37        24.68 o                         
  -8   6   4       1643.84       1523.81        66.14 o                         
  -6   6   4       5776.54       4622.76       116.65 o                         
  -4   6   4        158.44        151.20        24.84 o                         
  -2   6   4        166.46        248.15        29.47 o                         
   0   6   4         30.31         53.41        17.05 o                         
   2   6   4         36.44         21.67        13.24 o                         
   4   6   4        136.81        215.26        26.21 o                         
   6   6   4        479.44        476.56        30.42 o                         
   8   6   4         62.53         71.02        18.70 o                         
  10   6   4        231.91        242.43        31.57 o                         
  12   6   4          6.52         -8.80        16.12 o                         
  14   6   4          2.98         70.69        27.87 o                         
  16   6   4         49.69         35.42        20.86 o                         
  18   6   4        202.25        272.95        40.92 o                         
  20   6   4         35.90         97.86        26.65 o                         
 -15   7   4          1.66         16.15        25.96 o                         
 -13   7   4        279.25        293.55        55.07 o                         
 -11   7   4         64.99         79.62        26.14 o                         
  -9   7   4        197.73        215.44        53.67 o                         
  -7   7   4        531.04        562.43        54.98 o                         
  -5   7   4         28.33         42.22        23.13 o                         
  -3   7   4          7.56         44.58        25.49 o                         
  -1   7   4          3.57         23.12        17.40 o                         
   1   7   4        289.01        314.18        35.02 o                         
   3   7   4          6.24         37.26        19.26 o                         
   5   7   4        399.19        451.19        42.30 o                         
   7   7   4        479.35        443.30        45.48 o                         
   9   7   4          0.02         33.90        36.90 o                         
  11   7   4        386.66        388.16        41.92 o                         
  13   7   4        188.48        258.23        35.31 o                         
  15   7   4        224.61        224.71        33.75 o                         
  -8   8   4        218.38        245.00        36.75 o                         
  -6   8   4         40.95         83.47        30.85 o                         
  -4   8   4        118.18        178.46        35.95 o                         
  -2   8   4          5.65         63.62        24.10 o                         
   0   8   4        236.34        320.80        51.65 o                         
   2   8   4        168.23        326.30        49.08 o                         
   4   8   4          9.88         18.80        26.76 o                         
   6   8   4         40.38         94.14        28.56 o                         
   8   8   4        231.57        292.06        42.36 o                         
 -29   1   5         27.87        -11.44        39.10 o                         
 -27   1   5        358.94        468.62        43.65 o                         
 -25   1   5         66.49         97.24        26.39 o                         
 -23   1   5       1170.01       1068.29        43.66 o                         
 -21   1   5        243.82        273.48        25.79 o                         
 -19   1   5       2257.51       2156.17        55.27 o                         
 -17   1   5       2818.23       2479.44        53.62 o                         
 -15   1   5       2309.72       2371.53        49.78 o                         
 -13   1   5       2318.22       2456.18        60.84 o                         
 -11   1   5       1205.51       1408.29        32.50 o                         
  -9   1   5         71.23         40.63         7.51 o                         
  -7   1   5       4853.37       4972.16        77.81 o                         
  -5   1   5       1804.34       1586.34        29.43 o                         
  -3   1   5       1831.54       1837.43        35.54 o                         
  -1   1   5      22497.98      22774.40       316.12 o                         
   1   1   5       4706.33       4713.54        83.57 o                         
   3   1   5      45094.96      47489.13       699.46 o                         
   5   1   5       3818.35       3616.05        58.89 o                         
   7   1   5       1979.54       2219.96        45.39 o                         
   9   1   5       1080.24       1113.83        29.85 o                         
  11   1   5        600.01        583.28        31.32 o                         
  13   1   5        787.71        793.23        29.79 o                         
  15   1   5       1262.91       1260.26        37.34 o                         
  17   1   5        465.23        512.69        29.29 o                         
  19   1   5       3201.43       3059.92        79.02 o                         
  21   1   5        758.54        787.00        40.70 o                         
  23   1   5        355.77        450.89        43.09 o                         
  25   1   5         27.06         33.18        18.79 o                         
  27   1   5         74.71         97.54        27.91 o                         
 -28   2   5          7.41         53.66        79.56 o                         
 -26   2   5        236.42        257.03        49.19 o                         
 -24   2   5        342.33        375.49        39.29 o                         
 -22   2   5        258.49        235.47        30.25 o                         
 -20   2   5         41.46         77.22        15.37 o                         
 -18   2   5       5951.01       5661.16       109.76 o                         
 -16   2   5          3.90         20.24        11.81 o                         
 -14   2   5       1449.29       1463.84        40.70 o                         
 -12   2   5       2160.94       2178.55        44.59 o                         
 -10   2   5       2430.25       2773.07        57.30 o                         
  -8   2   5         70.43        107.46        11.84 o                         
  -6   2   5        831.89        787.27        31.05 o                         
  -4   2   5       5003.28       4984.07        82.89 o                         
  -2   2   5      20168.44      20865.53       293.63 o                         
   0   2   5        489.91        429.46        14.93 o                         
   2   2   5          8.63         15.43         5.54 o                         
   4   2   5      31347.50      32696.48       455.79 o                         
   6   2   5       5041.97       5179.54        83.20 o                         
   8   2   5         22.95         57.03         8.79 o                         
  10   2   5       2430.50       2614.87        49.67 o                         
  12   2   5         55.41        123.45        15.76 o                         
  14   2   5         22.83         42.62        11.54 o                         
  16   2   5        866.33        856.30        34.80 o                         
  18   2   5          8.45         19.76        15.11 o                         
  20   2   5       5371.15       4724.14       163.36 o                         
  22   2   5         42.51         91.09        25.83 o                         
  24   2   5       1069.83        993.39        66.89 o                         
  26   2   5         26.77         92.50        26.75 o                         
 -27   3   5         27.41        111.73        35.97 o                         
 -25   3   5        162.31        140.48        47.04 o                         
 -23   3   5         31.23         51.45        22.48 o                         
 -21   3   5         29.37         47.77        22.40 o                         
 -19   3   5        228.68        246.68        28.05 o                         
 -17   3   5         24.09         31.89        16.58 o                         
 -15   3   5         97.58        166.43        21.08 o                         
 -13   3   5         56.87         73.61        14.49 o                         
 -11   3   5        115.07        127.55        15.63 o                         
  -9   3   5        544.08        472.34        21.10 o                         
  -7   3   5        244.65        271.10        17.30 o                         
  -5   3   5        126.62        171.90        19.56 o                         
  -3   3   5      13894.78      14461.16       210.76 o                         
  -1   3   5       4565.47       4399.48        73.96 o                         
   1   3   5         44.78         48.05         8.72 o                         
   3   3   5        114.48        167.12        11.67 o                         
   5   3   5      20314.61      20764.20       320.25 o                         
   7   3   5      14903.82      15065.10       239.19 o                         
   9   3   5          3.33          9.44         9.38 o                         
  11   3   5        160.32        227.54        24.20 o                         
  13   3   5       1025.59       1022.40        39.86 o                         
  15   3   5         91.06        102.25        18.20 o                         
  17   3   5       7695.76       7396.57       150.79 o                         
  19   3   5       3248.61       2950.27       100.02 o                         
  21   3   5         39.21         73.04        23.51 o                         
  23   3   5        246.85        332.20        51.94 o                         
  25   3   5        529.82        505.45        54.23 o                         
 -26   4   5          0.73         21.77        44.84 o                         
 -24   4   5        711.19        702.38        73.70 o                         
 -22   4   5         97.80         80.73        28.30 o                         
 -20   4   5       2004.48       1770.90        76.73 o                         
 -18   4   5        154.36        186.73        28.66 o                         
 -16   4   5       3403.76       2876.03        85.29 o                         
 -14   4   5        288.71        374.47        30.69 o                         
 -12   4   5         98.95        136.25        19.64 o                         
 -10   4   5         20.76         49.05        13.55 o                         
  -8   4   5          4.25         13.88        10.39 o                         
  -6   4   5       2826.92       2893.09        57.38 o                         
  -4   4   5       1112.18       1045.31        30.08 o                         
  -2   4   5      10148.57       9595.07       174.36 o                         
   0   4   5        985.40       1051.28        29.87 o                         
   2   4   5        218.69        273.88        17.39 o                         
   4   4   5        940.45        841.92        30.36 o                         
   6   4   5       2716.00       2403.59        56.77 o                         
   8   4   5       1562.04       1534.04        43.49 o                         
  10   4   5          1.38        -12.80        14.31 o                         
  12   4   5          3.86         -5.36        16.79 o                         
  14   4   5        751.82        733.93        36.60 o                         
  16   4   5        735.39        719.00        41.67 o                         
  18   4   5        291.13        305.97        43.92 o                         
  20   4   5        581.87        608.63        57.14 o                         
  22   4   5       1192.43       1073.90        60.11 o                         
  24   4   5         35.92         51.18        25.92 o                         
 -23   5   5         86.89         99.73        29.93 o                         
 -21   5   5        503.12        574.98        59.95 o                         
 -19   5   5         36.75         -2.69        27.81 o                         
 -17   5   5        220.17        255.67        34.18 o                         
 -15   5   5          1.21        -15.29        15.04 o                         
 -13   5   5         29.20         30.47        20.10 o                         
 -11   5   5          0.86          9.50        16.94 o                         
  -9   5   5        606.93        597.29        32.10 o                         
  -7   5   5        235.92        250.31        24.95 o                         
  -5   5   5       1274.92       1027.59        43.29 o                         
  -3   5   5         45.15         72.37        13.95 o                         
  -1   5   5       2785.21       2606.66        85.27 o                         
   1   5   5          1.59          6.88        11.13 o                         
   3   5   5         44.00         62.38        22.48 o                         
   5   5   5          1.71         -0.24        11.03 o                         
   7   5   5        193.50        214.05        22.26 o                         
   9   5   5        123.97        127.94        21.93 o                         
  11   5   5        203.58        291.47        30.87 o                         
  13   5   5          0.01          3.61        15.11 o                         
  15   5   5        716.08        742.88        43.05 o                         
  17   5   5        531.38        500.29        47.19 o                         
  19   5   5          6.55          7.54        20.20 o                         
  21   5   5        278.32        354.34        57.26 o                         
 -20   6   5          1.62          0.95        23.33 o                         
 -18   6   5        253.60        235.19        43.67 o                         
 -16   6   5        482.88        525.71        47.37 o                         
 -14   6   5        125.05        271.57        35.49 o                         
 -12   6   5         50.54        101.16        22.01 o                         
 -10   6   5        238.18        294.86        34.64 o                         
  -8   6   5        693.41        698.55        39.19 o                         
  -6   6   5        900.59        736.64        45.41 o                         
  -4   6   5       4277.15       3579.41        96.93 o                         
  -2   6   5        415.35        429.82        35.42 o                         
   0   6   5        291.96        380.14        36.12 o                         
   2   6   5         59.59         67.81        20.02 o                         
   4   6   5         34.34         80.14        16.91 o                         
   6   6   5        287.17        317.44        28.15 o                         
   8   6   5        434.86        457.14        36.99 o                         
  10   6   5         11.96         11.89        17.89 o                         
  12   6   5          0.07         14.79        18.69 o                         
  14   6   5        125.54        130.32        31.03 o                         
  16   6   5          9.68         24.76        30.84 o                         
  18   6   5         13.12         38.17        23.51 o                         
 -15   7   5         93.84        173.86        32.16 o                         
 -13   7   5          2.45         18.16        23.35 o                         
 -11   7   5         43.87         40.27        24.93 o                         
  -9   7   5         58.53         83.14        26.86 o                         
  -7   7   5        254.22        337.76        42.47 o                         
  -5   7   5          6.29         17.03        20.81 o                         
  -3   7   5         24.39         95.66        25.56 o                         
  -1   7   5          2.32         45.71        21.25 o                         
   1   7   5         28.23         50.49        18.35 o                         
   3   7   5          2.33         36.78        19.71 o                         
   5   7   5        352.55        480.69        41.91 o                         
   7   7   5        341.90        358.10        38.28 o                         
   9   7   5         12.87         30.39        20.50 o                         
  11   7   5          7.57         58.11        22.88 o                         
  13   7   5         16.51         63.99        37.44 o                         
  15   7   5         88.30         74.27        26.89 o                         
  -8   8   5        865.33        741.11        58.77 o                         
  -6   8   5       1168.38        917.01        57.76 o                         
  -4   8   5         31.82         66.89        27.80 o                         
  -2   8   5        160.69        173.26        34.59 o                         
   0   8   5         46.50        116.50        32.20 o                         
   2   8   5         34.38        120.54        33.25 o                         
   4   8   5         10.27         79.40        31.66 o                         
   6   8   5        177.72        186.76        47.83 o                         
 -28   0   6        299.28        379.85        63.73 o                         
 -26   0   6        207.92        296.06        54.68 o                         
 -24   0   6        592.12        582.89        47.25 o                         
 -22   0   6       5633.34       5289.40       162.72 o                         
 -20   0   6          3.49         22.48        21.01 o                         
 -18   0   6       7061.22       6597.26       184.39 o                         
 -16   0   6       3704.33       3606.18       138.24 o                         
 -14   0   6      12027.02      13027.50       319.67 o                         
 -12   0   6      14557.09      15655.85       456.91 o                         
 -10   0   6       4346.87       3917.83       185.14 o                         
  -8   0   6       6261.83       6505.05       163.40 o                         
  -6   0   6       1206.38        880.51        75.40 o                         
  -4   0   6        228.94        215.29        30.23 o                         
  -2   0   6      26262.14      25872.98       506.95 o                         
   0   0   6       1039.26        896.06        27.54 o                         
   2   0   6      28287.52      28163.50       551.52 o                         
   4   0   6       2093.01       2259.23        56.33 o                         
   6   0   6          1.87          1.21         7.79 o                         
   8   0   6       1354.07       1532.40        43.83 o                         
  10   0   6       3119.76       2960.46        74.76 o                         
  12   0   6      12263.13      13458.57       281.83 o                         
  14   0   6       7162.24       7149.43       198.08 o                         
  16   0   6       1929.17       2053.54        82.91 o                         
  18   0   6       2417.67       2178.96        88.87 o                         
  20   0   6         22.84         37.63        21.94 o                         
  22   0   6         89.83         88.88        32.62 o                         
  24   0   6         25.03         52.27        27.99 o                         
  26   0   6         22.27         40.80        29.99 o                         
  28   0   6         54.55         48.43        34.08 o                         
 -29   1   6        106.60        230.47        81.59 o                         
 -27   1   6          5.97         39.50        25.51 o                         
 -25   1   6        240.78        305.51        30.06 o                         
 -23   1   6         58.53         96.36        18.76 o                         
 -21   1   6       1005.47       1046.24        37.89 o                         
 -19   1   6        458.08        495.42        32.94 o                         
 -17   1   6        313.44        445.63        27.95 o                         
 -15   1   6         23.60         53.82        11.02 o                         
 -13   1   6        149.74        238.44        16.47 o                         
 -11   1   6       7476.76       8195.24       126.40 o                         
  -9   1   6        325.88        363.31        14.89 o                         
  -7   1   6       3843.11       3738.58        61.21 o                         
  -5   1   6        146.38        145.30         9.09 o                         
  -3   1   6      15381.92      15716.50       238.86 o                         
  -1   1   6        402.32        365.68        15.46 o                         
   1   1   6       3856.58       3867.46        61.53 o                         
   3   1   6       3082.12       2989.62        54.81 o                         
   5   1   6       5063.10       5229.81        81.67 o                         
   7   1   6       1392.78       1518.70        35.56 o                         
   9   1   6       5276.03       5952.47       103.80 o                         
  11   1   6       2357.62       2448.17        57.93 o                         
  13   1   6          0.75          4.73         8.68 o                         
  15   1   6       1073.88       1026.72        38.17 o                         
  17   1   6        123.06        175.87        22.60 o                         
  19   1   6       1189.71       1187.43        46.43 o                         
  21   1   6         90.40         88.26        22.19 o                         
  23   1   6        376.71        551.95        47.00 o                         
  25   1   6          0.22         12.27        18.15 o                         
  27   1   6        214.57        288.60        40.17 o                         
 -28   2   6         14.91         24.23        36.34 o                         
 -26   2   6        229.51        342.85        50.64 o                         
 -24   2   6        658.25        688.38        47.90 o                         
 -22   2   6          7.49         31.48        13.88 o                         
 -20   2   6       1006.63        931.77        36.19 o                         
 -18   2   6         98.86        146.76        19.94 o                         
 -16   2   6       2965.14       2871.14        71.15 o                         
 -14   2   6        689.58        696.98        27.41 o                         
 -12   2   6       1462.39       1398.91        38.55 o                         
 -10   2   6       3704.52       3790.87        84.51 o                         
  -8   2   6       1788.97       1829.11        41.38 o                         
  -6   2   6       4967.05       5319.12        91.58 o                         
  -4   2   6       4771.98       4531.66        75.49 o                         
  -2   2   6       2677.32       2768.83        51.07 o                         
   0   2   6       3154.45       3638.29        64.84 o                         
   2   2   6       3098.22       3214.30        72.63 o                         
   4   2   6        215.86        240.91        14.71 o                         
   6   2   6       7251.80       7719.30       118.11 o                         
   8   2   6        405.07        391.38        15.16 o                         
  10   2   6       2038.37       2073.48        39.87 o                         
  12   2   6       1230.98       1162.11        34.79 o                         
  14   2   6       1129.23       1090.91        35.35 o                         
  16   2   6       1700.18       1541.60        49.64 o                         
  18   2   6       1508.18       1528.65        77.05 o                         
  20   2   6        388.55        529.41        43.73 o                         
  22   2   6        133.96        195.47        29.71 o                         
  24   2   6          0.82         70.41        30.66 o                         
  26   2   6         26.20         42.58        22.52 o                         
 -27   3   6        233.66        257.77        48.84 o                         
 -25   3   6        584.44        662.09        61.42 o                         
 -23   3   6        386.21        477.66        78.87 o                         
 -21   3   6        309.02        470.84        54.56 o                         
 -19   3   6       4993.56       4451.17       114.82 o                         
 -17   3   6        576.86        588.29        35.31 o                         
 -15   3   6        792.34        752.60        29.92 o                         
 -13   3   6        862.64        839.35        30.71 o                         
 -11   3   6        836.85        778.96        28.08 o                         
  -9   3   6      11598.04      11590.55       188.79 o                         
  -7   3   6        374.55        412.68        19.06 o                         
  -5   3   6        288.38        326.52        16.11 o                         
  -3   3   6        230.46        320.67        15.89 o                         
  -1   3   6        338.76        337.30        18.26 o                         
   1   3   6        974.61       1029.76        28.76 o                         
   3   3   6       1646.21       1566.13        34.64 o                         
   5   3   6       4038.62       3794.66        74.08 o                         
   7   3   6       3234.31       2836.25        60.71 o                         
   9   3   6        186.69        246.41        18.65 o                         
  11   3   6          5.71         17.44        13.80 o                         
  13   3   6        420.66        483.20        32.39 o                         
  15   3   6        625.67        597.67        30.86 o                         
  17   3   6        627.68        536.04        30.85 o                         
  19   3   6         14.90         32.54        17.58 o                         
  21   3   6       1163.71       1113.41        58.62 o                         
  23   3   6        691.88        709.10        51.83 o                         
  25   3   6          6.67         66.65        26.03 o                         
 -26   4   6         97.48         89.76        31.53 o                         
 -24   4   6        351.37        488.08        53.59 o                         
 -22   4   6          2.14         17.43        20.88 o                         
 -20   4   6        859.61        817.03        50.97 o                         
 -18   4   6         73.91         95.08        21.72 o                         
 -16   4   6        616.47        627.80        40.30 o                         
 -14   4   6        122.67        163.83        32.70 o                         
 -12   4   6         34.92         50.82        14.69 o                         
 -10   4   6        811.74        777.82        29.60 o                         
  -8   4   6        312.24        395.40        24.52 o                         
  -6   4   6         91.64        133.48        16.80 o                         
  -4   4   6        187.02        221.78        22.67 o                         
  -2   4   6       3122.02       3028.92        58.91 o                         
   0   4   6       2559.35       2333.97        53.18 o                         
   2   4   6      12762.85      12774.60       193.07 o                         
   4   4   6       6514.33       6229.60       113.63 o                         
   6   4   6        102.74        128.20        19.90 o                         
   8   4   6       1028.68       1057.39        35.73 o                         
  10   4   6          0.00          5.21        13.97 o                         
  12   4   6        187.87        201.82        26.15 o                         
  14   4   6        748.09        737.62        38.06 o                         
  16   4   6        172.92        167.26        23.86 o                         
  18   4   6        224.82        282.85        32.20 o                         
  20   4   6        342.54        372.94        77.61 o                         
  22   4   6        217.08        305.60        42.30 o                         
  24   4   6        123.25        130.00        30.68 o                         
 -23   5   6        434.46        540.62        60.94 o                         
 -21   5   6        354.47        386.70        49.23 o                         
 -19   5   6         64.78        105.42        27.77 o                         
 -17   5   6        469.64        556.89        45.64 o                         
 -15   5   6        177.30        240.53        32.94 o                         
 -13   5   6        178.72        196.82        29.46 o                         
 -11   5   6         91.61        101.27        22.55 o                         
  -9   5   6          9.94        -10.64        14.98 o                         
  -7   5   6        120.68        136.52        21.91 o                         
  -5   5   6        147.16        177.10        19.81 o                         
  -3   5   6        717.14        651.17        35.51 o                         
  -1   5   6        104.44        154.25        18.99 o                         
   1   5   6         41.58         58.74        14.46 o                         
   3   5   6         43.48         88.46        16.50 o                         
   5   5   6       2026.31       1914.01        52.32 o                         
   7   5   6        686.72        657.75        31.19 o                         
   9   5   6       1088.57       1005.56        42.06 o                         
  11   5   6       1775.78       1671.45        56.22 o                         
  13   5   6        312.16        440.24        42.23 o                         
  15   5   6        662.40        735.91        42.75 o                         
  17   5   6          6.05         16.80        18.78 o                         
  19   5   6        132.65        173.60        29.41 o                         
  21   5   6         96.21         82.47        26.53 o                         
 -20   6   6         13.23         28.28        26.00 o                         
 -18   6   6        233.52        298.97        43.97 o                         
 -16   6   6         94.31         68.65        23.20 o                         
 -14   6   6        224.44        299.86        36.07 o                         
 -12   6   6         60.33         77.17        23.81 o                         
 -10   6   6        243.56        335.46        36.88 o                         
  -8   6   6          9.82         54.56        20.25 o                         
  -6   6   6          3.84         34.35        20.41 o                         
  -4   6   6       5685.50       4492.22       130.64 o                         
  -2   6   6        217.90        267.20        30.49 o                         
   0   6   6         22.83         36.23        21.75 o                         
   2   6   6        114.69        197.58        23.36 o                         
   4   6   6        560.35        567.51        30.96 o                         
   6   6   6       1409.62       1215.60        43.04 o                         
   8   6   6        214.36        254.20        29.82 o                         
  10   6   6        318.94        427.05        41.72 o                         
  12   6   6         58.50         91.32        24.96 o                         
  14   6   6         51.48         86.78        24.55 o                         
  16   6   6         49.41         84.93        23.16 o                         
  18   6   6          3.42         75.73        23.65 o                         
 -15   7   6       1203.75       1102.63        57.18 o                         
 -13   7   6        355.10        434.42        51.81 o                         
 -11   7   6        105.34        220.81        42.85 o                         
  -9   7   6        130.15        193.72        33.24 o                         
  -7   7   6        389.44        389.42        46.19 o                         
  -5   7   6          0.07         28.78        21.17 o                         
  -3   7   6         77.84        128.85        31.99 o                         
  -1   7   6         16.39         48.39        24.89 o                         
   1   7   6         89.52        158.43        31.10 o                         
   3   7   6        950.68        847.42        52.92 o                         
   5   7   6         11.11         30.24        17.91 o                         
   7   7   6        380.66        451.35        44.13 o                         
   9   7   6        432.07        421.54        43.59 o                         
  11   7   6         54.76         69.06        24.79 o                         
  13   7   6        543.66        626.01        50.65 o                         
  -8   8   6          1.97         96.74        31.60 o                         
  -6   8   6       1976.03       1450.11        73.05 o                         
  -4   8   6          6.52         68.21        26.45 o                         
  -2   8   6        138.39        209.32        36.54 o                         
   0   8   6        975.14        817.90        70.93 o                         
   2   8   6        205.52        310.34        47.20 o                         
   4   8   6        363.63        383.16        85.14 o                         
   6   8   6        355.89        402.91        94.58 o                         
 -29   1   7        111.36        218.41        74.28 o                         
 -27   1   7          4.63          9.95        24.55 o                         
 -25   1   7       1182.73       1048.50        55.03 o                         
 -23   1   7       2753.75       2431.41        79.90 o                         
 -21   1   7       1729.54       1608.11        48.74 o                         
 -19   1   7         75.27        160.75        19.57 o                         
 -17   1   7        577.32        643.22        34.64 o                         
 -15   1   7         53.74         63.86        13.30 o                         
 -13   1   7        205.59        289.37        18.05 o                         
 -11   1   7       8372.50       9452.62       144.03 o                         
  -9   1   7        857.99        817.31        20.33 o                         
  -7   1   7       3376.53       3592.72        64.97 o                         
  -5   1   7        151.53        196.37        13.07 o                         
  -3   1   7       1061.47       1007.59        25.69 o                         
  -1   1   7       5671.07       5693.85        93.14 o                         
   1   1   7        936.29        964.52        22.60 o                         
   3   1   7        336.88        433.88        16.53 o                         
   5   1   7       3809.15       3945.61        77.28 o                         
   7   1   7      11537.06      11894.86       204.60 o                         
   9   1   7      10920.38      11376.04       220.28 o                         
  11   1   7        922.56        829.64        30.60 o                         
  13   1   7        276.08        340.16        23.23 o                         
  15   1   7          0.19          8.54        12.36 o                         
  17   1   7       2886.55       2782.40       100.36 o                         
  19   1   7       9806.13       9134.79       180.92 o                         
  21   1   7      10264.38       9948.45       217.55 o                         
  23   1   7        345.97        381.12        38.41 o                         
  25   1   7        365.42        452.04        45.05 o                         
  27   1   7          0.00          5.30        21.90 o                         
 -28   2   7        101.07        107.55        42.52 o                         
 -26   2   7        490.98        580.89        56.61 o                         
 -24   2   7        756.43        755.73        42.74 o                         
 -22   2   7       2421.02       1985.66        61.80 o                         
 -20   2   7        110.54         96.59        17.24 o                         
 -18   2   7        119.80        168.67        22.49 o                         
 -16   2   7         86.06        164.87        29.74 o                         
 -14   2   7        214.20        271.10        21.69 o                         
 -12   2   7        463.99        490.32        22.12 o                         
 -10   2   7       1508.87       1490.81        37.84 o                         
  -8   2   7        425.49        573.26        21.07 o                         
  -6   2   7       2129.84       2170.32        47.05 o                         
  -4   2   7      12086.54      12267.46       178.02 o                         
  -2   2   7       2664.50       2689.64        47.33 o                         
   0   2   7       1710.68       1703.82        36.67 o                         
   2   2   7        718.54        717.00        21.32 o                         
   4   2   7        358.80        338.61        14.93 o                         
   6   2   7        217.92        232.01        12.71 o                         
   8   2   7         97.96        140.67        10.90 o                         
  10   2   7       2048.96       1920.19        46.52 o                         
  12   2   7          2.82         36.49        11.51 o                         
  14   2   7         18.45         16.02        12.11 o                         
  16   2   7        450.68        473.75        36.21 o                         
  18   2   7        361.52        448.59        37.45 o                         
  20   2   7        838.12        728.75        37.53 o                         
  22   2   7        123.69        189.99        29.71 o                         
  24   2   7       1344.95       1136.05       120.22 o                         
  26   2   7        168.21        167.26        33.47 o                         
 -27   3   7        197.93        297.31        42.44 o                         
 -25   3   7         43.39        113.61        32.19 o                         
 -23   3   7       1031.25        822.27        51.35 o                         
 -21   3   7        582.74        583.34        41.78 o                         
 -19   3   7         59.87         98.55        23.12 o                         
 -17   3   7       3080.95       2789.09        73.23 o                         
 -15   3   7        364.16        405.96        29.37 o                         
 -13   3   7          4.41         10.73        11.59 o                         
 -11   3   7        477.99        544.68        24.26 o                         
  -9   3   7       2141.44       1928.69        72.16 o                         
  -7   3   7         38.97         57.15        11.39 o                         
  -5   3   7       2903.85       2973.95        57.06 o                         
  -3   3   7       1373.30       1445.02        32.42 o                         
  -1   3   7       3137.26       3301.54        55.86 o                         
   1   3   7         90.72        112.10        11.76 o                         
   3   3   7       8219.37       8105.38       168.70 o                         
   5   3   7        987.30        914.87        25.20 o                         
   7   3   7      13209.68      13545.70       204.27 o                         
   9   3   7        322.82        381.93        20.33 o                         
  11   3   7       2276.19       2309.32        68.25 o                         
  13   3   7         57.31         61.22        15.49 o                         
  15   3   7       2828.59       2934.75        76.23 o                         
  17   3   7        248.27        315.49        34.72 o                         
  19   3   7       2369.70       2240.66        75.61 o                         
  21   3   7        842.48        790.01        49.33 o                         
  23   3   7       1899.72       1900.92        82.71 o                         
  25   3   7        131.39        215.58        36.86 o                         
 -24   4   7         79.88        106.65        32.00 o                         
 -22   4   7        221.10        278.26        40.36 o                         
 -20   4   7        269.49        344.36        37.58 o                         
 -18   4   7        727.85        715.97        43.86 o                         
 -16   4   7        780.85        737.37        40.29 o                         
 -14   4   7       1290.38       1196.30        49.70 o                         
 -12   4   7       1293.33       1234.53        49.60 o                         
 -10   4   7       1334.39       1278.58        66.58 o                         
  -8   4   7       2266.21       2287.81        54.40 o                         
  -6   4   7       5490.16       5403.96       100.62 o                         
  -4   4   7       1806.29       1883.77        42.94 o                         
  -2   4   7        521.88        430.96        20.19 o                         
   0   4   7        966.39        985.40        29.71 o                         
   2   4   7       2160.00       1904.19        62.91 o                         
   4   4   7       3905.93       3492.95        73.55 o                         
   6   4   7       1355.61       1163.76        37.40 o                         
   8   4   7        141.32        232.34        20.30 o                         
  10   4   7        360.33        393.51        31.89 o                         
  12   4   7       1052.25       1013.97        42.21 o                         
  14   4   7        203.75        260.22        28.05 o                         
  16   4   7        111.36        114.10        20.37 o                         
  18   4   7        406.37        502.07        67.65 o                         
  20   4   7        112.05        135.35        36.97 o                         
  22   4   7          1.94         47.25        22.55 o                         
  24   4   7          9.69         58.50        28.16 o                         
 -23   5   7         77.90        121.78        43.35 o                         
 -21   5   7        159.86        241.12        42.42 o                         
 -19   5   7       1108.92       1035.08        60.56 o                         
 -17   5   7       2075.79       1953.24        72.10 o                         
 -15   5   7        884.04        833.34        44.22 o                         
 -13   5   7        549.74        623.41        40.86 o                         
 -11   5   7        210.74        287.01        41.30 o                         
  -9   5   7        294.38        272.12        31.66 o                         
  -7   5   7       2017.19       1733.89        60.46 o                         
  -5   5   7        487.29        532.65        29.13 o                         
  -3   5   7        351.14        368.41        28.21 o                         
  -1   5   7        938.47        912.35        38.61 o                         
   1   5   7         31.54         50.34        14.85 o                         
   3   5   7         32.41         35.38        17.18 o                         
   5   5   7         16.53         43.16        14.00 o                         
   7   5   7         65.84        106.33        20.53 o                         
   9   5   7       2257.28       1958.44        94.16 o                         
  11   5   7        182.98        212.06        26.61 o                         
  13   5   7       3266.77       2886.09        82.21 o                         
  15   5   7        230.06        254.69        35.03 o                         
  17   5   7        624.55        638.12        47.28 o                         
  19   5   7          1.81         31.78        20.52 o                         
  21   5   7        183.48        299.01        42.98 o                         
 -20   6   7         96.68         93.71        31.72 o                         
 -18   6   7         42.17         70.01        27.74 o                         
 -16   6   7        904.54        837.49        47.71 o                         
 -14   6   7        356.60        537.22        48.31 o                         
 -12   6   7        603.13        643.36        42.78 o                         
 -10   6   7        543.13        626.55        40.41 o                         
  -8   6   7       1125.91        987.10        53.87 o                         
  -6   6   7        457.48        491.32        44.72 o                         
  -4   6   7         19.36         41.04        22.18 o                         
  -2   6   7        611.15        705.86        50.58 o                         
   0   6   7        244.77        316.24        35.01 o                         
   2   6   7       1226.29       1101.41        40.18 o                         
   4   6   7        570.27        542.96        30.90 o                         
   6   6   7        421.35        418.65        33.15 o                         
   8   6   7        862.29        837.17        40.07 o                         
  10   6   7        635.97        639.37        41.64 o                         
  12   6   7         26.58         16.44        19.41 o                         
  14   6   7          2.39         25.31        19.91 o                         
  16   6   7         21.42         93.79        26.37 o                         
  18   6   7         89.96        152.23        29.63 o                         
 -15   7   7        291.74        253.96        65.31 o                         
 -13   7   7        114.94        205.87        37.16 o                         
 -11   7   7        896.13        745.25        53.51 o                         
  -9   7   7        263.77        313.63        42.29 o                         
  -7   7   7          0.23         -0.55        26.79 o                         
  -5   7   7        122.48        227.16        35.96 o                         
  -3   7   7         26.22         29.30        22.94 o                         
  -1   7   7         69.53         62.25        21.87 o                         
   1   7   7        338.38        400.02        45.51 o                         
   3   7   7         44.79         66.15        23.49 o                         
   5   7   7        119.76        146.23        28.50 o                         
   7   7   7        129.98        154.49        28.09 o                         
   9   7   7        592.72        646.40        50.39 o                         
  11   7   7        435.01        494.91        47.64 o                         
  13   7   7         77.55        141.88        29.26 o                         
  -6   8   7        431.28        399.42        49.66 o                         
  -4   8   7         42.27        107.88        31.26 o                         
  -2   8   7        138.73        210.54        39.26 o                         
   0   8   7          8.31         77.03        31.99 o                         
   2   8   7         13.34         52.15        27.28 o                         
   4   8   7        119.88        136.22        50.33 o                         
   6   8   7          6.14         36.16        32.42 o                         
 -28   0   8         28.81         75.23        51.96 o                         
 -26   0   8         59.99        102.15        37.62 o                         
 -24   0   8       3590.17       3153.45       116.24 o                         
 -22   0   8       1592.72       1330.57        66.58 o                         
 -20   0   8        624.49        581.68        45.34 o                         
 -18   0   8         61.05         93.30        21.56 o                         
 -16   0   8       1833.29       1867.23        62.32 o                         
 -14   0   8          0.07         -5.30        14.17 o                         
 -12   0   8       7629.28       7896.45       197.44 o                         
 -10   0   8       2013.09       2382.91        65.12 o                         
  -8   0   8      12885.96      14102.66       334.00 o                         
  -6   0   8      26705.92      29014.17       660.80 o                         
  -4   0   8       4946.74       5127.54       113.25 o                         
  -2   0   8       1987.40       2023.56        53.19 o                         
   0   0   8       2426.64       2291.69        58.42 o                         
   2   0   8       9625.31       9783.19       203.16 o                         
   4   0   8       6785.99       6940.16       149.67 o                         
   6   0   8       9043.93       9780.57       205.90 o                         
   8   0   8       2229.44       2406.45        64.16 o                         
  10   0   8         94.55         63.58        16.76 o                         
  12   0   8        262.61        312.62        37.16 o                         
  14   0   8        145.84        140.00        27.99 o                         
  16   0   8       1748.84       1757.02        76.84 o                         
  18   0   8       4686.14       4501.06       147.60 o                         
  20   0   8         41.79         37.94        31.37 o                         
  22   0   8       7648.06       6936.53       241.19 o                         
  24   0   8        623.87        629.72        58.94 o                         
  26   0   8        907.52        811.02        80.69 o                         
 -29   1   8         15.12         90.04        41.87 o                         
 -27   1   8         44.01         41.27        24.00 o                         
 -25   1   8          1.12         23.25        17.01 o                         
 -23   1   8        176.76        253.21        32.13 o                         
 -21   1   8        950.16        884.76        32.87 o                         
 -19   1   8       1749.88       1724.56        64.67 o                         
 -17   1   8        125.81        164.01        19.52 o                         
 -15   1   8         45.40         89.16        13.76 o                         
 -13   1   8        449.26        525.06        20.33 o                         
 -11   1   8       2500.58       2626.17        50.06 o                         
  -9   1   8       1334.29       1515.42        32.44 o                         
  -7   1   8       1676.86       1840.14        40.31 o                         
  -5   1   8         51.53         39.11         8.74 o                         
  -3   1   8       4470.65       4450.66        77.60 o                         
  -1   1   8        813.52        886.37        23.75 o                         
   1   1   8       1182.15       1092.62        25.40 o                         
   3   1   8          9.56         12.26         5.75 o                         
   5   1   8        411.80        494.95        23.06 o                         
   7   1   8       5582.01       5813.18       110.18 o                         
   9   1   8       6218.46       6527.87       137.69 o                         
  11   1   8        494.50        491.39        24.31 o                         
  13   1   8         28.24         24.40        12.32 o                         
  15   1   8        732.11        706.54        47.84 o                         
  17   1   8        639.34        657.93        32.52 o                         
  19   1   8       6595.30       6120.52       134.21 o                         
  21   1   8       2615.02       2450.85        81.12 o                         
  23   1   8        303.96        378.02        39.56 o                         
  25   1   8        115.01        148.16        27.44 o                         
  27   1   8        168.31        220.69        39.30 o                         
 -28   2   8         21.26         80.07        43.44 o                         
 -26   2   8        864.06        840.32        47.32 o                         
 -24   2   8         58.67         90.70        26.32 o                         
 -22   2   8       1488.38       1257.71        60.35 o                         
 -20   2   8        168.49        175.32        23.98 o                         
 -18   2   8        420.12        464.69        36.47 o                         
 -16   2   8        182.90        192.90        23.17 o                         
 -14   2   8       1567.03       1679.20        44.79 o                         
 -12   2   8         46.59         41.68        12.12 o                         
 -10   2   8       1545.01       1527.54        38.63 o                         
  -8   2   8       1343.48       1403.77        34.78 o                         
  -6   2   8       3417.67       3821.31        63.55 o                         
  -4   2   8        689.08        619.29        20.38 o                         
  -2   2   8        582.49        513.69        16.06 o                         
   0   2   8        929.17        931.66        27.96 o                         
   2   2   8       7008.52       7140.40       110.20 o                         
   4   2   8       1186.33       1311.06        29.81 o                         
   6   2   8          9.78         17.25         6.58 o                         
   8   2   8        666.93        648.33        24.22 o                         
  10   2   8        131.58        105.57        14.16 o                         
  12   2   8        156.10        235.72        20.57 o                         
  14   2   8        290.58        314.26        33.86 o                         
  16   2   8       1029.07       1049.96        46.91 o                         
  18   2   8        134.69        229.43        31.34 o                         
  20   2   8        313.62        311.75        37.48 o                         
  22   2   8         28.11         28.99        18.54 o                         
  24   2   8        142.81        173.16        28.81 o                         
  26   2   8        430.40        583.51        53.86 o                         
 -27   3   8        127.79        160.37        36.31 o                         
 -25   3   8        147.81        135.84        30.99 o                         
 -23   3   8       1185.60       1238.03        63.93 o                         
 -21   3   8         15.86         46.57        20.59 o                         
 -19   3   8        571.68        657.58        38.64 o                         
 -17   3   8         19.76         15.90        14.00 o                         
 -15   3   8          0.77         -4.26        14.27 o                         
 -13   3   8         52.83         38.67        14.27 o                         
 -11   3   8         15.21         35.91        14.44 o                         
  -9   3   8        258.03        266.42        19.31 o                         
  -7   3   8        625.14        640.11        23.38 o                         
  -5   3   8          3.79         16.59         6.57 o                         
  -3   3   8         37.67         38.22         8.17 o                         
  -1   3   8       4717.73       4863.90        81.39 o                         
   1   3   8       1574.63       1620.78        38.37 o                         
   3   3   8       7138.19       6901.56       163.04 o                         
   5   3   8       2599.53       2365.51        47.32 o                         
   7   3   8       5940.83       6146.01       110.02 o                         
   9   3   8        290.50        341.63        24.40 o                         
  11   3   8        366.48        432.76        27.89 o                         
  13   3   8        139.96        183.08        23.78 o                         
  15   3   8        762.24        710.49        42.20 o                         
  17   3   8        607.83        571.12        50.48 o                         
  19   3   8       2139.40       1791.72        83.83 o                         
  21   3   8         44.75         77.81        25.41 o                         
  23   3   8          5.43         27.42        21.66 o                         
  25   3   8          3.49         43.53        25.05 o                         
 -24   4   8          3.33         36.93        25.90 o                         
 -22   4   8          0.83         17.23        21.87 o                         
 -20   4   8        732.83        674.90        48.87 o                         
 -18   4   8        923.75        911.03        52.03 o                         
 -16   4   8       1360.70       1259.78        53.31 o                         
 -14   4   8          4.99         34.99        18.76 o                         
 -12   4   8        108.35        152.23        21.83 o                         
 -10   4   8        791.12        766.35        33.97 o                         
  -8   4   8       1450.88       1175.16        41.48 o                         
  -6   4   8        699.42        655.35        30.25 o                         
  -4   4   8        510.53        623.36        22.46 o                         
  -2   4   8         12.01         27.06        10.32 o                         
   0   4   8        997.43        942.13        29.39 o                         
   2   4   8       1899.51       1921.46        54.50 o                         
   4   4   8       2110.22       1931.15        57.25 o                         
   6   4   8       2499.35       2271.33        55.82 o                         
   8   4   8        318.65        346.30        30.42 o                         
  10   4   8          4.36         17.26        13.09 o                         
  12   4   8        425.28        480.24        32.54 o                         
  14   4   8        390.89        361.63        38.98 o                         
  16   4   8         52.02        103.26        20.80 o                         
  18   4   8        241.71        260.87        37.38 o                         
  20   4   8         71.31        110.87        27.88 o                         
  22   4   8        366.69        578.41        57.87 o                         
 -23   5   8        239.34        421.91        62.84 o                         
 -21   5   8         94.04        199.78        46.28 o                         
 -19   5   8         49.63         80.64        23.70 o                         
 -17   5   8          3.81         23.85        19.13 o                         
 -15   5   8         43.37         67.21        21.30 o                         
 -13   5   8          5.58         37.02        18.29 o                         
 -11   5   8        352.21        399.86        39.36 o                         
  -9   5   8          0.70         18.72        16.94 o                         
  -7   5   8        365.98        451.20        38.15 o                         
  -5   5   8       1879.58       1677.06        61.12 o                         
  -3   5   8        192.92        242.01        29.04 o                         
  -1   5   8          2.48         -0.79        11.76 o                         
   1   5   8       1049.76        893.64        37.80 o                         
   3   5   8         42.87         40.73        17.92 o                         
   5   5   8       3987.12       3427.72        77.26 o                         
   7   5   8       2642.35       2218.26        65.23 o                         
   9   5   8       2590.62       2445.31        70.50 o                         
  11   5   8        137.64        216.95        27.47 o                         
  13   5   8        677.74        661.05        35.07 o                         
  15   5   8        144.99        193.73        29.23 o                         
  17   5   8        397.81        434.62        43.08 o                         
  19   5   8        185.04        194.20        34.68 o                         
  21   5   8        846.94        831.67        83.02 o                         
 -20   6   8         10.12         78.22        30.00 o                         
 -18   6   8          4.62         47.37        23.20 o                         
 -16   6   8        275.49        365.77        40.68 o                         
 -14   6   8       2156.67       1904.63        78.76 o                         
 -12   6   8          6.54         17.79        18.96 o                         
 -10   6   8        662.39        614.53        41.65 o                         
  -8   6   8         35.56         22.27        30.78 o                         
  -6   6   8        358.46        236.97        54.99 o                         
  -4   6   8          2.02        -22.81        17.02 o                         
  -2   6   8       1180.12        969.93        51.68 o                         
   0   6   8        272.67        286.84        33.40 o                         
   2   6   8          1.93         25.99        17.37 o                         
   4   6   8        414.65        510.50        31.81 o                         
   6   6   8        427.95        498.25        39.26 o                         
   8   6   8        115.10        111.97        23.09 o                         
  10   6   8        589.61        672.96        44.58 o                         
  12   6   8        263.18        302.02        37.48 o                         
  14   6   8        322.78        386.01        43.49 o                         
  16   6   8        178.58        272.40        35.40 o                         
  18   6   8        219.33        394.21        46.24 o                         
 -15   7   8          1.91         13.89        22.97 o                         
 -13   7   8         73.58        138.35        33.13 o                         
 -11   7   8        247.72        326.97        45.49 o                         
  -9   7   8         91.00        125.87        30.75 o                         
  -7   7   8        585.41        579.73        55.77 o                         
  -5   7   8         51.39         79.54        38.60 o                         
  -3   7   8         60.83        104.68        28.48 o                         
  -1   7   8         14.70         22.75        21.87 o                         
   1   7   8        586.23        627.55        48.72 o                         
   3   7   8        103.37        111.93        28.00 o                         
   5   7   8         32.89         74.49        29.67 o                         
   7   7   8        511.92        538.57        55.78 o                         
   9   7   8        166.67        211.17        37.33 o                         
  11   7   8       1101.17        944.37        58.77 o                         
  13   7   8         72.23         94.64        27.98 o                         
  -6   8   8         51.80         78.49        29.24 o                         
  -4   8   8        577.50        635.32        60.67 o                         
  -2   8   8        150.25        224.56        36.39 o                         
   0   8   8         55.68        163.23        32.39 o                         
   2   8   8         42.32         73.97        29.79 o                         
   4   8   8          2.37         88.45        37.24 o                         
 -27   1   9         38.27         26.71        30.39 o                         
 -25   1   9         59.03        127.32        24.96 o                         
 -23   1   9        330.67        344.19        35.74 o                         
 -21   1   9       1321.21       1344.35        48.14 o                         
 -19   1   9        250.33        304.32        26.38 o                         
 -17   1   9       1214.38       1167.05        38.06 o                         
 -15   1   9        768.63        745.89        45.07 o                         
 -13   1   9        317.21        376.61        20.14 o                         
 -11   1   9        299.74        327.76        17.64 o                         
  -9   1   9       1102.98       1137.08        26.19 o                         
  -7   1   9        138.27        151.73        11.13 o                         
  -5   1   9       2692.18       2762.84        68.57 o                         
  -3   1   9         44.25         45.67         9.05 o                         
  -1   1   9      12073.27      12922.11       199.49 o                         
   1   1   9       1856.68       2117.12        40.57 o                         
   3   1   9       2143.26       2238.68        44.76 o                         
   5   1   9         74.80        141.28        11.75 o                         
   7   1   9       7187.63       7916.35       122.08 o                         
   9   1   9       5314.01       5362.80       105.98 o                         
  11   1   9        237.94        203.70        18.48 o                         
  13   1   9         58.54         97.84        18.27 o                         
  15   1   9        243.11        309.59        28.43 o                         
  17   1   9       3037.15       2887.39        76.33 o                         
  19   1   9        590.10        548.31        49.92 o                         
  21   1   9        287.15        415.94        41.55 o                         
  23   1   9        804.54        873.76        54.22 o                         
  25   1   9         51.24        101.65        30.05 o                         
 -28   2   9         68.46        196.98        71.75 o                         
 -26   2   9        175.82        245.92        43.03 o                         
 -24   2   9        132.97        183.98        29.04 o                         
 -22   2   9        316.00        417.14        35.99 o                         
 -20   2   9          0.30         10.37        15.30 o                         
 -18   2   9        694.78        616.61        32.07 o                         
 -16   2   9       5396.06       4699.75       103.53 o                         
 -14   2   9        408.82        444.27        30.12 o                         
 -12   2   9       1005.05        950.77        31.20 o                         
 -10   2   9       2419.43       2629.57        55.88 o                         
  -8   2   9       7243.33       8143.03       135.48 o                         
  -6   2   9       2546.59       2750.21        85.42 o                         
  -4   2   9       1855.19       1844.42        41.11 o                         
  -2   2   9       3116.24       3221.18        57.70 o                         
   0   2   9        118.80        149.79        15.30 o                         
   2   2   9       6532.15       6861.08       115.64 o                         
   4   2   9       2370.87       2357.36        47.41 o                         
   6   2   9         55.44         84.59        10.22 o                         
   8   2   9       1452.13       1637.47        36.44 o                         
  10   2   9        823.03        757.12        28.28 o                         
  12   2   9        490.34        445.22        24.90 o                         
  14   2   9        412.71        484.33        32.28 o                         
  16   2   9        403.67        413.81        37.50 o                         
  18   2   9        109.80        139.00        25.68 o                         
  20   2   9       2994.76       2720.60        87.47 o                         
  22   2   9         38.11          1.51        21.12 o                         
  24   2   9         95.20        118.69        26.42 o                         
  26   2   9         99.84        249.00        39.87 o                         
 -27   3   9          0.19         67.77        29.99 o                         
 -25   3   9          1.79         15.45        23.72 o                         
 -23   3   9       2444.18       2252.76        78.66 o                         
 -21   3   9       1810.81       1632.27        63.14 o                         
 -19   3   9       1394.25       1374.51        56.37 o                         
 -17   3   9       2231.53       1939.04        59.84 o                         
 -15   3   9         23.54         22.00        13.91 o                         
 -13   3   9        740.02        725.46        30.74 o                         
 -11   3   9        134.23        155.49        19.54 o                         
  -9   3   9        111.99        102.71        16.11 o                         
  -7   3   9        478.64        507.50        27.17 o                         
  -5   3   9        432.91        455.07        19.67 o                         
  -3   3   9       3572.57       3540.57        74.57 o                         
  -1   3   9          7.40         26.33         7.08 o                         
   1   3   9       1190.01       1196.66        30.01 o                         
   3   3   9       1266.07       1343.55        48.12 o                         
   5   3   9       7257.83       7454.69       138.88 o                         
   7   3   9       1128.37       1195.93        34.98 o                         
   9   3   9          6.06         24.91        12.43 o                         
  11   3   9        661.22        633.56        33.68 o                         
  13   3   9        554.58        618.98        31.49 o                         
  15   3   9       1025.48       1075.32        47.79 o                         
  17   3   9       2898.03       2554.64        81.64 o                         
  19   3   9         24.46         22.51        18.17 o                         
  21   3   9        243.96        327.88        36.90 o                         
  23   3   9         43.33         48.61        24.78 o                         
  25   3   9        209.43        331.43        45.21 o                         
 -24   4   9        211.47        299.38        42.79 o                         
 -22   4   9          0.85         22.06        20.28 o                         
 -20   4   9        138.90        258.21        34.96 o                         
 -18   4   9         32.34         64.64        20.29 o                         
 -16   4   9       2637.16       2317.28        76.23 o                         
 -14   4   9       1472.51       1420.57        55.82 o                         
 -12   4   9        207.77        251.12        26.03 o                         
 -10   4   9       1004.69       1108.02        41.24 o                         
  -8   4   9        544.34        493.37        29.86 o                         
  -6   4   9          3.86        -17.52        11.68 o                         
  -4   4   9         82.38        116.11        18.87 o                         
  -2   4   9       1654.16       1734.16        40.35 o                         
   0   4   9          5.93         -2.03        10.89 o                         
   2   4   9       2479.71       2418.12        60.07 o                         
   4   4   9        652.47        572.48        34.54 o                         
   6   4   9        390.18        446.59        24.51 o                         
   8   4   9        473.30        496.83        35.18 o                         
  10   4   9         87.37         78.69        16.68 o                         
  12   4   9         71.42        111.43        22.19 o                         
  14   4   9        207.53        302.60        30.42 o                         
  16   4   9         83.36        177.99        27.35 o                         
  18   4   9         84.09         88.78        23.98 o                         
  20   4   9         63.54         95.21        25.29 o                         
  22   4   9        495.94        652.51        56.47 o                         
 -23   5   9        174.17        225.05        42.41 o                         
 -21   5   9        546.73        532.93        57.47 o                         
 -19   5   9          6.58          2.98        19.95 o                         
 -17   5   9        597.83        601.15        44.62 o                         
 -15   5   9        259.76        291.02        50.43 o                         
 -13   5   9        123.27        151.44        27.13 o                         
 -11   5   9       1289.30       1248.27        69.79 o                         
  -9   5   9          0.00          4.06        16.05 o                         
  -7   5   9        386.13        395.57        33.11 o                         
  -5   5   9        101.91        120.91        21.38 o                         
  -3   5   9        555.41        567.12        34.96 o                         
  -1   5   9        265.40        305.52        31.98 o                         
   1   5   9         91.55         95.87        17.64 o                         
   3   5   9         74.20         77.12        16.67 o                         
   5   5   9         98.93        142.26        19.81 o                         
   7   5   9       4565.49       3767.37        94.41 o                         
   9   5   9       2946.89       2436.52        64.98 o                         
  11   5   9          0.06         12.97        14.43 o                         
  13   5   9         50.20         64.27        19.14 o                         
  15   5   9        129.26        106.58        22.88 o                         
  17   5   9        123.85        202.05        35.88 o                         
  19   5   9        610.36        641.30        52.43 o                         
  21   5   9         51.59         87.63        30.47 o                         
 -18   6   9        471.33        608.34        53.21 o                         
 -16   6   9        379.22        457.35        45.84 o                         
 -14   6   9       1340.24       1217.53        57.32 o                         
 -12   6   9         18.84         11.56        22.06 o                         
 -10   6   9          4.67         19.98        27.65 o                         
  -8   6   9         32.30         74.59        26.27 o                         
  -6   6   9          1.23         38.92        21.98 o                         
  -4   6   9        291.65        363.18        42.21 o                         
  -2   6   9        141.56        138.75        32.63 o                         
   0   6   9         79.59        127.88        24.67 o                         
   2   6   9        235.28        335.51        36.07 o                         
   4   6   9       3628.95       3043.48        82.47 o                         
   6   6   9        129.40        125.87        22.78 o                         
   8   6   9        991.66        816.60        75.59 o                         
  10   6   9          0.01         25.35        22.24 o                         
  12   6   9         74.61        124.81        26.00 o                         
  14   6   9         12.29         42.86        27.67 o                         
  16   6   9          7.73         35.90        26.20 o                         
 -15   7   9          3.57         78.18        30.19 o                         
 -13   7   9         15.24         84.25        30.11 o                         
 -11   7   9         37.64         40.62        27.72 o                         
  -9   7   9         38.17        109.37        29.29 o                         
  -7   7   9        681.21        622.88        54.23 o                         
  -5   7   9          0.51         24.70        23.66 o                         
  -3   7   9        166.46        208.83        35.60 o                         
  -1   7   9        332.00        470.96        74.91 o                         
   1   7   9          8.56          4.65        20.00 o                         
   3   7   9          4.91         13.93        23.36 o                         
   5   7   9        423.78        463.85        51.55 o                         
   7   7   9         57.83         64.54        31.22 o                         
   9   7   9        169.80        186.66        37.25 o                         
  11   7   9         78.09         77.83        30.48 o                         
  -4   8   9        330.81        478.44        54.07 o                         
  -2   8   9        109.64        165.43        34.37 o                         
   0   8   9         13.28         61.45        29.34 o                         
   2   8   9        159.71        234.07        51.28 o                         
 -28   0  10         60.46          9.20        47.09 o                         
 -26   0  10         50.20        127.72        37.21 o                         
 -24   0  10          2.86         40.43        29.46 o                         
 -22   0  10        172.88        266.25        39.36 o                         
 -20   0  10          1.83         79.44        24.05 o                         
 -18   0  10       4698.22       4628.99       124.51 o                         
 -16   0  10         61.20         72.35        24.41 o                         
 -14   0  10        550.05        559.69        49.72 o                         
 -12   0  10       1893.96       2201.25        64.96 o                         
 -10   0  10        513.53        590.53        29.17 o                         
  -8   0  10      11150.38      12096.88       292.47 o                         
  -6   0  10       3554.17       3293.79       200.53 o                         
  -4   0  10       5663.46       6499.64       143.02 o                         
  -2   0  10       1318.17       1544.04        57.09 o                         
   0   0  10       2467.21       2650.47        68.73 o                         
   2   0  10      11597.25      13045.73       269.30 o                         
   4   0  10          6.69         21.95         9.97 o                         
   6   0  10       1313.69       1364.16        44.96 o                         
   8   0  10        256.62        279.33        23.41 o                         
  10   0  10       1475.95       1039.02        87.87 o                         
  12   0  10        597.06        552.38        40.66 o                         
  14   0  10        475.70        497.40        40.94 o                         
  16   0  10        749.06        646.08        97.17 o                         
  18   0  10        554.52        667.04        75.90 o                         
  20   0  10         82.80         40.50        32.57 o                         
  22   0  10        139.70        173.86        38.14 o                         
  24   0  10       1298.99       1414.23        99.08 o                         
  26   0  10         28.00         62.35        38.19 o                         
 -27   1  10          0.23         68.06        30.63 o                         
 -25   1  10        222.45        318.33        35.45 o                         
 -23   1  10        133.51        194.38        28.32 o                         
 -21   1  10        863.67        873.52        38.79 o                         
 -19   1  10       2218.11       2038.93        59.57 o                         
 -17   1  10          6.61         20.12        13.66 o                         
 -15   1  10        835.82        847.64        38.22 o                         
 -13   1  10          3.27         23.22         9.63 o                         
 -11   1  10        346.14        254.29        19.41 o                         
  -9   1  10         89.71         92.90        10.84 o                         
  -7   1  10       3115.40       3241.61        56.96 o                         
  -5   1  10        358.18        393.65        18.56 o                         
  -3   1  10        596.36        550.19        17.84 o                         
  -1   1  10       2585.17       2744.27        49.76 o                         
   1   1  10       2776.09       2970.16        53.55 o                         
   3   1  10         27.93         32.57         7.84 o                         
   5   1  10        167.20        218.00        14.58 o                         
   7   1  10       7040.58       7991.79       124.71 o                         
   9   1  10       2513.80       2490.03        55.62 o                         
  11   1  10       3813.96       3789.73        76.89 o                         
  13   1  10       1034.24        981.10        41.47 o                         
  15   1  10        860.73        915.98        37.98 o                         
  17   1  10       3986.83       3950.18        95.75 o                         
  19   1  10        730.32        746.10        41.39 o                         
  21   1  10        172.92        185.40        37.50 o                         
  23   1  10        346.58        422.31        42.57 o                         
  25   1  10         26.44         78.58        23.26 o                         
 -28   2  10        353.73        540.23        87.55 o                         
 -26   2  10        107.54        174.56        37.92 o                         
 -24   2  10        736.14        758.58        42.47 o                         
 -22   2  10        106.52        128.05        25.68 o                         
 -20   2  10        231.90        361.74        32.97 o                         
 -18   2  10       2737.76       2669.08        71.88 o                         
 -16   2  10       3277.91       2909.68       106.82 o                         
 -14   2  10         20.62         29.71        14.51 o                         
 -12   2  10        143.02        182.08        22.21 o                         
 -10   2  10       7616.08       7718.85       146.48 o                         
  -8   2  10       3963.45       4050.15        75.85 o                         
  -6   2  10       7137.23       8127.61       136.50 o                         
  -4   2  10         73.72        113.79        16.69 o                         
  -2   2  10         17.37         18.40         7.58 o                         
   0   2  10       5115.88       5774.07        97.24 o                         
   2   2  10       1370.66       1329.55        31.17 o                         
   4   2  10       3907.94       4389.24        75.66 o                         
   6   2  10        636.84        699.82        22.42 o                         
   8   2  10        176.43        161.61        17.22 o                         
  10   2  10        565.51        558.47        27.23 o                         
  12   2  10       1163.02       1088.33        71.90 o                         
  14   2  10       1010.95        990.57        45.43 o                         
  16   2  10        502.55        568.02        39.60 o                         
  18   2  10        264.00        225.47        31.43 o                         
  20   2  10          0.19         23.14        19.23 o                         
  22   2  10        199.46        259.28        35.78 o                         
  24   2  10        106.11        119.58        29.31 o                         
 -25   3  10        207.30        239.43        41.19 o                         
 -23   3  10        323.48        465.68        44.73 o                         
 -21   3  10          0.01         29.08        21.38 o                         
 -19   3  10          7.79         35.20        15.05 o                         
 -17   3  10        163.13        204.78        26.08 o                         
 -15   3  10          1.22          8.68        13.87 o                         
 -13   3  10         42.18         71.64        18.85 o                         
 -11   3  10         73.05         73.81        17.29 o                         
  -9   3  10       4217.40       4048.45        89.94 o                         
  -7   3  10        831.66        708.44        28.47 o                         
  -5   3  10       3865.20       3791.84        81.14 o                         
  -3   3  10        346.22        417.18        16.79 o                         
  -1   3  10        228.03        284.44        15.42 o                         
   1   3  10          1.35          2.26         7.63 o                         
   3   3  10       5591.93       5593.40        93.68 o                         
   5   3  10       1395.55       1432.01        46.46 o                         
   7   3  10        243.74        270.35        24.86 o                         
   9   3  10       3023.86       3047.44        89.61 o                         
  11   3  10          2.63         18.28        14.52 o                         
  13   3  10       1815.94       1629.67        54.61 o                         
  15   3  10       4646.36       4146.70       110.99 o                         
  17   3  10         63.76         60.63        19.84 o                         
  19   3  10        189.36        252.21        33.97 o                         
  21   3  10        127.24        192.49        31.46 o                         
  23   3  10         30.80         72.88        26.03 o                         
 -24   4  10         40.94         44.31        34.10 o                         
 -22   4  10        565.75        696.42        47.21 o                         
 -20   4  10       1099.93        945.07        60.30 o                         
 -18   4  10         67.86        156.37        31.12 o                         
 -16   4  10       2449.20       2222.04        75.04 o                         
 -14   4  10        787.85        777.45        41.05 o                         
 -12   4  10        352.22        457.26        35.04 o                         
 -10   4  10          7.73          5.97        12.87 o                         
  -8   4  10        688.77        680.45        32.48 o                         
  -6   4  10        735.51        677.24        34.74 o                         
  -4   4  10        528.55        576.97        26.27 o                         
  -2   4  10        694.76        688.69        26.25 o                         
   0   4  10       1283.38       1280.79        48.29 o                         
   2   4  10       2523.26       2467.49        72.31 o                         
   4   4  10       1210.17       1107.48        77.11 o                         
   6   4  10          2.06         13.50        12.83 o                         
   8   4  10       1393.27       1228.44        49.70 o                         
  10   4  10       2016.38       1756.58        55.84 o                         
  12   4  10        242.49        313.12        31.13 o                         
  14   4  10        111.08        116.56        22.55 o                         
  16   4  10        111.88        167.19        28.09 o                         
  18   4  10         18.26         70.84        22.44 o                         
  20   4  10       1400.90       1131.52        62.65 o                         
  22   4  10         13.76         67.37        27.47 o                         
 -21   5  10        202.28        339.91        41.07 o                         
 -19   5  10        541.71        568.20        47.28 o                         
 -17   5  10          8.60         40.46        20.11 o                         
 -15   5  10       1215.31       1021.34        49.92 o                         
 -13   5  10          9.28         46.82        19.52 o                         
 -11   5  10        100.04        125.96        27.80 o                         
  -9   5  10        817.91        753.03        40.28 o                         
  -7   5  10        652.41        625.64        34.11 o                         
  -5   5  10        168.99        194.81        29.10 o                         
  -3   5  10         44.44         73.04        19.92 o                         
  -1   5  10         86.53         81.64        20.74 o                         
   1   5  10        243.78        295.77        32.32 o                         
   3   5  10          0.96         11.43        11.78 o                         
   5   5  10       2814.64       2579.84        63.79 o                         
   7   5  10       1068.14        964.33        40.30 o                         
   9   5  10        833.70        765.05        37.51 o                         
  11   5  10        352.18        326.35        36.23 o                         
  13   5  10        483.92        502.40        36.30 o                         
  15   5  10        108.09        108.50        22.66 o                         
  17   5  10          0.31         14.32        23.01 o                         
  19   5  10          1.05         44.05        24.35 o                         
 -18   6  10        469.94        600.90        50.30 o                         
 -16   6  10        166.73        242.98        35.56 o                         
 -14   6  10        730.73        754.18        49.21 o                         
 -12   6  10          3.52         24.84        20.17 o                         
 -10   6  10        406.91        449.72        50.46 o                         
  -8   6  10        228.05        277.77        38.84 o                         
  -6   6  10         93.10        105.88        26.69 o                         
  -4   6  10        773.24        716.79        45.69 o                         
  -2   6  10         27.71         28.28        17.21 o                         
   0   6  10          6.96         15.83        15.91 o                         
   2   6  10         83.82         96.30        22.84 o                         
   4   6  10         28.78         65.12        19.65 o                         
   6   6  10        443.49        449.50        39.04 o                         
   8   6  10        400.97        442.48        42.06 o                         
  10   6  10        668.14        652.37        37.32 o                         
  12   6  10         60.63         59.14        20.03 o                         
  14   6  10        234.91        349.92        38.59 o                         
  16   6  10         60.01        175.40        30.23 o                         
 -13   7  10        490.60        560.83        58.01 o                         
 -11   7  10        456.85        679.65        65.19 o                         
  -9   7  10         62.78        156.80        33.04 o                         
  -7   7  10       1356.96       1217.71        64.50 o                         
  -5   7  10         46.88        121.61        30.55 o                         
  -3   7  10         55.80        100.47        27.41 o                         
  -1   7  10         26.17         64.70        24.91 o                         
   1   7  10        792.35        787.30        61.13 o                         
   3   7  10          8.89         35.40        32.92 o                         
   5   7  10          8.87        -10.68        30.47 o                         
   7   7  10        316.82        315.49        42.93 o                         
   9   7  10        121.63        177.65        34.09 o                         
  11   7  10         90.80        139.76        32.81 o                         
 -27   1  11        129.63        170.43        37.06 o                         
 -25   1  11          5.79         48.37        36.13 o                         
 -23   1  11         71.64        106.42        21.87 o                         
 -21   1  11         52.91         53.34        18.71 o                         
 -19   1  11         10.27         24.10        13.62 o                         
 -17   1  11       5926.58       5394.15       114.94 o                         
 -15   1  11        880.28        849.92        35.54 o                         
 -13   1  11       2963.84       2910.19        64.48 o                         
 -11   1  11        266.29        367.14        26.96 o                         
  -9   1  11       1627.35       1510.19        36.50 o                         
  -7   1  11        408.66        416.86        16.30 o                         
  -5   1  11       6252.43       6782.39       116.04 o                         
  -3   1  11       3875.63       4152.87        75.09 o                         
  -1   1  11       4333.30       5123.06        83.78 o                         
   1   1  11       1547.85       1388.51        36.84 o                         
   3   1  11        370.40        418.25        17.47 o                         
   5   1  11       9227.03       9871.08       150.50 o                         
   7   1  11       2728.53       3203.76        59.65 o                         
   9   1  11      12752.72      13851.02       224.82 o                         
  11   1  11       1745.20       1608.71        58.98 o                         
  13   1  11       1969.09       1953.52        57.43 o                         
  15   1  11        323.24        414.27        31.64 o                         
  17   1  11        335.85        458.33        36.70 o                         
  19   1  11        783.11        794.27        43.44 o                         
  21   1  11       4212.53       3934.34       117.74 o                         
  23   1  11         95.78        153.08        29.43 o                         
  25   1  11          0.56         37.59        24.63 o                         
 -26   2  11          6.48         42.73        28.75 o                         
 -24   2  11        235.88        311.52        32.92 o                         
 -22   2  11         10.87         16.92        16.29 o                         
 -20   2  11       2598.71       2281.52        70.09 o                         
 -18   2  11        978.64        978.25        41.10 o                         
 -16   2  11       1731.43       1558.66        63.49 o                         
 -14   2  11        232.18        347.50        36.59 o                         
 -12   2  11        558.55        600.82        30.48 o                         
 -10   2  11        700.74        613.77        34.70 o                         
  -8   2  11         81.50        141.88        14.40 o                         
  -6   2  11        597.63        646.68        24.26 o                         
  -4   2  11       6060.42       6349.31       111.07 o                         
  -2   2  11       6592.42       7088.73       111.28 o                         
   0   2  11        359.94        338.87        15.97 o                         
   2   2  11        669.84        675.57        24.33 o                         
   4   2  11       2825.00       2745.54        62.18 o                         
   6   2  11         53.73         60.14        10.17 o                         
   8   2  11        512.84        624.02        26.66 o                         
  10   2  11         42.86         58.20        14.65 o                         
  12   2  11          2.39          7.84        14.09 o                         
  14   2  11         73.55         88.71        21.36 o                         
  16   2  11         19.03         64.76        20.15 o                         
  18   2  11       1435.26       1288.28        56.41 o                         
  20   2  11        243.41        359.05        39.24 o                         
  22   2  11          5.76         55.84        22.02 o                         
  24   2  11         52.25        136.71        28.83 o                         
 -25   3  11         72.82         93.52        46.79 o                         
 -23   3  11        210.46        292.05        35.80 o                         
 -21   3  11        224.31        230.56        32.42 o                         
 -19   3  11        386.21        384.46        34.75 o                         
 -17   3  11        454.46        521.11        36.73 o                         
 -15   3  11       3926.02       3412.52        87.14 o                         
 -13   3  11        317.31        352.29        30.52 o                         
 -11   3  11       1201.70       1092.45        52.48 o                         
  -9   3  11         31.10         76.25        17.52 o                         
  -7   3  11        193.18        208.62        21.81 o                         
  -5   3  11          5.36          8.02        11.68 o                         
  -3   3  11       2538.84       2595.75        58.54 o                         
  -1   3  11        407.04        467.44        20.64 o                         
   1   3  11       2794.17       2725.13        53.82 o                         
   3   3  11       1821.64       1810.04        44.82 o                         
   5   3  11         41.02         27.45        14.27 o                         
   7   3  11       2790.21       2992.22        73.30 o                         
   9   3  11          6.42         19.37        11.91 o                         
  11   3  11       4340.98       4252.96        97.79 o                         
  13   3  11         11.03         29.30        14.43 o                         
  15   3  11       4070.15       3789.32       104.68 o                         
  17   3  11       1117.41       1023.05        49.43 o                         
  19   3  11        226.14        294.33        35.57 o                         
  21   3  11        158.84        268.92        35.21 o                         
  23   3  11       1082.24       1050.87       118.53 o                         
 -24   4  11         90.40        164.59        38.51 o                         
 -22   4  11        382.10        500.58        49.06 o                         
 -20   4  11        282.49        358.59        39.76 o                         
 -18   4  11        676.41        674.32        44.90 o                         
 -16   4  11       2635.74       2471.97        80.27 o                         
 -14   4  11         35.00         48.57        20.75 o                         
 -12   4  11       1592.61       1465.08        50.49 o                         
 -10   4  11       2591.76       2501.32        68.35 o                         
  -8   4  11         14.31         22.01        14.38 o                         
  -6   4  11         15.63          2.17        12.41 o                         
  -4   4  11         46.36         80.42        17.21 o                         
  -2   4  11        357.72        393.79        22.41 o                         
   0   4  11        311.96        347.27        25.59 o                         
   2   4  11        516.21        506.95        24.89 o                         
   4   4  11        221.21        276.01        22.37 o                         
   6   4  11        316.26        387.46        27.64 o                         
   8   4  11       1145.99       1064.93        41.49 o                         
  10   4  11        171.64        208.49        25.39 o                         
  12   4  11        667.54        668.68        34.85 o                         
  14   4  11        370.17        430.66        36.68 o                         
  16   4  11       1856.19       1799.98        68.50 o                         
  18   4  11        362.36        461.01        50.80 o                         
  20   4  11          1.67         54.65        23.70 o                         
  22   4  11          4.40         40.18        24.83 o                         
 -21   5  11        150.64        130.97        27.63 o                         
 -19   5  11          8.84         27.60        22.35 o                         
 -17   5  11         35.61         92.39        26.00 o                         
 -15   5  11       2320.83       2033.48        73.54 o                         
 -13   5  11         37.03         40.86        19.99 o                         
 -11   5  11        346.39        388.19        39.26 o                         
  -9   5  11        158.29        194.26        29.43 o                         
  -7   5  11          2.32         -0.10        14.01 o                         
  -5   5  11        106.28        111.08        24.21 o                         
  -3   5  11       1073.34       1058.96        47.24 o                         
  -1   5  11        717.51        715.15        39.09 o                         
   1   5  11        486.17        527.04        36.98 o                         
   3   5  11        263.14        291.13        26.34 o                         
   5   5  11       4183.31       3426.54       117.91 o                         
   7   5  11        993.51        876.04        38.85 o                         
   9   5  11        284.68        341.72        32.44 o                         
  11   5  11        825.84        788.44        38.70 o                         
  13   5  11       4195.11       3937.43       101.01 o                         
  15   5  11       1162.42       1074.57        47.69 o                         
  17   5  11         37.12         70.76        25.88 o                         
  19   5  11          0.26         52.93        27.07 o                         
 -18   6  11        860.41        822.04        53.48 o                         
 -16   6  11        351.27        490.55        65.35 o                         
 -14   6  11        516.70        620.33        48.93 o                         
 -12   6  11        210.56        281.81        36.97 o                         
 -10   6  11         38.72         81.04        46.52 o                         
  -8   6  11        379.95        527.08        53.69 o                         
  -6   6  11        208.26        219.59        34.83 o                         
  -4   6  11        403.01        378.15        43.67 o                         
  -2   6  11       1695.11       1495.56        60.11 o                         
   0   6  11        114.85        152.42        24.70 o                         
   2   6  11         38.36         46.51        20.04 o                         
   4   6  11        280.59        264.54        38.14 o                         
   6   6  11       1020.46        939.24        47.25 o                         
   8   6  11        145.64        146.20        37.74 o                         
  10   6  11         24.89         58.09        21.58 o                         
  12   6  11        887.52        733.66        39.70 o                         
  14   6  11        230.98        232.08        33.17 o                         
  16   6  11          6.27         77.50        30.35 o                         
 -13   7  11        448.27        474.97        54.32 o                         
 -11   7  11         42.39         66.70        34.96 o                         
  -9   7  11        201.93        301.97        44.59 o                         
  -7   7  11         38.41         82.42        29.31 o                         
  -5   7  11        446.43        624.60        61.17 o                         
  -3   7  11         41.99         66.14        35.62 o                         
  -1   7  11         15.31         32.45        23.80 o                         
   1   7  11        133.44        159.50        34.57 o                         
   3   7  11        113.12        210.51        42.66 o                         
   5   7  11         12.97         15.79        22.64 o                         
   7   7  11       1019.99        864.76        68.01 o                         
   9   7  11         59.75         75.65        41.75 o                         
  11   7  11        423.92        457.82        81.98 o                         
 -28   0  12        145.08        402.90       216.89 o                         
 -26   0  12        636.56        599.38        69.91 o                         
 -24   0  12        102.02        179.51        43.42 o                         
 -22   0  12       1022.99        819.47        67.53 o                         
 -20   0  12      11101.01      10015.04       340.45 o                         
 -18   0  12      14904.00      14549.17       460.67 o                         
 -16   0  12        188.88        262.72        29.08 o                         
 -14   0  12        220.71        230.29        26.71 o                         
 -12   0  12         57.90         97.70        24.68 o                         
 -10   0  12       7022.43       6950.01       243.57 o                         
  -8   0  12         34.62         18.51         9.90 o                         
  -6   0  12      33392.50      38423.92       757.98 o                         
  -4   0  12       7435.55       7877.44       197.11 o                         
  -2   0  12       7380.89       8423.30       183.68 o                         
   0   0  12       1313.89       1288.05        48.08 o                         
   2   0  12       4721.10       4807.93       114.99 o                         
   4   0  12        798.51        966.30        52.65 o                         
   6   0  12       6735.50       7029.81       159.95 o                         
   8   0  12        265.35        269.64        25.19 o                         
  10   0  12       3712.59       3869.12       124.92 o                         
  12   0  12        242.22        216.74        33.08 o                         
  14   0  12       1535.36       1433.01        69.53 o                         
  16   0  12       1572.32       1419.65        80.48 o                         
  18   0  12       5383.92       4952.97       164.33 o                         
  20   0  12        328.62        335.56        49.02 o                         
  22   0  12        203.15        140.51        34.63 o                         
  24   0  12         13.46         63.13        35.29 o                         
 -27   1  12          5.41         66.54        26.33 o                         
 -25   1  12        383.99        395.61        44.21 o                         
 -23   1  12         13.90          1.15        19.02 o                         
 -21   1  12       1766.77       1445.77        68.47 o                         
 -19   1  12       3499.38       3089.18       110.25 o                         
 -17   1  12         29.48         55.78        15.18 o                         
 -15   1  12       1319.11       1211.35        42.68 o                         
 -13   1  12        511.38        509.90        27.55 o                         
 -11   1  12        123.15        181.67        18.81 o                         
  -9   1  12          2.35        -10.47         8.54 o                         
  -7   1  12       1253.47       1466.87        32.57 o                         
  -5   1  12        500.01        462.76        17.32 o                         
  -3   1  12        522.11        506.71        20.22 o                         
  -1   1  12         18.47         25.04         8.24 o                         
   1   1  12       1170.94       1244.57        31.01 o                         
   3   1  12       1601.30       1657.82        37.82 o                         
   5   1  12       6665.00       6988.34       112.84 o                         
   7   1  12        243.34        369.00        23.08 o                         
   9   1  12         58.11         84.76        15.06 o                         
  11   1  12         95.04        110.45        18.98 o                         
  13   1  12         47.71         54.30        16.18 o                         
  15   1  12        236.99        278.26        30.37 o                         
  17   1  12          0.54         24.42        17.36 o                         
  19   1  12       1670.39       1390.31        58.86 o                         
  21   1  12         84.08         98.72        24.81 o                         
  23   1  12         37.67         17.73        26.02 o                         
  25   1  12        142.68        163.88        32.03 o                         
 -26   2  12          0.28         41.49        22.58 o                         
 -24   2  12        171.52        268.09        36.41 o                         
 -22   2  12       1856.52       1656.42        63.66 o                         
 -20   2  12       3934.29       3532.78        90.41 o                         
 -18   2  12       1603.97       1579.80        53.50 o                         
 -16   2  12       1707.01       1527.62        51.17 o                         
 -14   2  12        676.02        594.00        31.52 o                         
 -12   2  12       2735.78       2750.95        64.64 o                         
 -10   2  12        110.13         79.07        16.31 o                         
  -8   2  12       5713.64       5664.54       113.96 o                         
  -6   2  12        222.16        229.52        22.12 o                         
  -4   2  12        478.38        472.27        21.71 o                         
  -2   2  12        473.50        568.73        32.68 o                         
   0   2  12         79.14        136.89        12.21 o                         
   2   2  12          8.09         19.04         8.49 o                         
   4   2  12        229.15        245.35        18.01 o                         
   6   2  12        737.02        698.85        24.14 o                         
   8   2  12        268.11        303.44        22.85 o                         
  10   2  12        452.49        502.01        27.05 o                         
  12   2  12          5.69          8.84        15.30 o                         
  14   2  12        207.89        241.75        31.17 o                         
  16   2  12       3960.56       3345.86        97.47 o                         
  18   2  12        116.56        145.09        33.98 o                         
  20   2  12       1047.48        990.48        51.10 o                         
  22   2  12        123.66        158.65        30.33 o                         
  24   2  12        391.38        465.62        47.67 o                         
 -25   3  12        116.38        183.39        31.56 o                         
 -23   3  12        515.58        614.33        42.99 o                         
 -21   3  12         55.06         73.26        22.63 o                         
 -19   3  12        670.98        662.21        39.44 o                         
 -17   3  12        409.09        493.31        38.38 o                         
 -15   3  12        896.90        874.79        38.72 o                         
 -13   3  12        506.59        520.19        33.81 o                         
 -11   3  12        995.14       1048.55        50.99 o                         
  -9   3  12        447.89        481.37        27.56 o                         
  -7   3  12        200.34        198.72        27.14 o                         
  -5   3  12        955.11        967.55        36.58 o                         
  -3   3  12         20.07        103.99        13.86 o                         
  -1   3  12        135.07        221.26        21.93 o                         
   1   3  12         87.63        120.14        13.71 o                         
   3   3  12       7319.65       7507.80       123.62 o                         
   5   3  12       1886.01       1660.67        74.07 o                         
   7   3  12         11.92         13.96        11.93 o                         
   9   3  12        567.09        567.58        30.18 o                         
  11   3  12        127.84        145.67        21.41 o                         
  13   3  12         26.98         47.55        18.86 o                         
  15   3  12         16.37         25.59        18.63 o                         
  17   3  12        242.78        317.58        35.39 o                         
  19   3  12        693.64        691.83        43.92 o                         
  21   3  12         19.64         63.88        22.65 o                         
  23   3  12          7.76         62.34        23.32 o                         
 -24   4  12        113.67        189.96        33.14 o                         
 -22   4  12         83.23        109.05        35.50 o                         
 -20   4  12         93.72         72.90        23.64 o                         
 -18   4  12        266.72        337.99        39.11 o                         
 -16   4  12         85.05        112.94        24.99 o                         
 -14   4  12       1675.67       1560.73        53.99 o                         
 -12   4  12        146.36        131.28        22.52 o                         
 -10   4  12       1601.26       1439.43        49.73 o                         
  -8   4  12        744.99        677.12        33.50 o                         
  -6   4  12        264.56        372.90        28.89 o                         
  -4   4  12        441.55        446.94        28.68 o                         
  -2   4  12        152.92        230.62        21.89 o                         
   0   4  12       2465.15       2281.25        61.46 o                         
   2   4  12        456.90        431.39        30.15 o                         
   4   4  12       1400.66       1372.07        40.89 o                         
   6   4  12        167.50        203.14        22.96 o                         
   8   4  12        376.38        409.45        29.75 o                         
  10   4  12        369.06        439.92        35.34 o                         
  12   4  12        102.15        171.88        27.05 o                         
  14   4  12        403.33        450.24        41.23 o                         
  16   4  12        238.23        279.58        34.82 o                         
  18   4  12        668.44        721.53        50.51 o                         
  20   4  12        380.42        426.45        49.68 o                         
 -21   5  12        167.17        163.08        31.93 o                         
 -19   5  12        301.29        377.34        41.04 o                         
 -17   5  12         61.13         86.86        34.20 o                         
 -15   5  12       2429.21       2126.29        76.23 o                         
 -13   5  12        871.54        834.87        46.84 o                         
 -11   5  12          2.40         57.53        29.00 o                         
  -9   5  12         49.51         77.18        19.75 o                         
  -7   5  12        239.33        279.31        37.62 o                         
  -5   5  12        164.19        143.97        25.38 o                         
  -3   5  12        652.60        666.53        43.21 o                         
  -1   5  12        276.30        276.48        32.49 o                         
   1   5  12       2168.11       1974.53        67.39 o                         
   3   5  12       1729.38       1455.71        49.83 o                         
   5   5  12        255.11        397.92        38.71 o                         
   7   5  12        104.80        103.18        33.84 o                         
   9   5  12         84.59         96.52        20.92 o                         
  11   5  12        101.32        108.01        21.06 o                         
  13   5  12        475.50        528.49        38.19 o                         
  15   5  12        522.50        592.45        46.69 o                         
  17   5  12         69.96        131.36        31.82 o                         
  19   5  12         20.76         60.02        29.45 o                         
 -18   6  12          0.01         55.84        25.20 o                         
 -16   6  12          0.26         40.52        22.25 o                         
 -14   6  12        306.46        319.11        39.01 o                         
 -12   6  12         22.74         52.83        24.71 o                         
 -10   6  12         31.00         28.16        24.18 o                         
  -8   6  12         47.32        115.39        30.48 o                         
  -6   6  12        733.94        657.41        46.28 o                         
  -4   6  12         21.38         47.43        23.48 o                         
  -2   6  12        758.54        694.46        41.67 o                         
   0   6  12         99.40        112.95        24.93 o                         
   2   6  12         30.57         58.25        19.75 o                         
   4   6  12         32.96         32.26        24.41 o                         
   6   6  12        185.99        217.52        31.45 o                         
   8   6  12        338.81        429.09        42.38 o                         
  10   6  12          5.05         35.07        21.61 o                         
  12   6  12         32.22         80.13        24.10 o                         
  14   6  12         13.07         27.53        22.53 o                         
 -11   7  12          2.40         65.21        30.08 o                         
  -9   7  12        550.44        585.60        60.66 o                         
  -7   7  12         24.82         23.85        29.80 o                         
  -5   7  12         92.31        103.08        29.21 o                         
  -3   7  12        171.09        192.70        35.16 o                         
  -1   7  12        640.68        675.71        60.01 o                         
   1   7  12         86.94        153.85        34.60 o                         
   3   7  12          2.60         48.08        26.34 o                         
   5   7  12         28.57         79.86        28.07 o                         
   7   7  12        443.21        539.38        57.14 o                         
   9   7  12       2299.11       1794.17        98.35 o                         
 -27   1  13         45.15        100.58        27.44 o                         
 -25   1  13        285.70        294.83        40.26 o                         
 -23   1  13        170.51        259.15        36.13 o                         
 -21   1  13       1067.87        980.14        59.13 o                         
 -19   1  13        281.67        346.24        34.81 o                         
 -17   1  13       4611.73       4539.13       102.68 o                         
 -15   1  13         66.73         76.11        17.40 o                         
 -13   1  13        614.89        563.46        31.12 o                         
 -11   1  13        487.98        427.22        23.75 o                         
  -9   1  13       3393.92       3485.07        70.47 o                         
  -7   1  13       2845.85       2805.43        65.96 o                         
  -5   1  13        549.13        583.21        20.10 o                         
  -3   1  13         62.72         88.14        11.66 o                         
  -1   1  13        829.07        815.63        25.07 o                         
   1   1  13        907.92       1028.63        28.91 o                         
   3   1  13       1946.86       2050.78        44.57 o                         
   5   1  13        347.49        391.19        19.06 o                         
   7   1  13        408.70        511.29        24.95 o                         
   9   1  13         15.47         65.47        20.94 o                         
  11   1  13         32.06         48.00        15.43 o                         
  13   1  13        513.65        580.58        32.73 o                         
  15   1  13        254.27        293.82        29.96 o                         
  17   1  13        643.96        638.66        41.89 o                         
  19   1  13         21.87         43.41        23.26 o                         
  21   1  13         20.82         40.50        21.67 o                         
  23   1  13        771.30        800.30        49.89 o                         
 -26   2  13         46.75        158.34        34.80 o                         
 -24   2  13          8.13         44.10        19.41 o                         
 -22   2  13         97.23        164.15        24.79 o                         
 -20   2  13       3413.69       3323.94        87.49 o                         
 -18   2  13         52.93         95.93        19.86 o                         
 -16   2  13       3349.17       3081.20        79.67 o                         
 -14   2  13         84.14         86.58        18.81 o                         
 -12   2  13        175.88        236.53        25.05 o                         
 -10   2  13         77.42         76.80        16.92 o                         
  -8   2  13       1040.78       1261.12        51.27 o                         
  -6   2  13       1272.15       1282.55        37.41 o                         
  -4   2  13       3359.98       3384.41        69.60 o                         
  -2   2  13        996.92        954.77        31.05 o                         
   0   2  13          8.88          5.28         6.66 o                         
   2   2  13       2638.78       2719.05        54.66 o                         
   4   2  13        214.74        359.74        22.76 o                         
   6   2  13        126.36        147.00        17.73 o                         
   8   2  13        484.95        487.65        33.27 o                         
  10   2  13          0.65         41.02        13.29 o                         
  12   2  13       3726.49       3627.17        99.58 o                         
  14   2  13         71.57         77.99        22.09 o                         
  16   2  13         15.24         24.00        18.37 o                         
  18   2  13         17.29         48.54        21.71 o                         
  20   2  13          3.23         58.41        22.89 o                         
  22   2  13         39.95         95.00        25.85 o                         
 -25   3  13         66.73        111.86        34.95 o                         
 -23   3  13        259.42        333.99        38.11 o                         
 -21   3  13        204.25        212.82        31.71 o                         
 -19   3  13       1300.57       1307.58        50.88 o                         
 -17   3  13       3586.58       3540.85        99.44 o                         
 -15   3  13        999.14        932.61        40.28 o                         
 -13   3  13         19.20         50.36        16.26 o                         
 -11   3  13        434.29        487.47        33.21 o                         
  -9   3  13        203.25        299.18        32.19 o                         
  -7   3  13        132.16        230.03        25.07 o                         
  -5   3  13       2632.71       2721.25        69.09 o                         
  -3   3  13        832.43        767.16        28.70 o                         
  -1   3  13          3.00          9.40         9.53 o                         
   1   3  13        288.17        304.18        21.34 o                         
   3   3  13         18.04         16.58         8.71 o                         
   5   3  13          5.45         24.58        19.80 o                         
   7   3  13        125.48        132.63        19.94 o                         
   9   3  13        244.33        254.13        25.96 o                         
  11   3  13         27.07         40.07        16.38 o                         
  13   3  13          0.35         36.41        16.15 o                         
  15   3  13         29.77         58.64        21.39 o                         
  17   3  13         28.44         19.53        21.73 o                         
  19   3  13          3.11         41.41        20.67 o                         
  21   3  13         20.56         75.45        23.36 o                         
 -24   4  13        245.61        275.35        41.52 o                         
 -22   4  13        415.59        579.18        51.99 o                         
 -20   4  13          1.78         64.51        23.32 o                         
 -18   4  13         65.80         42.82        21.13 o                         
 -16   4  13         82.47        150.07        27.59 o                         
 -14   4  13        180.05        151.24        23.55 o                         
 -12   4  13          6.83         11.73        14.30 o                         
 -10   4  13        567.55        562.89        31.24 o                         
  -8   4  13       2749.98       2575.14       105.81 o                         
  -6   4  13        309.76        337.13        30.45 o                         
  -4   4  13        334.09        409.67        30.20 o                         
  -2   4  13        631.86        605.63        31.55 o                         
   0   4  13        180.84        228.81        24.17 o                         
   2   4  13        127.17        155.50        20.17 o                         
   4   4  13         27.82         91.30        26.48 o                         
   6   4  13        577.81        536.16        48.11 o                         
   8   4  13        372.60        428.34        32.75 o                         
  10   4  13        167.18        197.29        25.47 o                         
  12   4  13         81.26        124.88        22.45 o                         
  14   4  13        699.83        673.35        44.79 o                         
  16   4  13        421.14        526.57        45.13 o                         
  18   4  13        253.16        326.92        40.52 o                         
  20   4  13        133.64        122.08        30.34 o                         
 -21   5  13         62.53         99.90        27.68 o                         
 -19   5  13         61.52        104.02        27.13 o                         
 -17   5  13        970.51        873.45        48.60 o                         
 -15   5  13       1833.73       1604.38        64.97 o                         
 -13   5  13         55.49         88.63        23.60 o                         
 -11   5  13         24.11         33.29        19.66 o                         
  -9   5  13        228.49        281.78        29.75 o                         
  -7   5  13       1307.53       1193.41        46.25 o                         
  -5   5  13        694.98        694.96        39.65 o                         
  -3   5  13         77.37        129.42        25.25 o                         
  -1   5  13        168.71        223.41        31.19 o                         
   1   5  13       1579.00       1635.16        60.77 o                         
   3   5  13          4.92         29.53        17.57 o                         
   5   5  13        140.68        118.09        43.77 o                         
   7   5  13        324.59        345.06        36.28 o                         
   9   5  13        264.09        294.39        35.88 o                         
  11   5  13          5.37          3.73        19.06 o                         
  13   5  13         12.50         51.97        19.64 o                         
  15   5  13         38.94         47.31        21.20 o                         
  17   5  13        459.37        511.15        55.20 o                         
 -16   6  13         43.43         94.49        27.34 o                         
 -14   6  13         37.42         66.69        29.92 o                         
 -12   6  13        446.49        483.60        52.19 o                         
 -10   6  13         13.59         61.29        26.70 o                         
  -8   6  13         40.96         50.77        32.65 o                         
  -6   6  13        702.19        729.23        51.38 o                         
  -4   6  13          5.45         -1.17        19.63 o                         
  -2   6  13        387.06        465.06        43.11 o                         
   0   6  13         37.86         36.28        21.84 o                         
   2   6  13         46.47         78.24        30.92 o                         
   4   6  13        168.76        140.25        31.58 o                         
   6   6  13        296.44        368.21        46.18 o                         
   8   6  13        165.57        265.44        34.45 o                         
  10   6  13        768.07        683.51        49.79 o                         
  12   6  13          0.18         19.19        21.11 o                         
  14   6  13        293.44        438.11        50.57 o                         
 -11   7  13        186.34        199.27        38.32 o                         
  -9   7  13        239.74        283.16        42.37 o                         
  -7   7  13         29.71         60.99        26.49 o                         
  -5   7  13         45.40         44.92        26.36 o                         
  -3   7  13        189.29        245.61        39.62 o                         
  -1   7  13         60.21        136.52        30.76 o                         
   1   7  13         25.68         65.14        29.50 o                         
   3   7  13        412.28        535.57        56.78 o                         
   5   7  13          0.54         68.95        27.52 o                         
   7   7  13        110.50        165.33        33.85 o                         
 -26   0  14         65.95         70.09        36.72 o                         
 -24   0  14        605.37        565.80       130.70 o                         
 -22   0  14        206.81        284.69        56.30 o                         
 -20   0  14       3102.13       2599.63       131.15 o                         
 -18   0  14       7475.41       6291.83       515.64 o                         
 -16   0  14      11190.26      10391.39       345.66 o                         
 -14   0  14         44.20         68.36        23.06 o                         
 -12   0  14       1351.71       1225.27        57.37 o                         
 -10   0  14        217.34        158.50        22.50 o                         
  -8   0  14      13016.05      13704.73       289.37 o                         
  -6   0  14        207.90        327.23        26.65 o                         
  -4   0  14      19825.83      21546.04       439.66 o                         
  -2   0  14        119.29        198.19        31.29 o                         
   0   0  14      11104.89      11377.23       244.89 o                         
   2   0  14        227.88        311.29        28.65 o                         
   4   0  14        561.91        710.87        35.95 o                         
   6   0  14       1720.73       1663.13        56.92 o                         
   8   0  14        850.33        898.29        51.29 o                         
  10   0  14       2220.92       2103.05        85.52 o                         
  12   0  14       5180.46       4471.99       145.29 o                         
  14   0  14          0.59         12.58        28.41 o                         
  16   0  14          2.00         16.90        21.30 o                         
  18   0  14         30.61         30.23        24.06 o                         
  20   0  14         29.18         39.56        25.64 o                         
  22   0  14          0.62        -31.58        26.91 o                         
  24   0  14        183.38        191.57        51.61 o                         
 -27   1  14         97.88        150.97        32.87 o                         
 -25   1  14        274.70        310.51        40.83 o                         
 -23   1  14          0.05         18.49        20.07 o                         
 -21   1  14       1135.37        952.42        53.06 o                         
 -19   1  14       2288.52       1841.65        73.97 o                         
 -17   1  14         32.43         31.75        16.88 o                         
 -15   1  14         26.69         39.74        15.04 o                         
 -13   1  14         48.88        116.14        18.86 o                         
 -11   1  14        128.71        109.69        18.47 o                         
  -9   1  14        393.89        397.78        22.95 o                         
  -7   1  14         17.95         22.78        10.78 o                         
  -5   1  14        539.55        616.38        25.84 o                         
  -3   1  14        383.41        469.05        23.69 o                         
  -1   1  14       1388.60       1446.30        35.57 o                         
   1   1  14       4978.40       5015.59        92.18 o                         
   3   1  14       5716.00       5697.96        96.72 o                         
   5   1  14       2877.56       2904.44        66.20 o                         
   7   1  14        190.68        312.68        24.31 o                         
   9   1  14       1245.38       1268.19        49.80 o                         
  11   1  14       3043.47       3007.83        82.97 o                         
  13   1  14        815.86        726.74        35.55 o                         
  15   1  14        501.50        602.07        43.85 o                         
  17   1  14       1961.23       1607.65        76.17 o                         
  19   1  14        224.08        260.37        35.13 o                         
  21   1  14       1490.30       1380.90        62.41 o                         
  23   1  14        528.07        654.68        52.62 o                         
 -26   2  14         18.64        120.14        33.87 o                         
 -24   2  14         19.77         34.56        23.39 o                         
 -22   2  14        299.61        397.73        44.30 o                         
 -20   2  14       1743.95       1657.06        53.35 o                         
 -18   2  14       1700.28       1778.55        58.53 o                         
 -16   2  14         48.94         56.54        17.64 o                         
 -14   2  14       2969.93       2758.62       100.80 o                         
 -12   2  14        358.60        389.65        29.58 o                         
 -10   2  14       4230.98       3989.54       112.41 o                         
  -8   2  14        211.60        219.75        25.47 o                         
  -6   2  14       5495.59       5617.95       104.75 o                         
  -4   2  14        428.39        457.86        23.90 o                         
  -2   2  14      10017.87      10203.58       186.47 o                         
   0   2  14        727.46        697.10        27.55 o                         
   2   2  14       1523.57       1422.51        36.66 o                         
   4   2  14        298.90        290.66        19.67 o                         
   6   2  14        343.73        329.55        24.94 o                         
   8   2  14        468.70        498.47        27.41 o                         
  10   2  14       1270.84       1274.63        61.09 o                         
  12   2  14        693.49        624.39        37.77 o                         
  14   2  14       1117.38        929.76        70.06 o                         
  16   2  14         83.32        105.63        25.81 o                         
  18   2  14        233.58        329.59        38.39 o                         
  20   2  14         93.55        132.56        27.61 o                         
  22   2  14        240.37        290.39        39.84 o                         
 -25   3  14        246.07        294.64        41.09 o                         
 -23   3  14          8.74         61.37        23.33 o                         
 -21   3  14         33.20         45.81        18.42 o                         
 -19   3  14         95.55        102.96        22.55 o                         
 -17   3  14        118.42        188.64        25.75 o                         
 -15   3  14       2609.27       2239.25        61.53 o                         
 -13   3  14        223.40        297.33        29.86 o                         
 -11   3  14        446.97        537.49        33.67 o                         
  -9   3  14         83.01         83.77        17.63 o                         
  -7   3  14        629.93        658.34        32.75 o                         
  -5   3  14          1.67          8.20        12.78 o                         
  -3   3  14        400.68        483.93        28.00 o                         
  -1   3  14        818.74        843.32        28.72 o                         
   1   3  14        640.54        726.34        33.43 o                         
   3   3  14        479.79        532.02        25.49 o                         
   5   3  14        419.92        463.35        32.29 o                         
   7   3  14         11.57         25.94        18.08 o                         
   9   3  14          3.18        -13.82        14.82 o                         
  11   3  14         65.34        100.46        21.68 o                         
  13   3  14       2775.97       2371.50       123.52 o                         
  15   3  14       3926.30       3551.33       134.27 o                         
  17   3  14         65.38         85.03        23.51 o                         
  19   3  14        532.24        634.14        61.68 o                         
  21   3  14          8.09        105.23        26.76 o                         
 -22   4  14        381.88        459.94        46.73 o                         
 -20   4  14        418.86        535.77        49.00 o                         
 -18   4  14       1127.39        925.34        60.11 o                         
 -16   4  14        265.05        310.45        36.41 o                         
 -14   4  14        190.61        229.29        36.02 o                         
 -12   4  14        964.35        885.29        37.01 o                         
 -10   4  14        284.04        275.82        30.24 o                         
  -8   4  14        232.71        282.71        28.76 o                         
  -6   4  14        147.29        213.11        25.30 o                         
  -4   4  14       1514.28       1692.25        53.96 o                         
  -2   4  14       1797.10       1567.19        58.64 o                         
   0   4  14        827.20        780.00        34.17 o                         
   2   4  14         69.74         78.15        18.19 o                         
   4   4  14         42.12         73.35        22.81 o                         
   6   4  14        305.98        408.89        37.56 o                         
   8   4  14         39.64         56.91        20.58 o                         
  10   4  14        345.53        432.35        33.90 o                         
  12   4  14        115.00        135.63        27.06 o                         
  14   4  14        584.50        646.49        46.14 o                         
  16   4  14         14.64         54.18        23.80 o                         
  18   4  14          1.35         49.87        22.11 o                         
  20   4  14         13.61         45.41        24.71 o                         
 -19   5  14        136.27        128.60        33.02 o                         
 -17   5  14        635.32        666.25        52.03 o                         
 -15   5  14         73.56        107.26        28.97 o                         
 -13   5  14       1121.24        943.95        56.02 o                         
 -11   5  14         43.43         70.75        19.62 o                         
  -9   5  14        548.21        573.02        35.15 o                         
  -7   5  14        158.20        220.07        27.09 o                         
  -5   5  14       1097.85        928.02        46.31 o                         
  -3   5  14          3.69          9.89        16.88 o                         
  -1   5  14        297.35        381.74        35.10 o                         
   1   5  14        107.39        168.05        34.69 o                         
   3   5  14       1444.98       1392.04        96.34 o                         
   5   5  14         20.80         60.58        31.80 o                         
   7   5  14        107.42        175.51        27.93 o                         
   9   5  14         45.50         75.69        22.16 o                         
  11   5  14        447.30        371.67        38.97 o                         
  13   5  14        201.83        274.48        40.41 o                         
  15   5  14        174.69        272.69        35.94 o                         
  17   5  14        263.33        308.65        37.71 o                         
 -16   6  14        478.48        584.04        51.60 o                         
 -14   6  14        310.56        337.62        39.32 o                         
 -12   6  14        308.16        350.38        45.34 o                         
 -10   6  14        143.22        171.76        35.26 o                         
  -8   6  14        539.82        723.70        58.55 o                         
  -6   6  14          0.38         30.80        24.54 o                         
  -4   6  14        395.95        667.15        55.73 o                         
  -2   6  14         23.86         73.40        22.29 o                         
   0   6  14        236.22        272.27        34.40 o                         
   2   6  14         26.33         62.36        38.16 o                         
   4   6  14          0.56         32.74        22.89 o                         
   6   6  14        182.80        243.03        39.47 o                         
   8   6  14        259.18        373.96        41.48 o                         
  10   6  14        382.93        430.68        45.08 o                         
  12   6  14         41.35         97.68        28.48 o                         
  -9   7  14        161.65        213.05        39.44 o                         
  -7   7  14        491.14        567.76        59.74 o                         
  -5   7  14         98.08         97.98        45.73 o                         
  -3   7  14          8.05         62.14        27.95 o                         
  -1   7  14          1.06         45.61        23.72 o                         
   1   7  14        110.69        186.33        49.02 o                         
   3   7  14         37.95         80.07        30.47 o                         
   5   7  14         43.76        119.17        34.13 o                         
   7   7  14       1098.39        938.14        61.22 o                         
 -25   1  15        251.69        384.26        45.67 o                         
 -23   1  15         35.46         72.34        26.61 o                         
 -21   1  15         11.23         19.02        20.55 o                         
 -19   1  15         72.70         78.05        26.79 o                         
 -17   1  15       2720.32       2434.61        76.40 o                         
 -15   1  15       5265.66       4852.92       119.77 o                         
 -13   1  15        313.37        429.76        32.00 o                         
 -11   1  15       3139.14       3184.44        76.86 o                         
  -9   1  15          4.62         20.34        11.18 o                         
  -7   1  15       2182.96       2127.98        52.61 o                         
  -5   1  15        347.27        407.87        23.27 o                         
  -3   1  15       3920.04       4297.98        84.46 o                         
  -1   1  15       4506.50       4306.48        77.55 o                         
   1   1  15          5.39         -4.51         9.07 o                         
   3   1  15        625.29        689.70        26.01 o                         
   5   1  15        133.54        225.22        21.47 o                         
   7   1  15       1416.34       1362.49        41.79 o                         
   9   1  15       1429.87       1488.64        49.66 o                         
  11   1  15       1316.48       1291.83        47.21 o                         
  13   1  15        491.27        500.42        34.51 o                         
  15   1  15       1883.11       1716.07        65.14 o                         
  17   1  15          0.00         50.58        20.30 o                         
  19   1  15        361.95        534.48        48.44 o                         
  21   1  15         49.40        113.35        26.77 o                         
  23   1  15         18.02         74.64        27.89 o                         
 -26   2  15        248.75        443.43        50.09 o                         
 -24   2  15         64.36        102.35        28.51 o                         
 -22   2  15        635.98        687.51        52.08 o                         
 -20   2  15        120.88        185.93        29.24 o                         
 -18   2  15         64.50         95.85        23.20 o                         
 -16   2  15         84.66        123.80        22.20 o                         
 -14   2  15        875.60        960.24        51.74 o                         
 -12   2  15        351.19        418.76        35.76 o                         
 -10   2  15       1253.65       1263.94        49.41 o                         
  -8   2  15        435.17        482.27        30.22 o                         
  -6   2  15        145.47        197.40        21.17 o                         
  -4   2  15         92.57        153.11        19.13 o                         
  -2   2  15        639.34        651.22        30.59 o                         
   0   2  15       1828.75       1822.38        56.07 o                         
   2   2  15        622.95        601.18        26.21 o                         
   4   2  15        823.18        750.00        30.23 o                         
   6   2  15         34.72         41.28        12.47 o                         
   8   2  15          7.27         25.35        13.38 o                         
  10   2  15          4.08          9.91        15.82 o                         
  12   2  15       1353.01       1137.33        51.16 o                         
  14   2  15        226.26        326.54        36.16 o                         
  16   2  15         79.63        130.85        28.33 o                         
  18   2  15         34.10         29.44        26.25 o                         
  20   2  15          3.62         18.31        23.42 o                         
  22   2  15        107.66        111.93        38.35 o                         
 -23   3  15        177.85        231.31        33.51 o                         
 -21   3  15         98.62        171.03        27.38 o                         
 -19   3  15        179.85        271.87        28.80 o                         
 -17   3  15         39.37         44.50        17.88 o                         
 -15   3  15       1211.82        940.51        41.32 o                         
 -13   3  15       4203.75       3751.45        92.37 o                         
 -11   3  15         50.62         59.90        17.96 o                         
  -9   3  15       4503.97       4244.98        98.16 o                         
  -7   3  15        823.30        752.63        34.60 o                         
  -5   3  15          5.78         17.53        14.54 o                         
  -3   3  15         16.65         31.35        17.59 o                         
  -1   3  15        174.09        204.27        20.82 o                         
   1   3  15       1447.04       1406.68        45.67 o                         
   3   3  15        470.91        471.90        25.38 o                         
   5   3  15       1675.59       1463.54        55.28 o                         
   7   3  15        110.49        146.45        26.96 o                         
   9   3  15        296.72        342.59        31.15 o                         
  11   3  15        453.47        508.78        37.77 o                         
  13   3  15        842.72        793.87        44.76 o                         
  15   3  15         49.17         77.11        22.31 o                         
  17   3  15         24.14         49.13        21.03 o                         
  19   3  15         10.97         57.70        22.94 o                         
  21   3  15         56.12         50.19        24.47 o                         
 -22   4  15         66.33        112.41        29.13 o                         
 -20   4  15         38.62         77.27        25.00 o                         
 -18   4  15         97.68        175.95        31.83 o                         
 -16   4  15          7.45         34.91        16.87 o                         
 -14   4  15         93.24         80.28        20.77 o                         
 -12   4  15         14.40         24.16        16.06 o                         
 -10   4  15         71.01         80.25        18.80 o                         
  -8   4  15        101.88        144.21        23.37 o                         
  -6   4  15          2.39         16.79        14.45 o                         
  -4   4  15          3.20         10.16        13.18 o                         
  -2   4  15       2367.74       2193.55        76.90 o                         
   0   4  15       1239.11       1096.62        47.82 o                         
   2   4  15        132.01        194.05        26.88 o                         
   4   4  15        434.64        456.65        36.40 o                         
   6   4  15       1293.18       1186.67        70.38 o                         
   8   4  15         41.41         47.12        20.02 o                         
  10   4  15        223.07        275.17        34.21 o                         
  12   4  15          1.32          4.15        16.91 o                         
  14   4  15        155.20        188.25        29.66 o                         
  16   4  15         21.34         20.77        19.79 o                         
  18   4  15        430.40        472.46        47.29 o                         
 -19   5  15         49.61         91.71        26.66 o                         
 -17   5  15         90.80        111.79        26.38 o                         
 -15   5  15         82.27        133.74        27.91 o                         
 -13   5  15        699.11        703.74        42.13 o                         
 -11   5  15        382.32        471.67        43.75 o                         
  -9   5  15        902.80        862.65        40.52 o                         
  -7   5  15        284.18        389.14        39.84 o                         
  -5   5  15        320.12        374.13        39.96 o                         
  -3   5  15         69.23         91.91        22.12 o                         
  -1   5  15          8.64          3.33        16.85 o                         
   1   5  15        774.33        685.80        41.56 o                         
   3   5  15         15.07         18.76        35.00 o                         
   5   5  15        305.03        401.61        47.51 o                         
   7   5  15        130.42        152.37        30.85 o                         
   9   5  15        198.33        234.11        32.99 o                         
  11   5  15        793.29        704.00        47.26 o                         
  13   5  15        869.16        833.04        74.84 o                         
  15   5  15         73.37         85.74        29.63 o                         
 -16   6  15         31.55        106.51        29.24 o                         
 -14   6  15         52.94        105.00        27.25 o                         
 -12   6  15         11.58         97.03        38.43 o                         
 -10   6  15        121.62        147.92        34.41 o                         
  -8   6  15         14.50         71.64        25.16 o                         
  -6   6  15         63.55         87.33        27.86 o                         
  -4   6  15       1222.48        979.88        52.90 o                         
  -2   6  15        993.21        805.82        46.34 o                         
   0   6  15        160.09        148.24        46.79 o                         
   2   6  15         31.67         89.98        27.84 o                         
   4   6  15        130.30        226.11        39.68 o                         
   6   6  15         66.18        112.61        32.04 o                         
   8   6  15        815.14        739.41        58.78 o                         
  10   6  15         50.78         61.43        24.17 o                         
  12   6  15         99.78        120.85        28.03 o                         
  -7   7  15        317.48        434.31        59.45 o                         
  -5   7  15        269.06        336.79        47.51 o                         
  -3   7  15          0.74         19.80        26.10 o                         
  -1   7  15        167.19        147.01        57.29 o                         
   1   7  15        190.10        229.02        46.42 o                         
   3   7  15         57.71         76.36        32.01 o                         
 -26   0  16        148.96         87.95        38.16 o                         
 -24   0  16        176.25        271.00        55.20 o                         
 -22   0  16        183.66        188.57        65.35 o                         
 -20   0  16        291.73        462.31        68.39 o                         
 -18   0  16       6341.02       5569.24       220.41 o                         
 -16   0  16       2326.83       2063.38       110.98 o                         
 -14   0  16        653.54        559.92        59.42 o                         
 -12   0  16        524.66        600.63        47.54 o                         
 -10   0  16         27.82         19.50        14.03 o                         
  -8   0  16        248.17        259.49        35.83 o                         
  -6   0  16       1240.35       1502.16        69.64 o                         
  -4   0  16         66.79         52.01        18.12 o                         
  -2   0  16        109.25        192.29        25.31 o                         
   0   0  16          2.66          0.28        13.42 o                         
   2   0  16       7753.34       7494.96       175.37 o                         
   4   0  16        371.19        399.31        34.76 o                         
   6   0  16        184.18        282.41        38.47 o                         
   8   0  16          3.20         11.74        24.13 o                         
  10   0  16         18.62         33.33        21.72 o                         
  12   0  16        145.75        146.85        31.79 o                         
  14   0  16       8016.72       7128.25       215.27 o                         
  16   0  16        103.67        141.33        34.19 o                         
  18   0  16          5.96         57.38        25.98 o                         
  20   0  16         99.81        149.24        48.76 o                         
  22   0  16        658.51        797.79        98.09 o                         
 -25   1  16        170.04        237.66        38.91 o                         
 -23   1  16        428.45        464.34        50.18 o                         
 -21   1  16         53.22         34.26        22.92 o                         
 -19   1  16       1285.59       1133.76        58.34 o                         
 -17   1  16        543.20        570.19        43.17 o                         
 -15   1  16       3105.18       2839.15        90.14 o                         
 -13   1  16        479.73        578.80        36.76 o                         
 -11   1  16         62.13         41.28        14.90 o                         
  -9   1  16        383.70        434.36        26.47 o                         
  -7   1  16         45.93         64.09        15.13 o                         
  -5   1  16        471.07        509.12        27.89 o                         
  -3   1  16         45.57         83.12        15.07 o                         
  -1   1  16         48.15         47.14        16.23 o                         
   1   1  16        222.84        302.91        21.68 o                         
   3   1  16        930.46        850.07        35.59 o                         
   5   1  16        246.30        339.33        26.34 o                         
   7   1  16        226.34        295.34        28.32 o                         
   9   1  16        141.99        136.41        21.89 o                         
  11   1  16        153.02        234.58        27.10 o                         
  13   1  16        721.38        706.47        37.22 o                         
  15   1  16        314.37        389.23        40.78 o                         
  17   1  16         25.23         70.06        22.70 o                         
  19   1  16         12.14          8.54        20.71 o                         
  21   1  16        593.09        642.20        52.19 o                         
 -24   2  16        183.59        185.59        33.61 o                         
 -22   2  16        300.99        456.87        51.19 o                         
 -20   2  16        836.67        805.21        44.66 o                         
 -18   2  16        384.97        530.95        45.13 o                         
 -16   2  16       1133.72       1146.84        45.96 o                         
 -14   2  16         55.87         69.21        21.15 o                         
 -12   2  16          0.04         25.98        14.91 o                         
 -10   2  16        609.44        620.63        32.91 o                         
  -8   2  16        716.39        707.47        32.79 o                         
  -6   2  16        178.63        178.98        22.89 o                         
  -4   2  16       1087.90       1036.02        35.68 o                         
  -2   2  16         32.27         25.63        11.11 o                         
   0   2  16        118.87        144.04        18.81 o                         
   2   2  16        670.49        624.86        31.94 o                         
   4   2  16        674.40        691.30        50.08 o                         
   6   2  16          1.96          3.93        12.66 o                         
   8   2  16         91.30         99.42        27.28 o                         
  10   2  16        660.60        657.57        40.78 o                         
  12   2  16       1184.41       1083.70        50.36 o                         
  14   2  16        208.29        237.16        35.51 o                         
  16   2  16        803.74        690.32        44.59 o                         
  18   2  16         19.43        106.88        25.05 o                         
  20   2  16        112.68        140.11        28.47 o                         
 -23   3  16          4.42         72.53        27.36 o                         
 -21   3  16        276.16        317.70        34.27 o                         
 -19   3  16        582.33        607.14        40.87 o                         
 -17   3  16         12.15         31.88        17.85 o                         
 -15   3  16         27.73         41.25        21.16 o                         
 -13   3  16        820.81        730.36        36.66 o                         
 -11   3  16          0.07         27.40        15.22 o                         
  -9   3  16        165.98        175.95        24.25 o                         
  -7   3  16         19.17         23.45        14.27 o                         
  -5   3  16        106.05        120.72        20.18 o                         
  -3   3  16       2194.55       1986.78        72.95 o                         
  -1   3  16        270.19        287.44        22.97 o                         
   1   3  16         56.07         55.20        13.67 o                         
   3   3  16       3193.82       2977.65        84.87 o                         
   5   3  16         36.64         63.66        20.13 o                         
   7   3  16        303.19        394.96        35.37 o                         
   9   3  16        729.27        687.12        35.96 o                         
  11   3  16       1691.38       1591.82        61.52 o                         
  13   3  16        124.57        111.05        24.40 o                         
  15   3  16        118.62        175.29        29.51 o                         
  17   3  16        152.51        174.28        31.70 o                         
  19   3  16        463.85        557.44        48.20 o                         
 -22   4  16        233.56        342.29        37.97 o                         
 -20   4  16          4.03         70.63        22.57 o                         
 -18   4  16         13.06         87.80        24.07 o                         
 -16   4  16          0.66         24.68        17.47 o                         
 -14   4  16        566.95        628.81        39.33 o                         
 -12   4  16       1412.18       1277.28        49.54 o                         
 -10   4  16        938.71        929.73        41.26 o                         
  -8   4  16        853.65        778.42        51.94 o                         
  -6   4  16        554.89        513.53        34.47 o                         
  -4   4  16        121.59        216.59        26.75 o                         
  -2   4  16       2682.78       2364.12        75.57 o                         
   0   4  16       2741.51       2477.72        77.46 o                         
   2   4  16        149.00        195.18        28.87 o                         
   4   4  16          0.89         28.53        18.09 o                         
   6   4  16         59.31         78.60        22.02 o                         
   8   4  16       1293.73       1146.74        56.73 o                         
  10   4  16        265.00        336.17        37.63 o                         
  12   4  16        399.17        384.03        46.09 o                         
  14   4  16          1.32         87.00        29.08 o                         
  16   4  16          6.84         38.41        24.16 o                         
  18   4  16         33.75         45.72        22.00 o                         
 -19   5  16        115.57        198.13        29.13 o                         
 -17   5  16         37.31         70.47        23.65 o                         
 -15   5  16         51.76         93.76        25.16 o                         
 -13   5  16         53.72         93.58        25.02 o                         
 -11   5  16          2.79         21.89        17.55 o                         
  -9   5  16         35.79         34.85        17.74 o                         
  -7   5  16        961.78        893.95        46.97 o                         
  -5   5  16        139.32        155.89        27.77 o                         
  -3   5  16        142.73        170.50        30.93 o                         
  -1   5  16        116.20        115.62        25.10 o                         
   1   5  16        207.90        185.53        34.84 o                         
   3   5  16         68.66        133.85        31.00 o                         
   5   5  16       1276.61       1177.66        72.34 o                         
   7   5  16         12.42         25.80        19.82 o                         
   9   5  16         43.19         95.48        26.95 o                         
  11   5  16        229.32        318.15        43.14 o                         
  13   5  16         52.32        138.80        32.78 o                         
  15   5  16         35.52        101.32        29.93 o                         
 -14   6  16        493.60        651.88        56.88 o                         
 -12   6  16        174.45        153.24        46.32 o                         
 -10   6  16        215.80        310.13        42.88 o                         
  -8   6  16        144.41        261.46        40.57 o                         
  -6   6  16        575.28        616.29        59.17 o                         
  -4   6  16       1353.56       1247.90        58.93 o                         
  -2   6  16         40.59         54.46        23.78 o                         
   0   6  16          1.33         28.06        23.16 o                         
   2   6  16         21.14         51.39        25.25 o                         
   4   6  16        556.31        724.81        67.18 o                         
   6   6  16         20.71         23.18        24.74 o                         
   8   6  16        749.94        749.09        56.62 o                         
  10   6  16          3.92         55.79        24.40 o                         
  -5   7  16        238.63        330.92        47.47 o                         
  -3   7  16          2.87         48.80        28.47 o                         
  -1   7  16         13.26         32.43        30.07 o                         
   1   7  16         22.26         34.57        27.85 o                         
 -25   1  17          9.45        104.52        27.51 o                         
 -23   1  17         67.52        183.45        33.82 o                         
 -21   1  17       1121.11        893.81        66.79 o                         
 -19   1  17       1109.12       1016.29        55.64 o                         
 -17   1  17       2129.62       1969.58        78.62 o                         
 -15   1  17         21.40         17.09        22.98 o                         
 -13   1  17         41.23         43.29        17.55 o                         
 -11   1  17        392.93        447.42        35.22 o                         
  -9   1  17        310.11        375.02        30.48 o                         
  -7   1  17        117.21        178.05        20.49 o                         
  -5   1  17        184.29        198.84        32.54 o                         
  -3   1  17        102.19         95.54        16.74 o                         
  -1   1  17         62.47         87.52        15.95 o                         
   1   1  17        268.57        290.56        24.52 o                         
   3   1  17         30.97         48.34        13.40 o                         
   5   1  17       1145.74       1112.20        38.32 o                         
   7   1  17        530.28        581.69        33.34 o                         
   9   1  17       1709.76       1423.78        50.62 o                         
  11   1  17       1685.30       1410.47        51.52 o                         
  13   1  17        182.35        271.77        30.25 o                         
  15   1  17          0.17         20.05        19.22 o                         
  17   1  17         53.68        163.82        28.68 o                         
  19   1  17          2.48         24.88        20.95 o                         
  21   1  17         17.73         72.70        26.13 o                         
 -24   2  17         54.76         67.20        25.66 o                         
 -22   2  17        347.96        452.40        50.42 o                         
 -20   2  17         45.72         85.93        25.78 o                         
 -18   2  17       1959.96       1755.07        76.85 o                         
 -16   2  17       2631.58       2295.25        76.41 o                         
 -14   2  17       3840.37       3456.37       128.99 o                         
 -12   2  17        176.19        199.55        25.91 o                         
 -10   2  17        139.11        126.01        24.97 o                         
  -8   2  17        448.14        471.09        34.65 o                         
  -6   2  17        105.77         91.74        19.17 o                         
  -4   2  17       1813.50       1603.05        46.27 o                         
  -2   2  17       2052.97       1878.30        50.82 o                         
   0   2  17       3241.14       2910.15        67.17 o                         
   2   2  17       1324.46       1285.25        40.66 o                         
   4   2  17        643.15        549.85        30.72 o                         
   6   2  17          5.17          8.84        15.15 o                         
   8   2  17       2032.21       1649.54        71.27 o                         
  10   2  17       2147.34       1965.12        69.99 o                         
  12   2  17        400.08        500.50        61.12 o                         
  14   2  17       1594.20       1390.68        60.42 o                         
  16   2  17        285.37        407.06        43.32 o                         
  18   2  17         17.73         53.72        22.36 o                         
  20   2  17         20.72        114.74        27.48 o                         
 -23   3  17        137.76        198.59        40.32 o                         
 -21   3  17        226.33        375.01        40.37 o                         
 -19   3  17         42.94         94.74        23.00 o                         
 -17   3  17        639.85        661.80        39.23 o                         
 -15   3  17       1683.06       1421.39        52.87 o                         
 -13   3  17        396.73        455.84        52.64 o                         
 -11   3  17         70.15         59.92        18.36 o                         
  -9   3  17          2.07          9.30        14.62 o                         
  -7   3  17        188.52        212.14        26.14 o                         
  -5   3  17        211.69        299.96        29.92 o                         
  -3   3  17       1209.50       1044.48        41.49 o                         
  -1   3  17        181.94        229.48        22.82 o                         
   1   3  17       3191.22       3153.44        72.19 o                         
   3   3  17       1413.95       1240.41        50.64 o                         
   5   3  17       2052.51       1888.32        66.36 o                         
   7   3  17       1743.91       1655.64        62.33 o                         
   9   3  17        519.40        664.13        51.95 o                         
  11   3  17         63.92        134.14        36.54 o                         
  13   3  17        193.25        219.34        32.37 o                         
  15   3  17          8.38         59.15        21.45 o                         
  17   3  17        381.48        439.05        44.93 o                         
  19   3  17         15.25         64.96        23.80 o                         
 -20   4  17         72.12        247.12        36.28 o                         
 -18   4  17        217.31        266.65        33.07 o                         
 -16   4  17       1576.62       1650.04        55.84 o                         
 -14   4  17        929.83        830.91        40.85 o                         
 -12   4  17        722.45        725.62        35.30 o                         
 -10   4  17         10.39         12.00        20.65 o                         
  -8   4  17        276.03        345.45        33.12 o                         
  -6   4  17        293.53        363.75        31.64 o                         
  -4   4  17        185.15        295.20        29.79 o                         
  -2   4  17       1955.97       1743.87        63.72 o                         
   0   4  17         23.58         61.76        20.26 o                         
   2   4  17         82.79        137.67        29.12 o                         
   4   4  17        755.20        819.73        43.41 o                         
   6   4  17        628.27        658.40        40.23 o                         
   8   4  17         53.97         49.23        25.01 o                         
  10   4  17         97.88        119.25        32.31 o                         
  12   4  17       1376.23       1232.66        66.25 o                         
  14   4  17        101.19        147.18        34.46 o                         
  16   4  17         71.27        145.51        37.34 o                         
 -17   5  17          5.91        106.90        26.75 o                         
 -15   5  17         17.41         51.63        23.07 o                         
 -13   5  17         18.72         65.19        23.14 o                         
 -11   5  17        257.27        325.56        34.00 o                         
  -9   5  17          7.07         28.98        18.82 o                         
  -7   5  17        318.31        466.74        45.14 o                         
  -5   5  17        894.13        911.95        47.91 o                         
  -3   5  17        158.29        215.15        31.66 o                         
  -1   5  17        154.02        162.30        29.00 o                         
   1   5  17        942.76        847.91        53.99 o                         
   3   5  17        738.84        694.13        53.73 o                         
   5   5  17        117.17        205.22        88.55 o                         
   7   5  17        144.86        162.13        32.85 o                         
   9   5  17        144.12        185.77        31.21 o                         
  11   5  17         28.33         58.38        26.95 o                         
  13   5  17         27.25         50.85        26.04 o                         
 -12   6  17          3.95         16.60        29.92 o                         
 -10   6  17        417.55        431.72        48.44 o                         
  -8   6  17        159.72        185.02        34.82 o                         
  -6   6  17        485.64        473.18        53.75 o                         
  -4   6  17        118.58        160.98        31.02 o                         
  -2   6  17        103.47        101.83        27.68 o                         
   0   6  17        103.34        154.15        35.15 o                         
   2   6  17         46.86        126.43        37.50 o                         
   4   6  17          1.10         63.54        28.81 o                         
   6   6  17        100.30        264.02        43.55 o                         
   8   6  17        128.57        162.69        36.98 o                         
 -24   0  18        250.97        450.69       100.94 o                         
 -22   0  18        106.27        207.09        84.43 o                         
 -20   0  18       1389.94       1378.10        95.64 o                         
 -18   0  18        379.71        409.94        78.88 o                         
 -16   0  18       5243.37       4947.10       202.51 o                         
 -14   0  18       2364.25       1877.67       106.18 o                         
 -12   0  18         57.20        113.28        63.19 o                         
 -10   0  18       2457.04       2185.48        86.58 o                         
  -8   0  18        806.39        839.84        64.96 o                         
  -6   0  18       4288.78       4073.99       131.73 o                         
  -4   0  18        349.70        500.63        49.46 o                         
  -2   0  18        139.37        197.68        35.00 o                         
   0   0  18       6357.03       6114.69       170.76 o                         
   2   0  18          8.94         26.56        18.85 o                         
   4   0  18       1161.56       1088.99        64.69 o                         
   6   0  18          3.36         33.39        21.61 o                         
   8   0  18       2600.60       2440.58        98.78 o                         
  10   0  18       1011.45        892.39        57.62 o                         
  12   0  18          2.26        -21.65        20.30 o                         
  14   0  18        749.33        634.23        54.95 o                         
  16   0  18        233.42        265.06        44.11 o                         
  18   0  18        353.55        408.98        54.06 o                         
  20   0  18         34.31         79.31        40.87 o                         
 -25   1  18          4.42         39.11        35.93 o                         
 -23   1  18         38.34         94.30        28.18 o                         
 -21   1  18         44.88         63.70        24.63 o                         
 -19   1  18         20.67         46.96        23.01 o                         
 -17   1  18         80.53        156.41        30.99 o                         
 -15   1  18        290.50        416.01        39.53 o                         
 -13   1  18       2772.42       2510.94        78.23 o                         
 -11   1  18       1215.62       1079.15        47.33 o                         
  -9   1  18       2770.56       2669.05        79.97 o                         
  -7   1  18       2177.04       2180.26        79.59 o                         
  -5   1  18         56.17         72.83        16.55 o                         
  -3   1  18        666.04        655.27        30.32 o                         
  -1   1  18       3017.54       2924.32        67.92 o                         
   1   1  18       1400.71       1204.53        40.06 o                         
   3   1  18       2804.62       2579.70        69.03 o                         
   5   1  18       2572.54       2443.04        61.96 o                         
   7   1  18         20.55         33.16        23.02 o                         
   9   1  18         92.42        139.12        22.33 o                         
  11   1  18        149.27        192.32        30.13 o                         
  13   1  18       1566.71       1396.52        53.03 o                         
  15   1  18       1896.30       1621.64        65.91 o                         
  17   1  18        809.41        759.11        49.22 o                         
  19   1  18        284.89        351.70        41.92 o                         
 -24   2  18         42.88         54.19        27.23 o                         
 -22   2  18        369.19        442.90        55.06 o                         
 -20   2  18         63.89         73.83        25.03 o                         
 -18   2  18        594.47        653.90        41.64 o                         
 -16   2  18          2.69         26.69        17.67 o                         
 -14   2  18       2458.77       2345.72        76.63 o                         
 -12   2  18       2312.35       2170.71        64.62 o                         
 -10   2  18        124.81        143.66        29.51 o                         
  -8   2  18          1.47          9.64        14.26 o                         
  -6   2  18          9.47         -3.11        12.83 o                         
  -4   2  18        310.59        320.77        27.20 o                         
  -2   2  18        581.39        551.55        28.16 o                         
   0   2  18        907.94        848.74        33.67 o                         
   2   2  18       3034.02       2704.03        88.02 o                         
   4   2  18       1997.71       1694.57        77.39 o                         
   6   2  18        850.16        796.59        37.58 o                         
   8   2  18         36.13         96.35        24.19 o                         
  10   2  18        966.52        872.79        46.32 o                         
  12   2  18        269.04        304.40        38.00 o                         
  14   2  18        337.04        399.30        41.58 o                         
  16   2  18        325.00        346.58        39.12 o                         
  18   2  18         48.29         98.07        25.07 o                         
 -21   3  18        193.14        184.13        30.72 o                         
 -19   3  18        634.68        665.96        41.34 o                         
 -17   3  18         54.95         60.10        37.23 o                         
 -15   3  18         14.10         35.29        26.02 o                         
 -13   3  18        296.48        319.63        32.84 o                         
 -11   3  18       1758.60       1603.92        55.40 o                         
  -9   3  18         12.31         20.03        16.19 o                         
  -7   3  18        210.15        284.15        29.50 o                         
  -5   3  18        461.24        515.53        34.45 o                         
  -3   3  18         82.69        141.33        21.77 o                         
  -1   3  18        244.23        301.55        29.94 o                         
   1   3  18       1160.82       1129.54        43.25 o                         
   3   3  18        819.39        759.35        41.42 o                         
   5   3  18          5.34         17.98        19.50 o                         
   7   3  18        291.69        420.34        41.56 o                         
   9   3  18         87.29        144.81        30.57 o                         
  11   3  18        234.93        251.39        38.88 o                         
  13   3  18        318.10        286.15        41.87 o                         
  15   3  18        433.20        530.86        44.61 o                         
  17   3  18         60.10        113.21        33.38 o                         
 -20   4  18          5.69         78.19        25.09 o                         
 -18   4  18        208.92        329.83        36.69 o                         
 -16   4  18         64.61        133.88        23.25 o                         
 -14   4  18        395.37        483.45        40.88 o                         
 -12   4  18       1929.80       1857.34        58.61 o                         
 -10   4  18         15.91         39.66        16.32 o                         
  -8   4  18          0.15         12.62        15.59 o                         
  -6   4  18        479.38        532.84        36.96 o                         
  -4   4  18       1311.97       1176.99        56.37 o                         
  -2   4  18        116.93        146.03        27.51 o                         
   0   4  18        192.95        285.90        68.63 o                         
   2   4  18       1010.78        853.28        68.82 o                         
   4   4  18       1997.24       1825.45        67.02 o                         
   6   4  18       1219.95       1249.06        55.56 o                         
   8   4  18        354.00        460.89        45.98 o                         
  10   4  18         23.80         75.60        29.85 o                         
  12   4  18         12.85         54.21        28.26 o                         
  14   4  18          9.02         40.48        25.67 o                         
  16   4  18         29.31         36.53        36.32 o                         
 -17   5  18        209.90        194.29        33.20 o                         
 -15   5  18        134.60        115.32        27.54 o                         
 -13   5  18         32.94        103.40        26.67 o                         
 -11   5  18         83.91        157.73        26.52 o                         
  -9   5  18        558.12        611.05        49.32 o                         
  -7   5  18          5.33         58.99        22.72 o                         
  -5   5  18        182.15        236.85        33.84 o                         
  -3   5  18          0.60          3.70        16.69 o                         
  -1   5  18          1.39         23.16        42.37 o                         
   1   5  18         50.67         39.76        26.18 o                         
   3   5  18       1516.11       1303.37        67.58 o                         
   5   5  18        115.63        104.93        32.03 o                         
   7   5  18        171.61        248.67        42.70 o                         
   9   5  18         84.59        122.39        26.80 o                         
  11   5  18          0.70         19.89        24.20 o                         
  13   5  18         10.00         56.45        27.66 o                         
 -12   6  18         37.74          6.11        24.40 o                         
 -10   6  18        101.51        152.13        34.72 o                         
  -8   6  18         65.53         74.26        29.38 o                         
  -6   6  18          0.49         37.01        22.75 o                         
  -4   6  18          0.26         17.10        22.26 o                         
  -2   6  18         23.51         44.17        27.31 o                         
   0   6  18        343.78        361.03        48.75 o                         
   2   6  18        210.05        279.13        43.99 o                         
   4   6  18        399.59        436.21        85.54 o                         
   6   6  18        955.37        954.53        64.65 o                         
 -23   1  19         17.87         61.86        26.14 o                         
 -21   1  19        689.65        676.71        48.24 o                         
 -19   1  19        619.44        634.49        51.40 o                         
 -17   1  19        367.59        324.18        42.74 o                         
 -15   1  19       1106.93        984.63        74.28 o                         
 -13   1  19       6757.60       5856.50       141.59 o                         
 -11   1  19       1550.62       1290.21        71.55 o                         
  -9   1  19          8.17         26.18        16.54 o                         
  -7   1  19        753.07        678.63        33.39 o                         
  -5   1  19          6.23         32.73        15.35 o                         
  -3   1  19         11.14         23.30        13.89 o                         
  -1   1  19       8152.16       7663.93       140.67 o                         
   1   1  19       1840.63       1766.93        50.93 o                         
   3   1  19       3130.32       3056.52        78.91 o                         
   5   1  19        236.50        244.58        31.57 o                         
   7   1  19         67.69        117.85        21.71 o                         
   9   1  19        777.43        686.91        36.43 o                         
  11   1  19       1192.17       1098.71        46.94 o                         
  13   1  19       1054.37        885.89        47.66 o                         
  15   1  19        139.99        134.21        28.20 o                         
  17   1  19        120.10        147.38        29.10 o                         
  19   1  19          1.59         15.48        22.19 o                         
 -22   2  19        141.02        168.81        34.65 o                         
 -20   2  19        418.85        488.81        52.57 o                         
 -18   2  19        227.81        380.43        46.15 o                         
 -16   2  19         70.21         69.23        23.82 o                         
 -14   2  19       1450.51       1337.22        56.07 o                         
 -12   2  19       2652.50       2356.12        76.88 o                         
 -10   2  19        215.14        193.49        28.09 o                         
  -8   2  19          0.88         44.42        16.36 o                         
  -6   2  19        347.76        403.38        32.91 o                         
  -4   2  19       1346.68       1213.46        44.69 o                         
  -2   2  19        798.55        759.46        33.08 o                         
   0   2  19         17.68         13.14        13.26 o                         
   2   2  19         87.80        134.58        21.52 o                         
   4   2  19       1734.04       1452.16        51.15 o                         
   6   2  19        352.34        438.40        40.12 o                         
   8   2  19        175.05        224.18        36.05 o                         
  10   2  19        249.94        217.97        38.28 o                         
  12   2  19        129.80        173.97        34.81 o                         
  14   2  19         80.26        151.79        29.77 o                         
  16   2  19          9.69         60.62        22.94 o                         
  18   2  19          4.34         14.83        27.90 o                         
 -21   3  19        387.14        610.06        60.74 o                         
 -19   3  19        499.21        674.21        54.87 o                         
 -17   3  19         24.63         60.96        21.57 o                         
 -15   3  19        286.17        365.65        56.78 o                         
 -13   3  19        858.95        775.12        38.75 o                         
 -11   3  19       2935.90       2306.67        69.81 o                         
  -9   3  19         68.33         60.73        18.73 o                         
  -7   3  19         78.06         96.74        21.10 o                         
  -5   3  19         89.42         89.31        19.17 o                         
  -3   3  19        617.79        612.84        35.88 o                         
  -1   3  19        504.78        518.56        36.24 o                         
   1   3  19       5574.88       4933.41       111.95 o                         
   3   3  19         76.56         87.56        22.18 o                         
   5   3  19         21.32          2.13        25.79 o                         
   7   3  19          3.57         32.83        21.42 o                         
   9   3  19       1489.34       1267.44        64.93 o                         
  11   3  19        210.09        321.57        51.30 o                         
  13   3  19        101.94        116.11        31.43 o                         
  15   3  19         15.20         -4.62        38.78 o                         
  17   3  19        112.67        191.88        39.69 o                         
 -18   4  19         19.76         56.60        20.14 o                         
 -16   4  19         95.18        150.01        38.15 o                         
 -14   4  19        349.49        394.20        37.96 o                         
 -12   4  19        168.76        190.13        27.71 o                         
 -10   4  19        354.64        372.85        36.33 o                         
  -8   4  19         35.82         73.80        19.78 o                         
  -6   4  19         51.32         87.14        21.69 o                         
  -4   4  19        147.46        240.37        48.08 o                         
  -2   4  19        377.29        414.36        41.15 o                         
   0   4  19        294.36        403.75        47.50 o                         
   2   4  19        119.64        123.31        31.98 o                         
   4   4  19         58.67         79.01        23.48 o                         
   6   4  19        217.98        238.14        32.56 o                         
   8   4  19        388.82        421.68        51.79 o                         
  10   4  19         11.02         87.62        27.95 o                         
  12   4  19        224.47        271.16        67.34 o                         
  14   4  19        191.68        181.96        37.47 o                         
 -15   5  19        127.34        182.94        33.39 o                         
 -13   5  19         48.65         42.27        24.70 o                         
 -11   5  19        209.62        306.67        34.53 o                         
  -9   5  19        261.21        263.45        35.39 o                         
  -7   5  19        375.88        493.40        47.35 o                         
  -5   5  19        236.64        285.58        36.92 o                         
  -3   5  19        624.08        678.28        45.56 o                         
  -1   5  19        114.03        120.35        30.92 o                         
   1   5  19        200.31        213.26        39.60 o                         
   3   5  19         14.42         27.06        25.41 o                         
   5   5  19         11.23         71.95        26.38 o                         
   7   5  19        157.45        209.84        47.50 o                         
   9   5  19         89.88        184.74        55.93 o                         
  11   5  19        322.20        263.49        43.81 o                         
  -8   6  19          5.26         62.32        35.19 o                         
  -6   6  19         36.48        123.05        28.72 o                         
  -4   6  19         64.20        112.32        29.40 o                         
  -2   6  19          9.47         55.92        26.59 o                         
   0   6  19         13.17         59.30        30.90 o                         
   2   6  19          2.61         24.58        25.50 o                         
   4   6  19        481.21        533.73        58.91 o                         
 -22   0  20        607.35        740.00        80.27 o                         
 -20   0  20         77.45        157.71        46.11 o                         
 -18   0  20        301.70        482.93        72.70 o                         
 -16   0  20       1358.56       1268.58       167.37 o                         
 -14   0  20        743.21        634.08        69.64 o                         
 -12   0  20        393.86        431.65        65.56 o                         
 -10   0  20       1658.51       1628.09        97.00 o                         
  -8   0  20        659.65        711.14        48.88 o                         
  -6   0  20       1990.20       1802.85        89.38 o                         
  -4   0  20       1745.15       1474.90        72.40 o                         
  -2   0  20       1744.71       1625.12        76.21 o                         
   0   0  20         98.87         81.09        29.54 o                         
   2   0  20       4028.93       3641.27       186.63 o                         
   4   0  20       6808.47       6151.34       187.41 o                         
   6   0  20        799.65        778.99        53.06 o                         
   8   0  20        234.13        245.80        40.57 o                         
  10   0  20       2424.84       2143.94        97.02 o                         
  12   0  20        431.48        415.28        55.67 o                         
  14   0  20        520.26        683.24        58.93 o                         
  16   0  20        255.32        207.52        44.43 o                         
  18   0  20         11.10        -32.17        40.18 o                         
 -23   1  20         55.73        114.99        33.23 o                         
 -21   1  20        148.85        213.85        38.69 o                         
 -19   1  20          1.87         21.35        20.69 o                         
 -17   1  20         25.17         80.46        30.23 o                         
 -15   1  20          5.98         37.03        21.78 o                         
 -13   1  20        584.66        591.72        39.85 o                         
 -11   1  20       1609.80       1406.31        56.57 o                         
  -9   1  20         64.57        115.55        27.52 o                         
  -7   1  20         29.69         62.20        18.91 o                         
  -5   1  20        570.30        591.91        37.23 o                         
  -3   1  20        445.47        488.32        36.37 o                         
  -1   1  20       2206.86       1970.34        55.82 o                         
   1   1  20          2.75          4.34        15.07 o                         
   3   1  20        215.45        310.14        30.76 o                         
   5   1  20        281.90        335.77        36.62 o                         
   7   1  20        763.86        788.87        43.86 o                         
   9   1  20        405.83        487.17        43.65 o                         
  11   1  20        474.80        536.86        42.92 o                         
  13   1  20        736.36        685.65        51.34 o                         
  15   1  20       1363.30       1062.96        56.26 o                         
  17   1  20         89.43         97.35        25.70 o                         
 -22   2  20        385.64        638.86        63.22 o                         
 -20   2  20         15.16         23.93        23.82 o                         
 -18   2  20         85.32        130.80        29.76 o                         
 -16   2  20         82.47        128.80        25.93 o                         
 -14   2  20        641.79        764.38        42.73 o                         
 -12   2  20        178.92        259.54        32.94 o                         
 -10   2  20          3.65          3.59        16.54 o                         
  -8   2  20       1466.70       1430.18        56.89 o                         
  -6   2  20        257.97        307.76        30.81 o                         
  -4   2  20        579.03        590.67        33.82 o                         
  -2   2  20          1.48         11.25        13.49 o                         
   0   2  20         15.40         22.06        14.50 o                         
   2   2  20       2745.14       2433.15        80.98 o                         
   4   2  20        240.36        287.87        30.90 o                         
   6   2  20        140.05        163.24        32.90 o                         
   8   2  20         79.40        115.70        41.05 o                         
  10   2  20        346.50        381.35        46.57 o                         
  12   2  20        571.74        703.63        55.18 o                         
  14   2  20          1.88         34.01        36.23 o                         
  16   2  20         23.45         49.57        27.80 o                         
 -21   3  20        227.34        437.73        53.01 o                         
 -19   3  20        245.48        350.46        39.46 o                         
 -17   3  20         55.72        101.01        24.98 o                         
 -15   3  20          9.58         33.25        22.84 o                         
 -13   3  20        115.43        113.23        25.66 o                         
 -11   3  20         41.23         68.17        20.65 o                         
  -9   3  20       1271.07       1003.99        44.99 o                         
  -7   3  20        121.45        100.36        21.29 o                         
  -5   3  20          1.86          2.87        14.59 o                         
  -3   3  20       2087.02       1901.01        60.50 o                         
  -1   3  20        120.54        152.27        26.34 o                         
   1   3  20       1113.08       1080.02        50.05 o                         
   3   3  20        298.56        358.21        37.43 o                         
   5   3  20        362.48        491.62        44.27 o                         
   7   3  20         54.80        154.78        32.26 o                         
   9   3  20        204.61        197.55        35.77 o                         
  11   3  20        694.34        782.84        54.57 o                         
  13   3  20        106.42        176.96        36.83 o                         
  15   3  20         76.18         61.79        27.90 o                         
 -18   4  20        606.85        730.73        63.32 o                         
 -16   4  20        168.42        298.08        37.63 o                         
 -14   4  20        526.67        626.78        43.03 o                         
 -12   4  20         74.13         70.59        21.34 o                         
 -10   4  20          1.22         29.93        22.08 o                         
  -8   4  20         35.07         82.10        19.27 o                         
  -6   4  20        306.53        458.93        37.24 o                         
  -4   4  20         93.05         94.72        25.87 o                         
  -2   4  20          3.57         14.96        20.12 o                         
   0   4  20        960.50        933.85        56.79 o                         
   2   4  20        445.25        505.20        54.22 o                         
   4   4  20          0.30         28.60        23.34 o                         
   6   4  20        405.04        463.84        49.58 o                         
   8   4  20          1.22         12.80        24.88 o                         
  10   4  20        491.11        523.34        56.06 o                         
  12   4  20         14.08         70.34        38.28 o                         
 -13   5  20         12.24        103.17        26.00 o                         
 -11   5  20         38.38        107.94        27.95 o                         
  -9   5  20          5.54         32.75        26.25 o                         
  -7   5  20        110.24        122.30        28.22 o                         
  -5   5  20        685.33        677.22        52.00 o                         
  -3   5  20         48.91         72.86        30.33 o                         
  -1   5  20        224.72        232.06        39.66 o                         
   1   5  20         13.98         85.94        34.33 o                         
   3   5  20         93.93        122.92        41.28 o                         
   5   5  20          6.94         28.55        40.58 o                         
   7   5  20         19.33         24.32        26.56 o                         
   9   5  20        507.29        623.43        56.03 o                         
  -6   6  20          4.79         64.79        26.11 o                         
  -4   6  20         25.28         48.84        27.55 o                         
  -2   6  20         18.76         31.38        27.43 o                         
   0   6  20        238.17        329.88        47.66 o                         
 -21   1  21         11.86         43.41        25.78 o                         
 -19   1  21         60.65        160.89        45.66 o                         
 -17   1  21          0.03         -6.76        20.51 o                         
 -15   1  21         98.43        158.38        31.09 o                         
 -13   1  21        517.77        624.38        57.65 o                         
 -11   1  21       2507.79       2203.79        74.12 o                         
  -9   1  21          2.82          5.75        15.67 o                         
  -7   1  21         49.92         41.34        18.34 o                         
  -5   1  21        874.00        878.15        39.77 o                         
  -3   1  21       2526.04       2223.10        66.06 o                         
  -1   1  21        303.31        347.61        33.03 o                         
   1   1  21         21.15         35.56        19.96 o                         
   3   1  21        125.16        138.10        25.47 o                         
   5   1  21       4949.19       4492.41       140.27 o                         
   7   1  21         13.92         44.56        21.99 o                         
   9   1  21        184.54        211.21        32.25 o                         
  11   1  21        106.67         53.15        32.16 o                         
  13   1  21         11.82         65.94        22.65 o                         
  15   1  21          0.00         47.37        22.97 o                         
  17   1  21       1154.07       1040.31        56.95 o                         
 -20   2  21        497.03        652.70        64.82 o                         
 -18   2  21         73.56         96.38        29.60 o                         
 -16   2  21         85.02        110.18        24.81 o                         
 -14   2  21        429.34        520.74        43.78 o                         
 -12   2  21         97.79         93.35        23.81 o                         
 -10   2  21         96.81         98.16        30.83 o                         
  -8   2  21         10.10         11.89        16.72 o                         
  -6   2  21        411.49        427.59        39.92 o                         
  -4   2  21        548.52        571.68        36.52 o                         
  -2   2  21       1951.73       1739.63        56.56 o                         
   0   2  21       1472.20       1219.86        47.13 o                         
   2   2  21       4779.21       4406.09       105.15 o                         
   4   2  21        259.42        325.46        36.97 o                         
   6   2  21        114.65        170.46        32.97 o                         
   8   2  21         30.58         44.69        34.37 o                         
  10   2  21         11.72         73.47        25.93 o                         
  12   2  21         24.75        116.32        31.85 o                         
  14   2  21        152.13        136.27        64.02 o                         
  16   2  21        141.34        154.50        35.19 o                         
 -19   3  21         79.25        127.28        25.73 o                         
 -17   3  21          0.90         85.30        24.81 o                         
 -15   3  21        704.02        699.24        44.59 o                         
 -13   3  21       1580.50       1468.98        62.29 o                         
 -11   3  21        248.84        353.24        38.16 o                         
  -9   3  21          5.61         38.35        20.28 o                         
  -7   3  21        122.05        146.77        25.28 o                         
  -5   3  21        464.01        491.80        39.10 o                         
  -3   3  21        323.23        372.28        39.50 o                         
  -1   3  21         35.02         43.68        24.18 o                         
   1   3  21        537.95        600.17        55.22 o                         
   3   3  21       2832.81       2458.68        81.27 o                         
   5   3  21        170.28        253.48        38.73 o                         
   7   3  21       2098.49       1858.61        81.31 o                         
   9   3  21        190.68        289.69        43.30 o                         
  11   3  21         20.23         67.00        27.53 o                         
  13   3  21         21.65         54.71        28.21 o                         
 -16   4  21          3.31         41.59        23.20 o                         
 -14   4  21        426.12        616.15        50.05 o                         
 -12   4  21        456.03        584.16        46.73 o                         
 -10   4  21        232.13        330.46        35.13 o                         
  -8   4  21        500.58        584.17        43.37 o                         
  -6   4  21         10.44         31.23        18.14 o                         
  -4   4  21         12.56         28.44        19.47 o                         
  -2   4  21        628.29        591.11        52.73 o                         
   0   4  21        327.07        469.10        51.46 o                         
   2   4  21         14.33          2.55        24.65 o                         
   4   4  21        645.87        767.21        62.47 o                         
   6   4  21         46.87         97.73        30.56 o                         
   8   4  21          1.45         44.49        26.39 o                         
  10   4  21          1.21         71.54        27.53 o                         
  12   4  21        155.21        199.59        40.58 o                         
 -11   5  21        152.85        178.36        33.43 o                         
  -9   5  21        346.80        374.48        53.68 o                         
  -7   5  21         27.00         99.22        26.94 o                         
  -5   5  21        293.03        382.03        42.49 o                         
  -3   5  21         12.47         83.76        28.03 o                         
  -1   5  21          1.98         39.91        25.40 o                         
   1   5  21          0.47         32.12        27.78 o                         
   3   5  21        434.25        527.97        58.19 o                         
   5   5  21       1368.67       1360.93        73.87 o                         
   7   5  21         84.20        177.98        45.89 o                         
 -20   0  22         17.47         72.97        37.22 o                         
 -18   0  22        344.56        513.59       107.29 o                         
 -16   0  22        193.56        258.75        56.64 o                         
 -14   0  22        710.47        752.09        91.27 o                         
 -12   0  22        817.87        745.34       121.23 o                         
 -10   0  22       2156.13       1958.70       119.07 o                         
  -8   0  22       8445.03       7453.61       218.55 o                         
  -6   0  22        578.09        649.91        52.08 o                         
  -4   0  22        182.99        228.88        56.20 o                         
  -2   0  22         46.72         84.13        28.59 o                         
   0   0  22       8432.96       7528.88       222.36 o                         
   2   0  22        227.28        302.52        60.99 o                         
   4   0  22        390.61        534.99        75.90 o                         
   6   0  22        948.98        914.56        78.89 o                         
   8   0  22        329.83        504.17       109.59 o                         
  10   0  22       1112.96       1024.26        67.50 o                         
  12   0  22        681.09        640.94        85.12 o                         
  14   0  22        627.76        510.80        64.75 o                         
  16   0  22        247.40        289.32        63.00 o                         
 -21   1  22          0.44         66.84        27.15 o                         
 -19   1  22         80.27         92.33        30.36 o                         
 -17   1  22        234.72        333.79        58.27 o                         
 -15   1  22         99.00        106.54        30.33 o                         
 -13   1  22        182.29        162.76        35.70 o                         
 -11   1  22       1855.79       1584.73        62.18 o                         
  -9   1  22        619.23        668.58        44.10 o                         
  -7   1  22         17.19         27.13        18.02 o                         
  -5   1  22          0.15         14.23        16.23 o                         
  -3   1  22        353.71        440.46        36.93 o                         
  -1   1  22        309.62        333.83        33.28 o                         
   1   1  22       2678.11       2290.64        76.60 o                         
   3   1  22       2002.20       1787.64        76.82 o                         
   5   1  22        976.44        946.95        48.89 o                         
   7   1  22         83.85        151.95        38.93 o                         
   9   1  22         25.18         21.78        20.40 o                         
  11   1  22          0.10         44.29        25.09 o                         
  13   1  22          0.16         82.79        26.79 o                         
  15   1  22         12.87         66.64        41.05 o                         
 -20   2  22        110.32        182.94        45.70 o                         
 -18   2  22         23.14         60.94        24.85 o                         
 -16   2  22         16.70         53.32        26.17 o                         
 -14   2  22        499.66        482.06        45.46 o                         
 -12   2  22        715.11        657.88        44.22 o                         
 -10   2  22       2006.64       1808.32        67.85 o                         
  -8   2  22        120.15        102.73        24.05 o                         
  -6   2  22       1054.49       1015.56        48.40 o                         
  -4   2  22        212.14        234.27        30.96 o                         
  -2   2  22       1552.98       1349.19        55.69 o                         
   0   2  22         55.92         90.83        22.52 o                         
   2   2  22        891.71        802.67        39.72 o                         
   4   2  22        480.07        494.22        44.45 o                         
   6   2  22        211.36        366.11        44.30 o                         
   8   2  22         20.56         55.92        27.88 o                         
  10   2  22        127.18        131.46        40.62 o                         
  12   2  22         34.61         62.04        29.22 o                         
  14   2  22          0.17         27.86        26.37 o                         
 -17   3  22        501.01        615.37        55.09 o                         
 -15   3  22         35.47         86.08        27.84 o                         
 -13   3  22        100.76        159.69        28.94 o                         
 -11   3  22       1069.65        993.57        50.29 o                         
  -9   3  22          5.44         52.28        21.37 o                         
  -7   3  22          2.80         10.57        18.24 o                         
  -5   3  22        899.15        847.85        40.67 o                         
  -3   3  22        253.93        267.13        30.41 o                         
  -1   3  22         52.30         51.06        21.20 o                         
   1   3  22         48.61         48.15        24.89 o                         
   3   3  22          0.22         62.22        22.61 o                         
   5   3  22         16.00         45.27        26.82 o                         
   7   3  22          5.49         43.16        27.79 o                         
   9   3  22        432.87        380.51        54.25 o                         
  11   3  22        219.91        275.67        51.28 o                         
  13   3  22         19.90         66.93        29.88 o                         
 -14   4  22         80.32        142.41        28.68 o                         
 -12   4  22        892.57        793.29        50.51 o                         
 -10   4  22        455.07        550.11        42.39 o                         
  -8   4  22        263.80        356.21        36.31 o                         
  -6   4  22         13.21         72.11        32.22 o                         
  -4   4  22        355.05        416.16        42.61 o                         
  -2   4  22        208.71        268.27        41.49 o                         
   0   4  22        152.38        191.61        36.77 o                         
   2   4  22          0.93          5.75        21.30 o                         
   4   4  22        367.52        345.32        47.23 o                         
   6   4  22        373.96        436.93        62.34 o                         
   8   4  22          2.57          4.16        26.16 o                         
  10   4  22        209.47        334.50        60.67 o                         
  -9   5  22        881.22        853.89        51.39 o                         
  -7   5  22        197.31        286.66        38.07 o                         
  -5   5  22         13.04         77.02        28.35 o                         
  -3   5  22          2.06         51.17        27.44 o                         
  -1   5  22          0.00         10.77        24.16 o                         
   1   5  22         97.51         51.85        36.44 o                         
   3   5  22        312.52        290.94        50.54 o                         
   5   5  22        368.54        489.09        57.12 o                         
 -19   1  23         65.92         97.92        31.87 o                         
 -17   1  23         45.35         25.41        24.50 o                         
 -15   1  23        207.47        219.72        37.92 o                         
 -13   1  23        631.27        501.49        52.31 o                         
 -11   1  23        637.80        572.01        47.75 o                         
  -9   1  23         18.92         46.82        20.25 o                         
  -7   1  23         32.09         70.38        22.08 o                         
  -5   1  23         43.64         86.34        23.29 o                         
  -3   1  23         95.97        136.95        23.90 o                         
  -1   1  23       2207.00       2096.61        73.55 o                         
   1   1  23       1276.87       1292.19        70.07 o                         
   3   1  23       2968.15       2472.21        95.05 o                         
   5   1  23        634.32        709.53        54.56 o                         
   7   1  23        532.83        689.44        63.48 o                         
   9   1  23          0.04         37.01        20.74 o                         
  11   1  23          5.50         34.74        25.03 o                         
  13   1  23          5.00         60.55        45.66 o                         
 -18   2  23          0.85         28.70        29.69 o                         
 -16   2  23        556.96        485.14        53.91 o                         
 -14   2  23         85.82        121.45        23.58 o                         
 -12   2  23         37.88         63.60        21.14 o                         
 -10   2  23          2.99         27.38        18.48 o                         
  -8   2  23       1221.25       1191.84        54.17 o                         
  -6   2  23        746.58        732.23        41.85 o                         
  -4   2  23        155.20        283.94        50.50 o                         
  -2   2  23         54.52        116.64        28.12 o                         
   0   2  23        814.88        863.58        46.25 o                         
   2   2  23          6.88         28.25        20.67 o                         
   4   2  23         29.75         39.33        22.15 o                         
   6   2  23        184.50        257.86        41.49 o                         
   8   2  23         31.68         20.95        25.76 o                         
  10   2  23         67.29        119.94        40.00 o                         
  12   2  23        530.64        632.62        64.55 o                         
 -17   3  23        103.66        151.41        39.71 o                         
 -15   3  23          1.38         51.85        21.44 o                         
 -13   3  23         71.42         77.04        26.10 o                         
 -11   3  23        518.35        430.01        49.74 o                         
  -9   3  23        346.16        489.81        45.62 o                         
  -7   3  23          9.73         56.06        21.01 o                         
  -5   3  23         25.90         34.53        21.20 o                         
  -3   3  23       2386.06       1946.80        71.58 o                         
  -1   3  23        178.07        212.71        36.84 o                         
   1   3  23        934.41        846.01        53.39 o                         
   3   3  23        401.45        385.24        61.97 o                         
   5   3  23        188.59        253.16        39.85 o                         
   7   3  23        147.66        305.62        60.22 o                         
   9   3  23         52.02        208.19        38.95 o                         
  11   3  23          2.69         37.56        40.97 o                         
 -12   4  23        373.84        445.30        46.75 o                         
 -10   4  23         33.70         77.29        28.91 o                         
  -8   4  23         26.48         51.16        23.92 o                         
  -6   4  23         38.14         56.13        27.79 o                         
  -4   4  23          2.87         77.76        29.82 o                         
  -2   4  23       1345.65       1303.90        69.08 o                         
   0   4  23         18.05         49.28        25.45 o                         
   2   4  23        148.22        208.82        36.49 o                         
   4   4  23         84.94        149.57        39.57 o                         
   6   4  23         22.95         38.04        41.24 o                         
   8   4  23          8.14         87.51        29.14 o                         
  -5   5  23        749.62        865.36        60.81 o                         
  -3   5  23          3.80         87.00        32.26 o                         
  -1   5  23          2.29         20.33        26.62 o                         
   1   5  23          1.32         33.52        27.90 o                         
 -18   0  24        330.49        388.21        71.03 o                         
 -16   0  24        191.35        245.18        59.89 o                         
 -14   0  24        812.28        660.20        66.87 o                         
 -12   0  24        708.68        663.88        75.10 o                         
 -10   0  24         54.67        125.22        42.08 o                         
  -8   0  24        221.22        277.41        54.09 o                         
  -6   0  24        132.12        250.45        43.27 o                         
  -4   0  24         52.54        106.16        39.27 o                         
  -2   0  24        667.85        683.76        53.63 o                         
   0   0  24       1402.10       1252.59        94.10 o                         
   2   0  24        577.91        658.46        88.00 o                         
   4   0  24       1557.53       1265.51       133.41 o                         
   6   0  24          9.74         30.71        36.91 o                         
   8   0  24        609.85        769.11        83.15 o                         
  10   0  24        202.26        304.09       103.24 o                         
  12   0  24         60.03        143.59        47.02 o                         
 -17   1  24          8.06         36.84        25.49 o                         
 -15   1  24          3.13         36.81        22.09 o                         
 -13   1  24        122.76        143.12        31.31 o                         
 -11   1  24         44.27         66.14        33.51 o                         
  -9   1  24         17.88         16.65        18.06 o                         
  -7   1  24        954.73        792.44        44.49 o                         
  -5   1  24        461.63        585.09        52.18 o                         
  -3   1  24        718.98        762.53        40.03 o                         
  -1   1  24       2028.80       1851.66        81.47 o                         
   1   1  24        179.54        268.62        38.97 o                         
   3   1  24        685.95        757.72        51.03 o                         
   5   1  24       1378.05       1263.19       108.86 o                         
   7   1  24        887.05        763.14        54.91 o                         
   9   1  24        326.32        528.90        67.48 o                         
  11   1  24        354.58        341.68        49.68 o                         
  13   1  24         54.08        140.80        38.27 o                         
 -16   2  24        143.46        248.99        41.43 o                         
 -14   2  24        121.65        138.83        31.52 o                         
 -12   2  24        186.92        257.04        36.31 o                         
 -10   2  24          0.72         34.65        20.94 o                         
  -8   2  24        183.78        167.24        38.64 o                         
  -6   2  24        309.13        351.33        38.35 o                         
  -4   2  24       1529.45       1444.67        75.78 o                         
  -2   2  24          2.84         38.02        23.01 o                         
   0   2  24         12.52         38.81        23.02 o                         
   2   2  24         14.42         49.14        26.14 o                         
   4   2  24         71.26         52.45        41.22 o                         
   6   2  24         67.35        165.11        34.03 o                         
   8   2  24        249.56        344.72        47.93 o                         
  10   2  24        370.87        403.31        50.46 o                         
  12   2  24         27.33        -16.62        39.84 o                         
 -15   3  24        628.46        774.75        54.68 o                         
 -13   3  24          1.47         91.60        24.90 o                         
 -11   3  24         39.43         30.27        30.88 o                         
  -9   3  24        572.32        638.98        48.11 o                         
  -7   3  24         34.44         89.09        23.49 o                         
  -5   3  24        384.19        503.81        46.84 o                         
  -3   3  24        888.95        891.16        54.30 o                         
  -1   3  24        103.28        143.58        38.73 o                         
   1   3  24        262.29        349.67        46.09 o                         
   3   3  24         18.47         89.39        36.08 o                         
   5   3  24         29.61         86.74        29.08 o                         
   7   3  24          2.17         55.17        26.13 o                         
   9   3  24         18.75         53.21        31.44 o                         
 -10   4  24        222.06        319.93        39.26 o                         
  -8   4  24        161.30        230.49        39.27 o                         
  -6   4  24        462.30        716.54        54.56 o                         
  -4   4  24        226.81        280.71        60.85 o                         
  -2   4  24          0.02         36.92        36.37 o                         
   0   4  24         46.65         68.71        30.16 o                         
   2   4  24         11.34         80.01        27.25 o                         
   4   4  24         22.98         78.73        35.39 o                         
 -17   1  25         28.64         80.35        28.90 o                         
 -15   1  25        525.74        561.56        59.87 o                         
 -13   1  25        111.53        143.78        33.68 o                         
 -11   1  25         54.15         95.69        33.39 o                         
  -9   1  25        109.21        175.50        28.94 o                         
  -7   1  25        492.83        628.45        47.75 o                         
  -5   1  25        142.34        224.81        37.31 o                         
  -3   1  25        399.06        375.90        46.08 o                         
  -1   1  25        601.86        632.29        51.16 o                         
   1   1  25          9.55         91.20        29.86 o                         
   3   1  25         67.56        146.74        40.00 o                         
   5   1  25       1204.76       1174.94        71.40 o                         
   7   1  25        124.66        215.00        41.68 o                         
   9   1  25         48.37        133.52        40.74 o                         
  11   1  25        238.59        332.51        55.87 o                         
 -16   2  25          0.24         42.97        26.48 o                         
 -14   2  25         18.23         31.19        24.20 o                         
 -12   2  25        150.66        193.96        30.42 o                         
 -10   2  25        542.20        578.53        50.41 o                         
  -8   2  25        739.48        764.43        45.03 o                         
  -6   2  25        159.57        221.36        33.16 o                         
  -4   2  25          4.36         45.99        23.46 o                         
  -2   2  25         71.99        109.32        30.78 o                         
   0   2  25        224.85        298.71        42.62 o                         
   2   2  25        327.11        384.87        46.90 o                         
   4   2  25        119.54        155.15        60.57 o                         
   6   2  25          9.64         20.32        31.71 o                         
   8   2  25        112.15        231.62        74.56 o                         
  10   2  25          0.29         46.20        29.36 o                         
 -13   3  25          0.28         41.61        27.09 o                         
 -11   3  25         21.04         67.90        23.10 o                         
  -9   3  25        873.67        741.33        48.80 o                         
  -7   3  25         48.69        110.64        26.69 o                         
  -5   3  25        228.30        248.97        40.49 o                         
  -3   3  25        199.76        227.34        45.85 o                         
  -1   3  25          0.03         21.94        28.95 o                         
   1   3  25          0.00          1.01        27.40 o                         
   3   3  25         63.30        118.14        40.27 o                         
   5   3  25         26.98         63.66        33.20 o                         
   7   3  25       1094.02       1040.65        63.74 o                         
  -6   4  25        196.01        368.41        85.31 o                         
  -4   4  25          6.44         82.21        37.40 o                         
  -2   4  25        301.10        448.35        52.31 o                         
   0   4  25         29.81         74.87        29.38 o                         
   2   4  25          0.09         20.22        33.49 o                         
 -14   0  26         21.98        147.04        67.92 o                         
 -12   0  26        207.74        173.77        48.82 o                         
 -10   0  26          9.17        -11.56        45.33 o                         
  -8   0  26        256.33        363.24        62.53 o                         
  -6   0  26        564.95        585.74        83.75 o                         
  -4   0  26        168.21        224.43        40.11 o                         
  -2   0  26        147.74        335.21        65.54 o                         
   0   0  26        244.22        334.25       149.37 o                         
   2   0  26        370.63        450.12       108.92 o                         
   4   0  26         89.84        283.65        94.85 o                         
   6   0  26       1126.25       1030.76       115.95 o                         
   8   0  26        567.69        771.81        87.12 o                         
 -15   1  26          0.89         28.45        24.44 o                         
 -13   1  26         85.76         93.93        29.73 o                         
 -11   1  26         40.97         49.34        24.44 o                         
  -9   1  26        195.66        225.90        37.92 o                         
  -7   1  26         63.39         60.97        24.08 o                         
  -5   1  26          1.46         21.61        20.57 o                         
  -3   1  26         17.93         55.99        24.16 o                         
  -1   1  26        433.60        622.59        55.13 o                         
   1   1  26        259.97        293.32        42.65 o                         
   3   1  26        792.73        787.40        56.73 o                         
   5   1  26        520.53        787.50        61.43 o                         
   7   1  26         26.44         55.36        30.81 o                         
   9   1  26        309.13        518.53        71.17 o                         
 -12   2  26         26.46         91.93        37.73 o                         
 -10   2  26          1.14         26.21        25.27 o                         
  -8   2  26          4.53         66.44        23.09 o                         
  -6   2  26        313.75        393.23        41.00 o                         
  -4   2  26         52.70        170.51        32.89 o                         
  -2   2  26        289.07        267.15        59.21 o                         
   0   2  26         79.48        132.99        41.30 o                         
   2   2  26          0.07         90.47        48.16 o                         
   4   2  26         89.39        187.40        43.07 o                         
   6   2  26        278.75        528.37        65.66 o                         
  -9   3  26         84.79        130.08        41.31 o                         
  -7   3  26         55.97        138.65        28.75 o                         
  -5   3  26         73.98         81.88        28.31 o                         
  -3   3  26        173.10        205.25        42.22 o                         
  -1   3  26        216.25        295.95        50.66 o                         
   1   3  26          8.30         35.37        42.90 o                         
   3   3  26         19.18         68.52        44.83 o                         
 -13   1  27         81.09         95.67        32.30 o                         
 -11   1  27        139.41        201.59        37.36 o                         
  -9   1  27        203.28        202.21        36.81 o                         
  -7   1  27        125.07        181.27        31.37 o                         
  -5   1  27        250.77        280.29        38.93 o                         
  -3   1  27        133.66        252.86        39.34 o                         
  -1   1  27         38.09         93.61        35.83 o                         
   1   1  27         38.71        144.96        33.26 o                         
   3   1  27          1.47         80.21        28.42 o                         
   5   1  27        655.21        816.28        63.66 o                         
 -10   2  27         88.04        139.18        27.62 o                         
  -8   2  27         33.55         72.00        23.56 o                         
  -6   2  27         67.73        109.77        46.67 o                         
  -4   2  27          0.81         80.09        27.91 o                         
  -2   2  27         22.07         98.14        29.95 o                         
   0   2  27         10.47         81.94        33.03 o                         
   2   2  27         20.77         88.18        45.38 o                         
   4   2  27        263.95        464.70       136.57 o                         
  -3   3  27          0.14         96.75        36.84 o                         
 -10   0  28        193.67        316.42        61.66 o                         
  -8   0  28        351.81        391.05        92.82 o                         
  -6   0  28        142.63        200.22        53.59 o                         
  -4   0  28        233.47        243.81        86.32 o                         
  -2   0  28         10.26         84.27        46.09 o                         
   0   0  28         43.57        111.81        46.00 o                         
   2   0  28         10.19        129.85        48.23 o                         
  -9   1  28          1.08         40.77        26.99 o                         
  -7   1  28        269.00        369.44        45.94 o                         
  -5   1  28        403.92        599.44        59.04 o                         
  -3   1  28         87.08        195.78        89.71 o                         
  -1   1  28         28.65         80.68        36.44 o                         
   1   1  28         52.64        211.33        50.70 o                         
   3   1  28         45.54        153.39        42.59 o                         
  -4   2  28         35.26         80.34        29.65 o                         
  -2   2  28         56.39        128.59        51.74 o                         
                                                                                
