# Supplementary material for: Involvement of conformational isomerism in the complexity of the crystal network of 1-(4-nitro­phen­yl)-1H-1,3-benzimidazole derivatives driven by C—H⋯A (A = NO2, Npy and π) and orthogonal Npy⋯NO2 and ONO⋯Csp 2 inter­actions
Source: Acta Crystallogr C Struct Chem. 2018 Mar 7;74(Pt 4):428–36. doi: 10.1107/S2053229618003406 (PMC5885323; doi:10.1107/S2053229618003406)
Supplement: Supplementary file 3 [file c-74-00428-IIsup3.hkl]

data_II                                                                         
_shelx_title ' herunom in P-1'                                                  
_shelx_refln_list_code          4                                               
_shelx_F_calc_maximum      366.49                                               
_exptl_crystal_F_000      1312.00                                               
_reflns_d_resolution_high  0.8409                                               
                                                                                
loop_                                                                           
 _space_group_symop_operation_xyz                                               
 'x, y, z'                                                                      
 '-x, -y, -z'                                                                   
                                                                                
_cell_length_a    10.2685                                                       
_cell_length_b    15.1411                                                       
_cell_length_c    19.4521                                                       
_cell_angle_alpha  91.886                                                       
_cell_angle_beta   95.725                                                       
_cell_angle_gamma  90.118                                                       
                                                                                
_shelx_F_squared_multiplier     1.000                                           
                                                                                
loop_                                                                           
 _refln_index_h                                                                 
 _refln_index_k                                                                 
 _refln_index_l                                                                 
 _refln_F_squared_calc                                                          
 _refln_F_squared_meas                                                          
 _refln_F_squared_sigma                                                         
 _refln_observed_status                                                         
   1   0   0        168.06        155.17         8.83 o                         
   2   0   0       1507.34       1456.97        50.54 o                         
   3   0   0        299.75        293.44        13.54 o                         
   4   0   0          2.74         20.25         6.43 o                         
   5   0   0        641.23        685.67        26.70 o                         
   6   0   0        257.45        196.68        28.53 o                         
   7   0   0         55.83         55.69        13.10 o                         
   8   0   0         27.36         52.91        13.82 o                         
   9   0   0        736.74        568.90        52.58 o                         
  10   0   0         90.78         49.59        26.09 o                         
  11   0   0        133.06        121.06        36.82 o                         
  12   0   0         12.60         38.18        25.95 o                         
 -12   1   0         11.56         46.60        25.41 o                         
 -11   1   0        472.50        484.93        54.89 o                         
 -10   1   0        354.53        370.53        47.01 o                         
  -9   1   0       3511.58       3222.37       140.90 o                         
  -8   1   0         10.92          3.26        16.30 o                         
  -7   1   0        472.38        481.19        25.34 o                         
  -6   1   0          0.17         -0.75         7.27 o                         
  -5   1   0          7.63         12.68         8.97 o                         
  -4   1   0          0.01         -6.86         8.42 o                         
  -3   1   0        211.52        189.21        10.57 o                         
  -2   1   0       3087.75       3182.84        56.66 o                         
  -1   1   0       6555.42       6936.61       145.04 o                         
   0   1   0          6.43          4.09         1.08 o                         
   1   1   0       1793.59       1880.99        39.04 o                         
   2   1   0       8443.29       8634.54       167.51 o                         
   3   1   0        802.36        746.81        23.94 o                         
   4   1   0       1245.90       1177.14        60.40 o                         
   5   1   0         50.67         53.09        13.32 o                         
   6   1   0          8.18         -2.00         7.61 o                         
   7   1   0          7.52          3.70         5.89 o                         
   8   1   0        398.07        406.49        26.45 o                         
   9   1   0        498.77        556.81        51.63 o                         
  10   1   0       1056.89        912.39        69.30 o                         
  11   1   0         48.67         37.91        24.05 o                         
  12   1   0          0.15         25.27        22.15 o                         
 -12   2   0        366.93        477.05        58.29 o                         
 -11   2   0        120.26        195.25        43.89 o                         
 -10   2   0        312.15        373.92        56.93 o                         
  -9   2   0        262.72        277.45        46.20 o                         
  -8   2   0        492.24        573.11        52.18 o                         
  -7   2   0       1275.47       1197.72        70.79 o                         
  -6   2   0         57.71         39.47         8.89 o                         
  -5   2   0       3732.82       3739.40        85.12 o                         
  -4   2   0        712.16        723.60        20.29 o                         
  -3   2   0          1.88          2.70         3.23 o                         
  -2   2   0       2543.53       2456.01        60.23 o                         
  -1   2   0       3890.13       4081.12        89.35 o                         
   0   2   0        203.13        196.50         6.00 o                         
   1   2   0         12.11         11.48         2.63 o                         
   2   2   0         32.40         32.73         5.45 o                         
   3   2   0       1860.12       1674.28        42.41 o                         
   4   2   0        151.00        137.72        12.33 o                         
   5   2   0       2365.45       2378.38        62.39 o                         
   6   2   0         29.88         10.69         8.12 o                         
   7   2   0        224.61        190.12        26.70 o                         
   8   2   0       2429.08       2443.48        73.48 o                         
   9   2   0         31.85         32.99        13.83 o                         
  10   2   0        427.23        447.43        48.10 o                         
  11   2   0        121.71        151.63        36.14 o                         
  12   2   0        133.96        143.07        36.82 o                         
 -11   3   0        286.49        332.89        55.84 o                         
 -10   3   0         11.52         34.38        23.78 o                         
  -9   3   0        118.92        169.16        38.04 o                         
  -8   3   0        466.41        444.98        47.01 o                         
  -7   3   0          2.30         29.35        19.29 o                         
  -6   3   0        211.19        255.22        14.92 o                         
  -5   3   0          4.77          2.32         4.61 o                         
  -4   3   0      16366.84      17956.40       297.74 o                         
  -3   3   0        783.99        716.29        28.15 o                         
  -2   3   0      45223.29      47650.04       965.07 o                         
  -1   3   0       3011.56       3003.84        53.75 o                         
   0   3   0         10.52         12.85         2.91 o                         
   1   3   0      25982.28      28120.96       757.29 o                         
   2   3   0         63.27         64.57        17.53 o                         
   3   3   0        561.99        549.90        20.60 o                         
   4   3   0        220.76        204.68        14.82 o                         
   5   3   0       6328.50       7468.45       158.51 o                         
   6   3   0        227.25        231.41        25.54 o                         
   7   3   0        110.73        118.81        17.37 o                         
   8   3   0         29.21         21.27        12.80 o                         
   9   3   0        699.59        593.26        34.80 o                         
  10   3   0         42.74         49.59        14.51 o                         
  11   3   0          0.16         -6.52        16.58 o                         
 -11   4   0          0.15          9.65        20.79 o                         
 -10   4   0        135.73        105.71        33.29 o                         
  -9   4   0        993.77       1015.52        74.59 o                         
  -8   4   0        184.02        225.82        41.44 o                         
  -7   4   0        113.83        100.82        27.04 o                         
  -6   4   0        760.71        757.07        37.28 o                         
  -5   4   0          9.75         13.95         8.00 o                         
  -4   4   0        671.65        757.50        32.57 o                         
  -3   4   0       2083.25       2164.80        60.78 o                         
  -2   4   0      22185.00      23790.59       387.71 o                         
   0   4   0        728.96        629.32        16.30 o                         
   1   4   0        270.59        282.83        11.69 o                         
   2   4   0          1.64          5.30        13.72 o                         
   3   4   0         38.82         51.59         7.57 o                         
   4   4   0       1253.86       1315.61        39.17 o                         
   5   4   0        559.05        574.03        25.52 o                         
   6   4   0        193.88        161.45        17.86 o                         
   7   4   0       1832.65       1760.77        57.35 o                         
   8   4   0        437.37        404.90        37.09 o                         
   9   4   0        100.78        120.94        20.51 o                         
  10   4   0          0.15          7.44        15.56 o                         
  11   4   0          1.03         52.85        23.10 o                         
 -11   5   0          2.02         47.96        27.72 o                         
 -10   5   0         15.88         38.04        22.69 o                         
  -9   5   0        176.69        162.23        39.00 o                         
  -8   5   0         46.16         54.08        24.46 o                         
  -7   5   0        814.10        684.39        55.30 o                         
  -6   5   0        241.27        262.68        24.16 o                         
  -5   5   0          4.69          3.74         7.96 o                         
  -4   5   0         58.60         49.82        11.55 o                         
  -3   5   0      18512.47      20431.82       428.71 o                         
  -2   5   0         24.09         36.30         4.89 o                         
  -1   5   0        124.71        126.43         8.08 o                         
   0   5   0          2.14          1.66         3.21 o                         
   1   5   0         14.27         23.63         8.15 o                         
   2   5   0      11675.75      12081.44       257.48 o                         
   3   5   0       3428.37       3326.61        90.90 o                         
   4   5   0        297.37        371.31        18.38 o                         
   5   5   0        267.81        272.70        17.89 o                         
   6   5   0        956.26        919.55        36.26 o                         
   7   5   0        233.97        252.47        20.74 o                         
   8   5   0         38.92         43.84        14.62 o                         
   9   5   0        165.99        240.85        27.05 o                         
  10   5   0          9.81         22.69        18.34 o                         
  11   5   0         28.86         82.88        29.08 o                         
 -11   6   0          0.07          4.48        21.88 o                         
 -10   6   0       1185.96       1118.37        83.02 o                         
  -9   6   0        604.59        574.88        57.07 o                         
  -8   6   0        440.49        398.79        46.47 o                         
  -7   6   0        168.09        187.96        24.83 o                         
  -6   6   0       1982.72       1832.79        69.30 o                         
  -5   6   0          0.34         -0.26         7.81 o                         
  -4   6   0       2902.66       2969.93        84.36 o                         
  -3   6   0       6107.36       6927.95       161.25 o                         
  -2   6   0        381.35        419.90        14.69 o                         
  -1   6   0       1380.48       1507.93        34.10 o                         
   0   6   0         82.52         87.84         7.83 o                         
   1   6   0       3392.34       3765.55        80.44 o                         
   2   6   0          0.04          1.05         4.40 o                         
   3   6   0         12.62         12.91         5.17 o                         
   4   6   0       1268.87       1256.30        38.02 o                         
   5   6   0        108.63        107.18        13.19 o                         
   6   6   0          0.31         14.40         8.06 o                         
   7   6   0          4.43         15.39         9.62 o                         
   8   6   0       2065.74       1985.38        97.96 o                         
   9   6   0        749.25        797.03        60.33 o                         
  10   6   0         43.88         38.86        24.73 o                         
  11   6   0         64.89         60.19        26.22 o                         
 -11   7   0         65.03         75.00        31.52 o                         
 -10   7   0          6.26         26.22        22.69 o                         
  -9   7   0         21.60         32.34        22.69 o                         
  -8   7   0        133.66        124.81        44.77 o                         
  -7   7   0        208.25        256.42        33.97 o                         
  -6   7   0          0.02         20.18        10.77 o                         
  -5   7   0        187.04        232.32        26.97 o                         
  -4   7   0       2936.32       2992.08        86.34 o                         
  -3   7   0       1206.52       1283.22        30.91 o                         
  -2   7   0       1360.67       1300.91        92.94 o                         
  -1   7   0         24.03         35.01         6.39 o                         
   0   7   0          0.10          1.12         4.02 o                         
   1   7   0          8.30         11.20         4.21 o                         
   2   7   0        244.60        250.54        21.06 o                         
   3   7   0          0.00          5.79         6.11 o                         
   4   7   0        480.12        430.94        35.12 o                         
   5   7   0         66.23         67.84        11.08 o                         
   6   7   0        804.81        789.42        53.94 o                         
   7   7   0        538.05        614.28        50.27 o                         
   8   7   0        416.39        411.15        43.75 o                         
   9   7   0        410.43        416.72        46.06 o                         
  10   7   0          0.35         -5.16        20.38 o                         
  11   7   0        147.79        227.18        44.43 o                         
 -10   8   0          5.99         25.14        23.64 o                         
  -9   8   0          0.23         -0.41        18.89 o                         
  -8   8   0         22.75          7.06        12.63 o                         
  -7   8   0         36.06         51.40        14.96 o                         
  -6   8   0          6.69          8.88        10.60 o                         
  -5   8   0       1892.30       1870.58        66.24 o                         
  -4   8   0          1.40         11.70        10.94 o                         
  -3   8   0       1203.06       1265.01        38.28 o                         
  -2   8   0        179.00        184.02        11.41 o                         
  -1   8   0          4.71          8.97         6.63 o                         
   0   8   0       9006.57       9588.61       166.76 o                         
   1   8   0         32.09         37.36         6.16 o                         
   2   8   0        170.72        184.13        11.52 o                         
   3   8   0       2675.88       3077.71        72.34 o                         
   4   8   0       2775.98       2795.86       112.10 o                         
   5   8   0        468.85        476.78        41.44 o                         
   6   8   0        264.53        233.97        37.50 o                         
   7   8   0        189.84        182.21        35.19 o                         
   8   8   0        176.03        150.28        35.73 o                         
   9   8   0          6.16         33.15        22.42 o                         
  10   8   0         16.38         22.83        22.01 o                         
 -10   9   0         29.93         44.97        28.40 o                         
  -9   9   0         33.57         87.77        21.10 o                         
  -8   9   0        340.45        340.94        31.49 o                         
  -7   9   0        577.15        602.40        39.15 o                         
  -6   9   0        100.38         99.13        19.04 o                         
  -5   9   0        377.92        383.05        28.43 o                         
  -4   9   0        302.31        306.88        24.62 o                         
  -3   9   0       1142.89       1286.62       124.53 o                         
  -2   9   0        256.04        305.27        23.53 o                         
  -1   9   0        658.46        644.77        41.42 o                         
   0   9   0          3.33         13.90         5.65 o                         
   1   9   0         36.56         55.89         7.50 o                         
   2   9   0      13997.65      15911.40       347.06 o                         
   3   9   0         31.46         37.64        16.58 o                         
   4   9   0       1196.03       1188.62        66.44 o                         
   5   9   0        271.28        242.40        36.55 o                         
   6   9   0       1151.86       1119.87        70.38 o                         
   7   9   0          0.12         19.84        18.75 o                         
   8   9   0          0.44         14.54        20.25 o                         
   9   9   0          4.81         19.43        23.51 o                         
  10   9   0         29.52         43.48        23.37 o                         
 -10  10   0          1.31         58.02        27.99 o                         
  -9  10   0         19.67         53.90        26.56 o                         
  -8  10   0         31.99         33.78        15.11 o                         
  -7  10   0        382.03        357.13        31.56 o                         
  -6  10   0          7.77          5.55        10.70 o                         
  -5  10   0         48.40         23.63        21.20 o                         
  -4  10   0        138.95        150.65        21.37 o                         
  -3  10   0         12.70         12.69         7.22 o                         
  -2  10   0         87.85         97.95        11.05 o                         
  -1  10   0         30.87         40.26        14.52 o                         
   0  10   0         44.72         52.34         8.48 o                         
   1  10   0        778.63        824.69        36.89 o                         
   2  10   0        142.28        151.85        17.81 o                         
   3  10   0        538.45        522.02        41.44 o                         
   4  10   0         92.54         91.58        23.91 o                         
   5  10   0        565.01        484.12        43.89 o                         
   6  10   0         73.07         72.42        26.63 o                         
   7  10   0        283.52        281.26        47.01 o                         
   8  10   0        225.53        187.64        39.13 o                         
   9  10   0         18.96         33.15        27.85 o                         
  10  10   0        310.33        445.12        53.67 o                         
  -9  11   0         21.75         57.53        20.66 o                         
  -8  11   0        255.59        250.59        33.82 o                         
  -7  11   0          0.70         18.61        13.91 o                         
  -6  11   0         76.80        111.50        23.30 o                         
  -5  11   0         27.53         54.11        14.90 o                         
  -4  11   0         26.38         43.51        13.30 o                         
  -3  11   0         89.97         99.68        17.41 o                         
  -2  11   0         52.85         94.85        15.96 o                         
  -1  11   0         84.59        100.06        15.44 o                         
   0  11   0          3.72         10.00         7.64 o                         
   1  11   0          6.92          8.55        10.73 o                         
   2  11   0         76.72        114.46        25.07 o                         
   3  11   0         50.95         91.21        17.00 o                         
   4  11   0        421.05        411.29        41.71 o                         
   5  11   0        673.18        660.62        53.26 o                         
   6  11   0        190.01        158.56        35.06 o                         
   7  11   0         97.21         70.38        27.72 o                         
   8  11   0        455.95        470.26        54.21 o                         
   9  11   0          6.59         11.69        25.54 o                         
  -9  12   0        112.93        151.09        28.55 o                         
  -8  12   0         72.84         69.77        20.85 o                         
  -7  12   0         60.95         83.40        19.06 o                         
  -6  12   0          0.07         11.33        12.38 o                         
  -5  12   0        138.46        150.52        33.49 o                         
  -4  12   0        372.87        339.88        27.38 o                         
  -3  12   0          0.40          6.57         8.74 o                         
  -2  12   0        288.51        257.07        34.92 o                         
  -1  12   0         28.66         37.20        10.86 o                         
   0  12   0        531.98        561.12        31.57 o                         
   1  12   0         50.16         53.01        13.63 o                         
   2  12   0          1.34         10.24         8.19 o                         
   3  12   0          1.61          5.32         8.80 o                         
   4  12   0         26.50         29.88        12.59 o                         
   5  12   0        178.86        171.88        35.19 o                         
   6  12   0       1333.17       1275.17        81.66 o                         
   7  12   0          9.13         19.02        21.06 o                         
   8  12   0         21.23         64.40        32.75 o                         
   9  12   0         80.27        119.43        36.01 o                         
  -8  13   0          6.68         35.82        25.14 o                         
  -7  13   0         15.07         37.67        22.28 o                         
  -6  13   0        208.48        211.58        29.42 o                         
  -5  13   0        583.59        560.35        56.80 o                         
  -4  13   0        155.41        169.71        37.37 o                         
  -3  13   0        706.70        646.21        59.51 o                         
  -2  13   0        151.64        150.41        33.97 o                         
  -1  13   0          2.16          5.43        12.36 o                         
   0  13   0          2.06          7.05         9.04 o                         
   1  13   0         12.00          8.70         9.59 o                         
   2  13   0        542.81        600.96        35.36 o                         
   3  13   0        229.93        253.14        25.50 o                         
   4  13   0       2918.09       2872.68        93.58 o                         
   5  13   0        183.81        206.80        38.32 o                         
   6  13   0         30.05         63.45        26.63 o                         
   7  13   0          8.01         44.16        22.69 o                         
   8  13   0          8.52         16.30        25.82 o                         
  -7  14   0        168.76        208.16        46.60 o                         
  -6  14   0        311.72        250.28        49.73 o                         
  -5  14   0        604.18        664.28        64.68 o                         
  -4  14   0        224.63        228.40        45.11 o                         
  -3  14   0        147.42        182.61        41.17 o                         
  -2  14   0          4.14          7.07        16.98 o                         
  -1  14   0       1104.07       1000.16        74.59 o                         
   0  14   0       1119.34       1169.22        50.73 o                         
   1  14   0       3140.41       3234.04        99.61 o                         
   2  14   0         12.59         17.22        10.66 o                         
   3  14   0        352.23        321.67        34.99 o                         
   4  14   0          8.11          8.88        11.13 o                         
   5  14   0        471.09        586.70        54.49 o                         
   6  14   0          3.88         66.85        25.68 o                         
   7  14   0        384.90        522.57        56.66 o                         
  -6  15   0        175.06        210.20        47.15 o                         
  -5  15   0         13.93          4.08        15.76 o                         
  -4  15   0          2.84         46.33        25.00 o                         
  -3  15   0          8.71          1.63        16.30 o                         
  -2  15   0        860.65        830.59        71.20 o                         
  -1  15   0        809.14        659.39        61.28 o                         
   0  15   0          0.66         19.29        16.30 o                         
   1  15   0        776.93        833.41        44.34 o                         
   2  15   0        223.12        262.78        25.69 o                         
   3  15   0         29.52         33.06        14.02 o                         
   4  15   0          4.13         23.40        12.71 o                         
   5  15   0        238.10        271.07        46.47 o                         
   6  15   0        259.02        253.68        46.33 o                         
  -5  16   0          6.32        -11.14        18.61 o                         
  -4  16   0         21.41          9.92        21.88 o                         
  -3  16   0          0.21         18.89        21.20 o                         
  -2  16   0        597.20        666.05        65.36 o                         
  -1  16   0        302.73        335.88        45.65 o                         
   0  16   0       3103.21       3172.64       160.74 o                         
   1  16   0        110.99        160.74        36.82 o                         
   2  16   0        337.65        352.34        30.57 o                         
   3  16   0         22.65         31.88        13.30 o                         
   4  16   0          8.20         14.54        15.90 o                         
   5  16   0         66.69         40.08        23.78 o                         
  -4  17   0          3.46         26.63        25.27 o                         
  -3  17   0        353.78        383.84        53.26 o                         
  -2  17   0        128.97         81.93        30.98 o                         
  -1  17   0       1049.05       1195.41        90.63 o                         
   0  17   0          0.00         10.60        16.85 o                         
   1  17   0        324.31        308.84        43.48 o                         
   2  17   0        121.14        136.98        33.42 o                         
   3  17   0          0.15         -6.76        12.63 o                         
   0 -18   1        277.86        372.97        51.36 o                         
  -3 -17   1        369.55        371.49        32.51 o                         
  -2 -17   1         36.19         31.77        15.03 o                         
  -1 -17   1        856.08        893.37        75.41 o                         
   0 -17   1          0.03          5.57        15.49 o                         
   1 -17   1        155.00        151.23        38.86 o                         
   2 -17   1          2.49         24.32        19.29 o                         
   3 -17   1         97.37        119.84        36.69 o                         
   4 -17   1          8.08         50.82        24.86 o                         
  -5 -16   1         60.90         80.57        27.72 o                         
  -4 -16   1         24.58         27.04        14.58 o                         
  -3 -16   1         16.71         45.54        25.34 o                         
  -2 -16   1        331.50        331.52        29.29 o                         
  -1 -16   1         94.22        101.50        31.25 o                         
   0 -16   1        368.30        393.35        48.64 o                         
   1 -16   1         13.84         18.21        20.25 o                         
   2 -16   1        285.89        272.29        50.95 o                         
   3 -16   1        177.58        178.13        42.12 o                         
   4 -16   1          0.27         25.68        22.28 o                         
   5 -16   1          0.71          5.30        16.98 o                         
  -6 -15   1          3.56         21.06        20.52 o                         
  -5 -15   1        149.42        190.09        39.27 o                         
  -4 -15   1        135.67        150.54        24.23 o                         
  -3 -15   1         10.19         10.42        11.36 o                         
  -2 -15   1        286.60        291.00        26.23 o                         
  -1 -15   1          0.24         24.56        12.49 o                         
   0 -15   1         19.93         14.27        16.17 o                         
   1 -15   1         66.06         75.55        25.14 o                         
   2 -15   1        182.94        193.48        41.71 o                         
   3 -15   1        107.74         97.29        31.93 o                         
   4 -15   1        620.94        653.55        65.36 o                         
   5 -15   1         20.90         37.37        22.42 o                         
   6 -15   1        519.12        360.20        50.27 o                         
  -7 -14   1        125.88        168.62        40.76 o                         
  -6 -14   1          4.52         36.55        20.79 o                         
  -5 -14   1         39.84         48.78        21.20 o                         
  -4 -14   1          4.53         -7.04         9.59 o                         
  -3 -14   1          0.14          3.14        10.56 o                         
  -2 -14   1        394.54        386.24        39.54 o                         
  -1 -14   1        257.24        262.73        24.26 o                         
   0 -14   1       2619.57       2733.99        87.18 o                         
   1 -14   1        627.63        613.20        57.34 o                         
   2 -14   1       3335.88       3222.23       158.56 o                         
   3 -14   1        231.79        271.47        48.10 o                         
   4 -14   1         77.30        106.93        32.07 o                         
   5 -14   1          0.52         -7.88        13.59 o                         
   6 -14   1        748.37        657.22        65.49 o                         
   7 -14   1          4.81         -5.30        17.94 o                         
  -8 -13   1        194.03        157.61        40.35 o                         
  -7 -13   1        145.38        160.47        36.14 o                         
  -6 -13   1        210.20        206.93        42.39 o                         
  -5 -13   1         33.50         83.70        28.81 o                         
  -4 -13   1          1.47         13.20        10.46 o                         
  -3 -13   1        752.60        764.42        45.38 o                         
  -2 -13   1        468.43        488.80        31.82 o                         
  -1 -13   1       1056.77       1060.31       105.03 o                         
   0 -13   1         17.19         26.66        10.30 o                         
   1 -13   1       1603.62       1422.32        88.73 o                         
   2 -13   1         63.28         59.92        22.96 o                         
   3 -13   1        262.63        273.51        38.45 o                         
   4 -13   1         94.42        116.85        33.42 o                         
   5 -13   1         12.23         11.96        15.22 o                         
   6 -13   1        203.83        183.28        27.14 o                         
   7 -13   1        531.88        444.77        68.75 o                         
   8 -13   1        688.55        631.30        45.11 o                         
  -9 -12   1         10.00         25.27        28.94 o                         
  -8 -12   1         57.02         79.49        31.93 o                         
  -7 -12   1          4.18         31.39        20.92 o                         
  -6 -12   1       1410.41       1409.82        86.96 o                         
  -5 -12   1          3.85         11.96        16.44 o                         
  -4 -12   1        655.73        694.04        54.49 o                         
  -3 -12   1          1.14         -0.73        16.92 o                         
  -2 -12   1         94.29         69.28        15.40 o                         
  -1 -12   1          6.14         15.62         9.34 o                         
   0 -12   1        403.70        408.93        26.96 o                         
   1 -12   1          4.62         10.50         8.01 o                         
   2 -12   1         95.58        108.56        28.67 o                         
   3 -12   1         12.77          0.41        11.69 o                         
   4 -12   1        192.02        215.77        41.44 o                         
   5 -12   1        396.93        391.57        41.10 o                         
   6 -12   1          3.03         38.50        14.11 o                         
   7 -12   1         80.18         92.51        21.23 o                         
   8 -12   1          8.37         33.21        25.61 o                         
   9 -12   1         88.50        105.20        24.20 o                         
  -9 -11   1          1.09         47.15        27.99 o                         
  -8 -11   1         24.60         73.51        29.08 o                         
  -7 -11   1        245.49        216.85        42.12 o                         
  -6 -11   1       1484.21       1472.46        86.69 o                         
  -5 -11   1          4.59         16.03        16.71 o                         
  -4 -11   1        119.06        121.61        28.40 o                         
  -3 -11   1        219.35        194.84        33.02 o                         
  -2 -11   1         16.70         11.38        15.15 o                         
  -1 -11   1          3.73          8.76         8.05 o                         
   0 -11   1          1.63         14.40         8.07 o                         
   1 -11   1        198.82        192.94        18.02 o                         
   2 -11   1       1079.71       1015.11        87.37 o                         
   3 -11   1        316.06        356.38        25.34 o                         
   4 -11   1        459.83        422.36        29.47 o                         
   5 -11   1        112.75        137.90        21.93 o                         
   6 -11   1       1097.19        983.85        92.39 o                         
   7 -11   1       1299.20       1222.22        58.71 o                         
   8 -11   1          2.77         18.37        13.94 o                         
   9 -11   1        187.60        173.35        33.97 o                         
 -10 -10   1         49.63        108.70        36.28 o                         
  -9 -10   1          9.76          0.54        19.84 o                         
  -8 -10   1         59.04        121.20        31.39 o                         
  -7 -10   1       3793.90       3291.26       144.03 o                         
  -6 -10   1          3.53         13.72        17.12 o                         
  -5 -10   1        138.64        140.49        28.94 o                         
  -4 -10   1          5.01         -1.36        13.45 o                         
  -3 -10   1          0.14          9.78        13.59 o                         
  -2 -10   1        173.72        191.64        26.36 o                         
  -1 -10   1       2779.26       2787.90        92.05 o                         
   0 -10   1        627.85        553.53        28.66 o                         
   1 -10   1       2183.43       2225.51        51.24 o                         
   2 -10   1         42.96         56.28         8.67 o                         
   3 -10   1          0.02         -4.30         5.78 o                         
   4 -10   1         71.46         97.30        17.39 o                         
   5 -10   1        785.98        777.29        49.93 o                         
   6 -10   1         51.46         54.92        16.08 o                         
   7 -10   1        124.45        156.01        25.19 o                         
   8 -10   1        107.78        148.67        35.87 o                         
   9 -10   1        125.23        140.47        25.21 o                         
  10 -10   1         82.36        102.04        33.42 o                         
 -10  -9   1         15.77         14.54        23.51 o                         
  -9  -9   1          3.79         57.88        24.86 o                         
  -8  -9   1        873.60        920.95        67.39 o                         
  -7  -9   1        418.48        453.68        46.88 o                         
  -6  -9   1        177.67        168.62        33.15 o                         
  -5  -9   1        264.43        273.11        33.70 o                         
  -4  -9   1          2.42         13.04        13.18 o                         
  -3  -9   1        822.70        909.13        54.35 o                         
  -2  -9   1         88.66        100.55        21.33 o                         
  -1  -9   1       3575.18       3875.61       101.52 o                         
   0  -9   1          0.41          0.20         4.31 o                         
   1  -9   1       1990.66       2155.24        52.05 o                         
   2  -9   1        640.74        628.40        22.03 o                         
   3  -9   1        600.09        664.37        33.02 o                         
   4  -9   1        353.90        315.70        24.05 o                         
   5  -9   1        436.48        411.60        29.09 o                         
   6  -9   1        475.44        440.59        31.68 o                         
   7  -9   1         34.34         45.37        15.51 o                         
   8  -9   1         79.25         76.47        26.77 o                         
   9  -9   1        201.43        226.67        32.42 o                         
  10  -9   1          7.74         38.86        25.68 o                         
 -10  -8   1          8.43         43.07        22.83 o                         
  -9  -8   1          6.58         50.82        24.32 o                         
  -8  -8   1        975.38        980.46        68.75 o                         
  -7  -8   1          7.01         20.65        18.61 o                         
  -6  -8   1        563.77        632.08        50.41 o                         
  -5  -8   1         13.64         12.23        15.63 o                         
  -4  -8   1       2902.02       2977.25       116.85 o                         
  -3  -8   1        678.73        675.29        44.29 o                         
  -2  -8   1        266.96        270.52        26.22 o                         
  -1  -8   1          0.01          4.21         8.56 o                         
   0  -8   1        975.64       1060.55        27.99 o                         
   1  -8   1        136.87        144.34        10.02 o                         
   2  -8   1         26.91         46.13         7.08 o                         
   3  -8   1       1834.83       2060.46        45.57 o                         
   4  -8   1         54.80         76.60        15.07 o                         
   5  -8   1       1708.70       1607.77        59.79 o                         
   6  -8   1        144.13        150.32        22.19 o                         
   7  -8   1        808.95        795.48        43.76 o                         
   8  -8   1         85.22         63.99        18.40 o                         
   9  -8   1          9.48         27.31        23.78 o                         
  10  -8   1        315.07        426.91        52.31 o                         
 -11  -7   1         68.79        110.19        33.56 o                         
 -10  -7   1         26.91         40.76        24.32 o                         
  -9  -7   1       1868.00       1789.59        97.01 o                         
  -8  -7   1        264.97        298.51        43.48 o                         
  -7  -7   1        279.76        261.28        39.27 o                         
  -6  -7   1        428.69        496.07        42.80 o                         
  -5  -7   1          5.33          8.19         5.82 o                         
  -4  -7   1         28.03         50.48         7.86 o                         
  -3  -7   1       1282.77       1329.62        35.66 o                         
  -2  -7   1        996.56        939.02        48.23 o                         
  -1  -7   1          0.00          4.21         7.47 o                         
   0  -7   1          0.00          2.09         4.14 o                         
   1  -7   1         15.42         21.64         5.05 o                         
   2  -7   1         71.12         71.15        17.56 o                         
   3  -7   1        161.57        148.18        26.31 o                         
   4  -7   1        249.45        220.47        19.52 o                         
   5  -7   1         36.27         31.84        13.18 o                         
   6  -7   1         13.34         18.05        16.44 o                         
   7  -7   1        486.23        475.21        33.18 o                         
   8  -7   1         29.32         57.37        17.48 o                         
   9  -7   1       2054.91       2036.20       112.10 o                         
  10  -7   1         92.97        100.41        32.88 o                         
  11  -7   1          2.59         34.38        27.85 o                         
 -11  -6   1         47.85        120.79        33.02 o                         
 -10  -6   1         81.24        129.35        32.88 o                         
  -9  -6   1        303.14        341.99        40.35 o                         
  -8  -6   1        618.00        686.43        53.67 o                         
  -7  -6   1          1.90         16.95        11.82 o                         
  -6  -6   1          0.47         -0.60        12.23 o                         
  -5  -6   1          0.28         -0.22         4.90 o                         
  -4  -6   1         48.50         68.24         9.40 o                         
  -3  -6   1       6697.69       7976.87       261.49 o                         
  -2  -6   1       1904.01       1933.61        74.59 o                         
  -1  -6   1         78.49         72.15        14.13 o                         
   0  -6   1       5232.64       5364.40        95.19 o                         
   1  -6   1        275.26        284.65        11.96 o                         
   2  -6   1       2600.88       2568.61        77.84 o                         
   3  -6   1        401.85        412.08        14.45 o                         
   4  -6   1       1500.02       1433.18        50.23 o                         
   5  -6   1        192.40        220.44        21.01 o                         
   6  -6   1       5411.08       5279.32       138.70 o                         
   7  -6   1        484.39        489.64        33.42 o                         
   8  -6   1       2468.08       2370.85       116.99 o                         
   9  -6   1         52.68         49.32        25.00 o                         
  10  -6   1         33.96         97.15        31.39 o                         
  11  -6   1          0.21          4.76        24.32 o                         
 -11  -5   1         11.99         31.11        22.15 o                         
 -10  -5   1          4.65          3.40        17.53 o                         
  -9  -5   1        154.48        186.69        23.68 o                         
  -8  -5   1       4650.08       4533.65       115.75 o                         
  -7  -5   1          3.33         14.09         9.69 o                         
  -6  -5   1          9.62          8.06         8.06 o                         
  -5  -5   1         12.30         20.30         7.11 o                         
  -4  -5   1       1291.41       1533.81        43.17 o                         
  -3  -5   1      26437.09      27913.43       697.51 o                         
  -2  -5   1        172.35        168.29        10.26 o                         
  -1  -5   1       1921.27       1786.05        64.40 o                         
   0  -5   1          4.85          9.31         3.71 o                         
   1  -5   1       1939.23       1792.51        37.14 o                         
   2  -5   1       2413.08       2420.63        64.31 o                         
   3  -5   1      22624.13      24795.53       515.15 o                         
   4  -5   1        676.56        726.63        47.15 o                         
   5  -5   1          0.12          2.13         8.70 o                         
   6  -5   1         13.66         10.03         9.56 o                         
   7  -5   1        139.45        169.14        33.56 o                         
   8  -5   1       2672.40       2657.54       124.32 o                         
   9  -5   1         35.84          4.62        19.29 o                         
  10  -5   1        261.90        274.60        50.00 o                         
  11  -5   1        118.37        238.87        49.59 o                         
 -10  -4   1        304.68        289.26        30.44 o                         
  -9  -4   1        708.60        645.95        69.70 o                         
  -8  -4   1         20.60         25.56        11.56 o                         
  -7  -4   1        335.18        318.20        22.90 o                         
  -6  -4   1       5342.26       5688.42       129.61 o                         
  -5  -4   1         21.00         45.97         9.78 o                         
  -4  -4   1       3202.17       3515.17       150.28 o                         
  -3  -4   1       1786.11       1838.63        45.72 o                         
  -2  -4   1      19988.41      21430.64       405.11 o                         
  -1  -4   1        420.91        424.06        23.91 o                         
   0  -4   1       2331.26       2556.39        54.15 o                         
   1  -4   1       3208.74       3068.37       126.23 o                         
   2  -4   1        208.93        215.23        11.24 o                         
   3  -4   1        586.04        573.58        36.96 o                         
   4  -4   1       1641.37       1705.72        53.48 o                         
   5  -4   1        178.43        147.90        16.36 o                         
   6  -4   1          7.45          4.89         8.80 o                         
   7  -4   1        983.90        859.26        60.74 o                         
   8  -4   1        835.31        766.46        60.74 o                         
   9  -4   1        449.88        385.20        47.56 o                         
  10  -4   1         37.38         40.08        27.04 o                         
  11  -4   1          6.17          1.63        21.60 o                         
 -12  -3   1          6.00        -11.82        18.34 o                         
 -11  -3   1         84.17         66.58        24.46 o                         
 -10  -3   1         20.58         25.13        13.33 o                         
  -9  -3   1        134.48        216.67        25.35 o                         
  -8  -3   1        108.32         85.38        18.15 o                         
  -7  -3   1        265.21        259.79        46.94 o                         
  -6  -3   1        897.25        983.87        37.23 o                         
  -5  -3   1        581.09        634.64        26.79 o                         
  -4  -3   1      11867.36      12681.50       250.47 o                         
  -3  -3   1       1084.51       1045.06        44.84 o                         
  -2  -3   1      67229.50      68339.10      1269.58 o                         
  -1  -3   1       2724.83       2654.28        82.34 o                         
   0  -3   1          9.18         16.57         3.19 o                         
   1  -3   1          3.36          4.64         4.48 o                         
   2  -3   1      15070.80      15666.86       325.90 o                         
   3  -3   1         14.08         20.34         6.76 o                         
   4  -3   1        113.05        103.25         7.69 o                         
   5  -3   1        320.21        326.66        13.54 o                         
   6  -3   1         45.81         61.13         9.48 o                         
   7  -3   1        102.59         91.71        25.82 o                         
   8  -3   1        847.37        875.57        64.13 o                         
   9  -3   1        436.17        295.25        47.96 o                         
  10  -3   1        636.53        600.29        59.38 o                         
  11  -3   1         68.28         97.15        33.70 o                         
 -12  -2   1         77.49         90.90        31.11 o                         
 -11  -2   1         55.66         69.43        26.63 o                         
 -10  -2   1          0.66          9.65        17.80 o                         
  -9  -2   1        499.09        472.49        30.43 o                         
  -8  -2   1        598.52        622.10        49.05 o                         
  -7  -2   1       4298.83       4293.83       105.87 o                         
  -6  -2   1        232.61        264.15        19.13 o                         
  -5  -2   1        138.76        140.71        14.99 o                         
  -4  -2   1        669.55        623.92        24.06 o                         
  -3  -2   1         71.68         75.07         8.72 o                         
  -2  -2   1       4864.24       4741.83        95.84 o                         
  -1  -2   1       7312.27       7861.90       216.72 o                         
   0  -2   1         58.07         68.32         3.85 o                         
   1  -2   1       1376.36       1416.88        26.96 o                         
   2  -2   1       1450.51       1450.55        28.86 o                         
   3  -2   1       1341.88       1289.76        27.99 o                         
   4  -2   1        154.23        143.49         8.90 o                         
   5  -2   1        711.86        767.85        26.81 o                         
   6  -2   1        858.32        997.92        33.70 o                         
   7  -2   1        673.71        636.97        50.95 o                         
   8  -2   1       1313.89       1313.08        78.40 o                         
   9  -2   1         75.87        143.62        34.10 o                         
  10  -2   1        465.43        425.42        50.27 o                         
  11  -2   1         39.41         73.10        30.98 o                         
  12  -2   1        163.30        184.92        48.10 o                         
 -12  -1   1          6.02         13.72        22.15 o                         
 -11  -1   1         12.09         29.89        23.78 o                         
 -10  -1   1        176.81        205.30        42.80 o                         
  -9  -1   1        296.10        329.22        47.56 o                         
  -8  -1   1          0.13         -5.76        11.89 o                         
  -6  -1   1       2179.63       2255.50        92.94 o                         
  -5  -1   1       1336.79       1530.01       108.43 o                         
  -4  -1   1       2813.65       2994.31        70.13 o                         
  -3  -1   1        957.10        862.42        33.49 o                         
  -2  -1   1         29.39         28.63         4.98 o                         
  -1  -1   1       1848.14       1862.78        39.03 o                         
   0  -1   1          1.01          2.72         1.63 o                         
   1  -1   1        681.91        678.10        14.22 o                         
   2  -1   1       2007.20       2011.58        37.82 o                         
   3  -1   1       9271.88       9158.15       154.75 o                         
   4  -1   1        838.09        792.81        26.00 o                         
   5  -1   1        103.71        112.36        14.20 o                         
   6  -1   1       1155.19       1191.60        39.17 o                         
   7  -1   1        273.78        298.24        21.04 o                         
   8  -1   1        347.27        367.67        41.85 o                         
   9  -1   1         98.91        115.90        33.70 o                         
  10  -1   1       1025.77        994.18        74.59 o                         
  11  -1   1          3.42         30.44        23.91 o                         
  12  -1   1        263.37        292.67        54.49 o                         
 -12   0   1         12.34         12.36        20.92 o                         
 -11   0   1          6.50        -14.13        16.85 o                         
 -10   0   1         64.24         78.53        28.67 o                         
  -9   0   1        256.80        275.96        45.52 o                         
  -8   0   1        106.00        145.39        19.10 o                         
  -7   0   1        226.28        235.32        20.01 o                         
  -6   0   1      20843.25      23190.75       700.70 o                         
  -5   0   1         69.20         80.85        11.06 o                         
  -4   0   1          4.73         46.26         7.80 o                         
  -3   0   1        239.59        225.46        11.91 o                         
  -2   0   1        355.75        360.47        20.65 o                         
  -1   0   1        643.57        605.86        22.55 o                         
   1   0   1        125.00        135.06         8.70 o                         
   2   0   1        127.30        110.60        12.23 o                         
   3   0   1       1328.61       1427.08        55.71 o                         
   4   0   1        773.33        841.31        35.53 o                         
   5   0   1      13103.73      14473.74       286.29 o                         
   6   0   1         66.49         67.74        12.14 o                         
   7   0   1        870.58        920.54        36.92 o                         
   8   0   1        481.73        478.76        38.04 o                         
   9   0   1        851.55        741.87        60.60 o                         
  10   0   1        165.33        147.42        36.82 o                         
  11   0   1        235.04        203.81        43.89 o                         
  12   0   1         20.40         60.74        27.58 o                         
 -12   1   1         12.21         27.17        23.51 o                         
 -11   1   1        107.25        105.85        32.88 o                         
 -10   1   1         49.12         97.42        32.34 o                         
  -9   1   1        147.04        214.82        42.53 o                         
  -8   1   1        237.47        215.22        39.00 o                         
  -7   1   1        242.23        254.13        19.25 o                         
  -6   1   1       1766.41       1855.68        52.82 o                         
  -5   1   1       1138.94       1252.80        37.80 o                         
  -4   1   1       5033.51       5342.75       113.15 o                         
  -3   1   1       1553.33       1499.14        37.24 o                         
  -2   1   1       2878.02       2955.92        62.00 o                         
  -1   1   1         43.26         52.41         3.08 o                         
   0   1   1          0.11         16.55        11.89 o                         
   1   1   1       1967.09       1893.84        66.85 o                         
   2   1   1       3060.77       3043.87        64.80 o                         
   3   1   1        139.78        136.05        10.70 o                         
   4   1   1       2418.74       2574.04        62.49 o                         
   5   1   1       1783.70       2048.42        73.37 o                         
   6   1   1         59.54         51.99        20.38 o                         
   8   1   1        569.96        604.07        31.76 o                         
   9   1   1         43.95         53.94        23.10 o                         
  10   1   1         39.13         97.56        30.98 o                         
  11   1   1        158.84        243.35        43.62 o                         
  12   1   1          0.77         16.58        19.84 o                         
 -12   2   1        140.41        211.96        49.19 o                         
 -11   2   1         12.03         37.64        25.00 o                         
 -10   2   1          2.01         24.32        23.10 o                         
  -9   2   1       2034.65       2028.72       106.93 o                         
  -8   2   1        228.60        196.61        37.09 o                         
  -7   2   1       1092.97       1033.18        65.08 o                         
  -6   2   1         15.17         23.30         9.58 o                         
  -5   2   1        523.28        504.37        20.65 o                         
  -4   2   1        257.15        241.42        12.16 o                         
  -3   2   1       1916.90       1761.26        36.06 o                         
  -2   2   1        241.57        213.79         7.38 o                         
  -1   2   1       6648.54       6962.25       116.26 o                         
   1   2   1       6453.33       6698.41       130.15 o                         
   2   2   1       3769.27       3708.53        77.83 o                         
   3   2   1         30.74         39.56         7.24 o                         
   4   2   1        818.15        756.88        27.38 o                         
   5   2   1       1293.50       1379.07        43.07 o                         
   6   2   1       1697.11       1809.90        54.60 o                         
   7   2   1        346.78        357.23        81.18 o                         
   8   2   1        450.09        406.08        27.34 o                         
   9   2   1        356.88        345.71        26.00 o                         
  10   2   1         49.08         55.71        24.59 o                         
  11   2   1         41.29         22.96        20.52 o                         
  12   2   1         13.58         58.29        25.82 o                         
 -12   3   1         72.72        107.88        36.82 o                         
 -11   3   1         14.65         37.77        24.73 o                         
 -10   3   1         93.26         73.24        27.17 o                         
  -9   3   1         68.58         37.37        22.69 o                         
  -8   3   1       2186.69       2128.86       105.85 o                         
  -7   3   1       1189.61       1152.07        70.11 o                         
  -6   3   1        831.37        938.38        31.05 o                         
  -5   3   1       1417.44       1542.82        70.11 o                         
  -4   3   1        591.94        579.91        16.71 o                         
  -3   3   1         52.31         65.49        10.61 o                         
  -2   3   1       1154.57       1177.00        36.05 o                         
  -1   3   1      44392.49      47828.28       768.19 o                         
   0   3   1          6.55          8.73         2.90 o                         
   1   3   1      21366.77      22756.47       427.59 o                         
   2   3   1        771.01        691.65        31.59 o                         
   3   3   1       3977.43       4096.25       165.83 o                         
   4   3   1       5013.47       5393.20       134.45 o                         
   5   3   1        169.27        208.98        16.58 o                         
   6   3   1          6.96         15.97         8.55 o                         
   7   3   1        917.72        930.43        38.77 o                         
   8   3   1       2279.74       2081.69        66.69 o                         
   9   3   1       1572.93       1520.71        97.90 o                         
  10   3   1       1432.38       1461.59        87.23 o                         
  11   3   1         38.80         67.26        27.17 o                         
 -11   4   1         21.53         65.90        29.35 o                         
 -10   4   1         26.68         52.72        25.54 o                         
  -9   4   1        253.37        227.59        43.07 o                         
  -8   4   1          0.34          5.03        18.34 o                         
  -7   4   1          6.32         30.03        18.89 o                         
  -6   4   1       4997.87       4963.58       176.09 o                         
  -5   4   1        143.40        144.83        18.43 o                         
  -4   4   1       3346.85       3609.99        97.62 o                         
  -3   4   1        107.89        117.79        13.67 o                         
  -2   4   1       4079.45       4304.34        77.19 o                         
  -1   4   1        918.74        899.97        21.68 o                         
   0   4   1       1282.45       1501.69        31.29 o                         
   1   4   1        924.80        958.32        50.76 o                         
   2   4   1       3811.56       3939.57        83.62 o                         
   3   4   1       3295.28       3261.46        73.78 o                         
   4   4   1        230.52        245.63        15.53 o                         
   5   4   1        513.89        452.26        56.66 o                         
   6   4   1        190.37        192.57        18.20 o                         
   7   4   1         50.49         51.85        13.23 o                         
   8   4   1          1.38          9.55        13.32 o                         
   9   4   1         19.19         33.40        15.63 o                         
  10   4   1        667.92        663.53        42.66 o                         
  11   4   1        110.74        143.62        33.97 o                         
 -11   5   1        142.54        141.58        38.59 o                         
 -10   5   1         37.67         41.44        25.00 o                         
  -9   5   1        478.76        485.75        53.13 o                         
  -8   5   1        293.97        327.73        48.78 o                         
  -7   5   1          7.00         22.96        18.61 o                         
  -6   5   1          0.19         11.37         8.95 o                         
  -5   5   1          7.69         10.47         8.46 o                         
  -4   5   1       2757.58       3250.23       155.64 o                         
  -3   5   1       6570.07       6916.45       159.90 o                         
  -2   5   1      18966.64      19755.89       323.64 o                         
   0   5   1          7.22          7.63         3.82 o                         
   1   5   1       1377.98       1463.27        31.96 o                         
   2   5   1       8708.01       9309.51       184.01 o                         
   3   5   1       6587.28       7062.72       145.46 o                         
   4   5   1       1310.21       1586.40        49.39 o                         
   5   5   1        770.42        809.21        54.08 o                         
   6   5   1         40.28         43.18        15.22 o                         
   7   5   1        487.55        455.42        27.14 o                         
   8   5   1        313.71        297.64        24.60 o                         
   9   5   1        281.89        282.97        26.58 o                         
  10   5   1        166.26        178.40        35.60 o                         
 -11   6   1          8.99         45.93        27.31 o                         
 -10   6   1          1.73         -3.67        19.16 o                         
  -9   6   1        600.00        588.06        57.88 o                         
  -8   6   1         14.74          3.40        17.12 o                         
  -7   6   1          4.90         -6.48        19.57 o                         
  -6   6   1         87.94        110.38        22.28 o                         
  -5   6   1          0.04          0.09         7.83 o                         
  -4   6   1         19.50         18.75        10.94 o                         
  -3   6   1        154.34        166.02         8.56 o                         
  -2   6   1        399.58        374.99        14.17 o                         
  -1   6   1        797.23        810.56        22.48 o                         
   0   6   1       2388.72       2421.66        49.18 o                         
   1   6   1          0.03          0.20         5.27 o                         
   2   6   1       6674.99       7254.10       147.35 o                         
   3   6   1        174.64        177.24        12.24 o                         
   4   6   1       1379.34       1457.62        75.41 o                         
   5   6   1         64.74         82.68        12.27 o                         
   6   6   1       2105.58       2113.85        62.10 o                         
   7   6   1          4.19          8.94         9.02 o                         
   8   6   1         45.67         52.26        26.36 o                         
   9   6   1         27.79         38.32        22.01 o                         
  10   6   1        618.77        538.60        51.63 o                         
  11   6   1         40.81         60.06        25.95 o                         
 -11   7   1        115.13        158.97        39.67 o                         
 -10   7   1          6.24         29.62        22.15 o                         
  -9   7   1        239.80        238.46        45.38 o                         
  -8   7   1        231.84        206.93        40.22 o                         
  -7   7   1        264.88        263.61        27.49 o                         
  -6   7   1        673.43        675.30        38.47 o                         
  -5   7   1         64.81         79.69        16.13 o                         
  -4   7   1       1403.00       1473.83        53.29 o                         
  -3   7   1         77.87         86.63         7.67 o                         
  -2   7   1         28.12         30.46         6.09 o                         
  -1   7   1         44.45         27.53         6.38 o                         
   0   7   1          0.35         -0.13         3.90 o                         
   1   7   1        227.99        198.49        11.04 o                         
   2   7   1       2352.49       2664.71        65.22 o                         
   3   7   1       4477.37       4537.17       100.36 o                         
   4   7   1         25.88         21.51         7.17 o                         
   5   7   1         38.25         37.16         9.11 o                         
   6   7   1        620.97        646.26        47.62 o                         
   7   7   1        197.02        208.02        36.55 o                         
   8   7   1         18.24         15.49        20.52 o                         
   9   7   1          1.70          4.48        17.53 o                         
  10   7   1          3.22         24.19        21.06 o                         
  11   7   1          6.95         22.83        24.19 o                         
 -10   8   1          0.43          2.58        21.74 o                         
  -9   8   1         83.33        104.08        33.70 o                         
  -8   8   1       1177.87       1048.51        54.18 o                         
  -7   8   1        212.65        227.65        28.38 o                         
  -6   8   1        118.64        114.10        19.84 o                         
  -5   8   1         14.08         26.77        11.41 o                         
  -4   8   1       6046.41       6166.76       154.10 o                         
  -3   8   1       2072.65       2274.26        49.65 o                         
  -2   8   1        228.02        243.41        15.20 o                         
  -1   8   1        141.00        140.38        10.86 o                         
   0   8   1        461.71        514.54        19.09 o                         
   1   8   1         84.92        106.67         9.95 o                         
   2   8   1        315.98        366.96        20.98 o                         
   3   8   1       1159.71       1089.51        34.80 o                         
   4   8   1          0.01         12.50        14.27 o                         
   5   8   1       3066.95       2932.82       119.57 o                         
   6   8   1        157.64        186.42        34.38 o                         
   7   8   1         74.68         83.70        27.58 o                         
   8   8   1       1970.32       1806.84        98.37 o                         
   9   8   1        286.14        325.69        42.12 o                         
  10   8   1          0.58          7.07        20.92 o                         
 -10   9   1          1.32         32.34        25.54 o                         
  -9   9   1          0.71         14.67        21.06 o                         
  -8   9   1          4.50         13.93        13.01 o                         
  -7   9   1        956.52        954.10        50.16 o                         
  -6   9   1        573.40        520.39        35.16 o                         
  -5   9   1         35.86         54.64        14.33 o                         
  -4   9   1        884.85        813.14        39.97 o                         
  -3   9   1         37.77         72.53        14.41 o                         
  -2   9   1      14996.54      16420.86       277.95 o                         
  -1   9   1          1.15          3.01         5.54 o                         
   0   9   1          0.03          3.22         5.71 o                         
   1   9   1        714.47        805.34        25.22 o                         
   2   9   1        832.64        786.87        31.55 o                         
   3   9   1        238.96        237.22        20.52 o                         
   4   9   1        334.95        358.57        36.14 o                         
   5   9   1        504.51        472.70        43.07 o                         
   6   9   1         66.07         43.89        22.96 o                         
   7   9   1       3789.18       3894.13       158.56 o                         
   8   9   1        194.48        165.77        36.82 o                         
   9   9   1         99.08         88.59        30.16 o                         
  10   9   1          0.44         26.09        23.64 o                         
 -10  10   1          6.30         39.13        25.27 o                         
  -9  10   1        274.51        313.23        38.23 o                         
  -8  10   1         24.26         65.74        18.65 o                         
  -7  10   1       2774.89       2549.98        91.27 o                         
  -6  10   1         26.43         47.82        17.94 o                         
  -5  10   1        413.03        387.36        29.88 o                         
  -4  10   1        260.58        269.03        25.51 o                         
  -3  10   1        288.97        320.97        37.84 o                         
  -2  10   1        206.70        223.16        14.15 o                         
  -1  10   1       1378.87       1402.38        37.95 o                         
   0  10   1         24.55         42.80         8.19 o                         
   1  10   1        695.74        741.96        43.48 o                         
   2  10   1        342.10        378.20        28.74 o                         
   3  10   1          3.02          0.04         7.77 o                         
   4  10   1        731.33        660.62        49.59 o                         
   5  10   1        760.36        761.71        56.12 o                         
   6  10   1          0.22          1.09        14.81 o                         
   7  10   1       1771.16       1921.38       103.40 o                         
   8  10   1        173.63        196.47        40.90 o                         
   9  10   1         11.89         43.48        23.51 o                         
  -9  11   1          0.99         47.41        17.55 o                         
  -8  11   1        267.77        297.98        32.62 o                         
  -7  11   1        183.56        190.36        45.11 o                         
  -6  11   1       1931.72       1933.42        75.20 o                         
  -5  11   1          0.84          8.41        10.90 o                         
  -4  11   1          8.01         31.26        12.15 o                         
  -3  11   1        228.47        267.94        35.73 o                         
  -2  11   1          9.14         10.82        14.88 o                         
  -1  11   1       1162.35       1188.85        35.40 o                         
   0  11   1         19.48         25.94        10.27 o                         
   1  11   1       1189.96       1266.98        51.22 o                         
   2  11   1        142.99        164.01        20.27 o                         
   3  11   1       4480.06       4652.17       125.08 o                         
   4  11   1        147.53        127.64        22.42 o                         
   5  11   1          6.04          3.94        14.40 o                         
   6  11   1        722.88        629.64        54.21 o                         
   7  11   1        441.33        348.51        44.29 o                         
   8  11   1        156.60        123.64        36.96 o                         
   9  11   1          3.46         43.62        27.31 o                         
  -9  12   1        138.31        158.66        29.84 o                         
  -8  12   1         29.62         51.51        17.43 o                         
  -7  12   1        286.66        310.87        37.43 o                         
  -6  12   1       1954.14       1797.89        73.03 o                         
  -5  12   1         17.68         21.03        12.54 o                         
  -4  12   1        368.43        387.19        29.64 o                         
  -3  12   1         20.85         30.83        11.91 o                         
  -2  12   1        208.50        166.17        33.29 o                         
  -1  12   1        300.99        313.93        38.72 o                         
   0  12   1        785.24        864.25        39.70 o                         
   1  12   1        527.96        523.18        31.10 o                         
   2  12   1         31.82         39.29        12.77 o                         
   3  12   1         84.75         70.64        16.64 o                         
   4  12   1        358.77        398.37        35.12 o                         
   5  12   1          4.18          0.14        16.03 o                         
   6  12   1       1236.36       1179.38        78.94 o                         
   7  12   1        499.01        447.84        49.19 o                         
   8  12   1        508.38        533.30        56.93 o                         
  -8  13   1         19.80         66.71        21.74 o                         
  -7  13   1         20.12         41.55        16.17 o                         
  -6  13   1        117.70        124.01        22.69 o                         
  -5  13   1         18.86         22.24        18.61 o                         
  -4  13   1       1206.34       1221.36        86.01 o                         
  -3  13   1        187.35        211.69        40.35 o                         
  -2  13   1        784.63        758.99        63.05 o                         
  -1  13   1       1476.57       1528.57        92.12 o                         
   0  13   1          7.02         14.57        10.39 o                         
   1  13   1       1060.66       1096.40        52.45 o                         
   2  13   1        290.18        296.22        25.34 o                         
   3  13   1       1122.20       1169.40        86.35 o                         
   4  13   1          0.60         20.93        11.19 o                         
   5  13   1         73.91        117.12        30.30 o                         
   6  13   1        139.92        189.27        38.32 o                         
   7  13   1        170.31        175.28        41.31 o                         
   8  13   1        607.16        620.40        63.05 o                         
  -7  14   1         16.32         58.84        18.61 o                         
  -6  14   1          0.48         15.49        18.07 o                         
  -5  14   1        210.29        220.11        44.29 o                         
  -4  14   1        108.68        128.40        34.65 o                         
  -3  14   1        765.47        682.76        63.32 o                         
  -2  14   1        826.26        721.08        63.86 o                         
  -1  14   1       1291.11       1230.88        83.56 o                         
   0  14   1       1624.20       1625.13        61.66 o                         
   1  14   1        191.10        169.00        46.54 o                         
   2  14   1       1585.89       1533.17        61.67 o                         
   3  14   1        281.38        321.22        42.12 o                         
   4  14   1         25.05         22.69        17.94 o                         
   5  14   1         71.05         62.09        24.86 o                         
   6  14   1        172.53        185.20        38.45 o                         
   7  14   1         81.53         75.27        28.81 o                         
  -6  15   1          0.80          1.22        15.35 o                         
  -5  15   1         94.12        103.13        32.47 o                         
  -4  15   1         31.66         38.32        23.64 o                         
  -3  15   1          0.28         16.85        19.02 o                         
  -2  15   1          0.34         14.27        16.30 o                         
  -1  15   1         71.34         86.28        28.13 o                         
   0  15   1          3.79          5.57        14.27 o                         
   1  15   1          0.36          9.05        10.56 o                         
   2  15   1       1457.18       1459.74        61.77 o                         
   3  15   1          8.79         22.20        12.09 o                         
   4  15   1       1120.00       1098.94        75.00 o                         
   5  15   1          1.20         26.50        20.11 o                         
   6  15   1          0.05        -11.41        15.35 o                         
  -5  16   1         61.32         73.37        31.52 o                         
  -4  16   1         18.10         24.86        24.46 o                         
  -3  16   1          3.17         16.44        21.88 o                         
  -2  16   1        166.48        229.08        47.42 o                         
  -1  16   1          0.23         15.63        18.48 o                         
   0  16   1        429.87        397.56        48.51 o                         
   1  16   1         56.05         60.06        23.10 o                         
   2  16   1        251.91        262.91        26.15 o                         
   3  16   1        179.89        214.87        28.47 o                         
   4  16   1        137.07        155.85        32.20 o                         
   5  16   1         12.25         65.90        28.26 o                         
  -4  17   1         42.36         63.32        32.61 o                         
  -3  17   1          3.78         -4.89        19.43 o                         
  -2  17   1         79.89        112.91        34.10 o                         
  -1  17   1          0.02          3.67        19.29 o                         
   0  17   1          1.64         -6.66        18.75 o                         
   1  17   1          3.18         20.65        20.38 o                         
   2  17   1         57.32         57.64        15.99 o                         
   3  17   1         11.70         67.94        23.37 o                         
  -3 -17   2         38.93         62.07        17.61 o                         
  -2 -17   2         36.60         48.11        27.17 o                         
  -1 -17   2         74.58         79.76        32.61 o                         
   0 -17   2          1.33          3.13        15.90 o                         
   1 -17   2          7.95         27.85        22.83 o                         
   2 -17   2        267.67        315.36        47.56 o                         
   3 -17   2          0.21         15.22        21.47 o                         
  -5 -16   2          9.88         39.13        25.00 o                         
  -4 -16   2          3.17         10.09        12.62 o                         
  -3 -16   2         66.62         76.07        17.81 o                         
  -2 -16   2        715.80        742.67        43.70 o                         
  -1 -16   2        597.05        575.02        58.70 o                         
   0 -16   2          1.58         14.81        19.70 o                         
   1 -16   2       1036.30        881.14        74.32 o                         
   2 -16   2         52.07         58.83        25.27 o                         
   3 -16   2          1.20         22.42        18.75 o                         
   4 -16   2         69.85        111.82        36.55 o                         
   5 -16   2         25.99         69.84        27.99 o                         
  -6 -15   2         71.58        116.85        30.44 o                         
  -5 -15   2          0.27          7.34        17.12 o                         
  -4 -15   2        338.95        361.95        48.91 o                         
  -3 -15   2        113.13        125.30        22.05 o                         
  -2 -15   2        234.77        270.53        26.07 o                         
  -1 -15   2        295.17        285.32        25.88 o                         
   0 -15   2         59.61         82.20        28.81 o                         
   1 -15   2       1015.95       1051.79        79.89 o                         
   2 -15   2        835.80        741.46        67.66 o                         
   3 -15   2          3.71         19.97        18.89 o                         
   4 -15   2        279.09        286.96        44.02 o                         
   5 -15   2         31.09          8.97        20.11 o                         
   6 -15   2        244.29        237.23        50.68 o                         
  -7 -14   2        162.57        214.14        44.16 o                         
  -6 -14   2         42.23         56.39        24.73 o                         
  -5 -14   2        499.61        509.93        50.68 o                         
  -4 -14   2        327.50        329.60        28.81 o                         
  -3 -14   2        513.08        513.06        60.67 o                         
  -2 -14   2       2292.47       2330.68       127.79 o                         
  -1 -14   2        298.56        334.30        27.54 o                         
   0 -14   2        234.34        262.10        23.56 o                         
   1 -14   2         19.04         46.33        22.15 o                         
   2 -14   2         30.04         60.19        23.78 o                         
   3 -14   2        271.80        239.00        37.91 o                         
   4 -14   2          0.51          0.14        13.18 o                         
   5 -14   2        265.18        241.45        47.42 o                         
   6 -14   2          2.75          6.39        14.81 o                         
   7 -14   2        147.43        135.33        37.64 o                         
  -8 -13   2          5.38          8.29        24.73 o                         
  -7 -13   2          5.57         40.49        21.88 o                         
  -6 -13   2        232.28        319.17        49.87 o                         
  -5 -13   2        353.23        354.09        41.58 o                         
  -4 -13   2          0.14          0.68        15.49 o                         
  -3 -13   2        115.14        117.23        20.53 o                         
  -2 -13   2          0.99         -2.45         8.45 o                         
  -1 -13   2         13.99         22.35        10.57 o                         
   0 -13   2         24.66         41.58        12.04 o                         
   1 -13   2        569.20        507.62        50.68 o                         
   2 -13   2        143.34        186.01        37.91 o                         
   3 -13   2          0.36          8.29        15.90 o                         
   4 -13   2        862.42        827.60        69.30 o                         
   5 -13   2         51.12         33.29        20.25 o                         
   6 -13   2         15.39         33.09        13.68 o                         
   7 -13   2         85.37         75.99        18.95 o                         
   8 -13   2        606.96        600.10        43.20 o                         
  -9 -12   2         32.44         60.74        32.61 o                         
  -8 -12   2          3.63         12.91        24.86 o                         
  -7 -12   2        309.03        328.95        50.27 o                         
  -6 -12   2        213.16        281.26        45.52 o                         
  -5 -12   2         88.83         56.52        22.01 o                         
  -4 -12   2         44.47         41.31        21.60 o                         
  -3 -12   2          7.08         -7.61        11.41 o                         
  -2 -12   2         87.46         95.57        17.06 o                         
  -1 -12   2         50.28         65.90        14.21 o                         
   0 -12   2        231.63        240.93        21.22 o                         
   1 -12   2         58.90         53.81        12.63 o                         
   2 -12   2          0.62         -1.09        12.23 o                         
   3 -12   2          7.28         24.05        16.71 o                         
   4 -12   2         93.25         99.32        27.45 o                         
   5 -12   2       1604.70       1414.80        81.32 o                         
   6 -12   2        330.63        337.36        29.79 o                         
   7 -12   2         45.72         74.73        18.94 o                         
   8 -12   2        129.58        176.34        28.57 o                         
  -9 -11   2         23.24         86.69        32.88 o                         
  -8 -11   2        190.34        233.97        44.57 o                         
  -7 -11   2          4.56         25.14        21.74 o                         
  -6 -11   2        295.43        229.49        41.17 o                         
  -5 -11   2          4.58         44.16        19.97 o                         
  -4 -11   2        179.23        207.07        34.78 o                         
  -3 -11   2        185.56        225.82        35.33 o                         
  -2 -11   2        926.61        829.10        52.31 o                         
  -1 -11   2        288.02        292.17        22.32 o                         
   0 -11   2          1.01          1.57         7.01 o                         
   1 -11   2         32.99         27.46        10.16 o                         
   2 -11   2          1.69          3.13        11.69 o                         
   3 -11   2       1796.30       1754.55        84.31 o                         
   4 -11   2        689.98        566.92        33.85 o                         
   5 -11   2        347.07        311.76        26.79 o                         
   6 -11   2        370.00        342.34        29.45 o                         
   7 -11   2       1205.81       1114.46        55.79 o                         
   8 -11   2         48.42         88.83        32.47 o                         
   9 -11   2        498.57        451.08        38.05 o                         
 -10 -10   2          9.77         41.31        24.86 o                         
  -9 -10   2        470.85        645.94        59.92 o                         
  -8 -10   2        128.32        150.41        34.38 o                         
  -7 -10   2        296.07        233.29        42.80 o                         
  -6 -10   2         52.77         38.45        20.38 o                         
  -5 -10   2          1.69         -8.29         9.92 o                         
  -4 -10   2        142.58        110.46        25.27 o                         
  -3 -10   2         51.87         88.59        22.28 o                         
  -2 -10   2        186.28        150.82        25.68 o                         
  -1 -10   2         28.47         28.50        10.09 o                         
   0 -10   2        631.64        676.11        31.86 o                         
   1 -10   2         48.28         49.33         8.50 o                         
   2 -10   2         24.89         54.28        11.45 o                         
   3 -10   2         48.29         78.21        22.55 o                         
   4 -10   2          0.97          1.45         8.21 o                         
   5 -10   2        381.77        392.70        29.25 o                         
   6 -10   2       2052.94       1989.98        74.08 o                         
   7 -10   2        946.62        862.91        55.16 o                         
   8 -10   2        353.34        350.96        31.56 o                         
   9 -10   2        145.41        124.67        23.38 o                         
  10 -10   2         91.87        148.78        39.40 o                         
 -10  -9   2        171.73        331.26        54.62 o                         
  -9  -9   2          8.43         54.89        25.41 o                         
  -8  -9   2          6.22        -11.41        17.53 o                         
  -7  -9   2        120.52        138.05        32.20 o                         
  -6  -9   2          7.07         19.16        18.34 o                         
  -5  -9   2        152.14        196.47        33.29 o                         
  -4  -9   2         29.29         34.51        16.30 o                         
  -3  -9   2        175.64        284.79        30.71 o                         
  -2  -9   2       2506.20       2607.95       101.50 o                         
  -1  -9   2         29.13         51.22        15.22 o                         
   0  -9   2          0.19          2.20         4.05 o                         
   1  -9   2         10.38          8.24         5.75 o                         
   2  -9   2       1837.44       1924.59        66.53 o                         
   3  -9   2         63.14        103.94        23.64 o                         
   4  -9   2         49.16         58.78        14.61 o                         
   5  -9   2        470.04        464.46        30.68 o                         
   6  -9   2        287.26        326.56        50.00 o                         
   7  -9   2       1372.82       1257.67        68.48 o                         
   8  -9   2         68.21         63.86        32.13 o                         
   9  -9   2         64.91         67.85        20.58 o                         
  10  -9   2         85.23         84.78        31.93 o                         
 -10  -8   2         53.11         44.02        23.91 o                         
  -9  -8   2          9.35         42.66        22.96 o                         
  -8  -8   2       1346.49       1341.07        80.98 o                         
  -7  -8   2        343.82        324.60        36.82 o                         
  -6  -8   2         19.34         47.96        20.52 o                         
  -5  -8   2       2219.50       2138.51        96.47 o                         
  -4  -8   2        870.31        915.24        55.03 o                         
  -3  -8   2       2550.19       2852.93       109.24 o                         
  -2  -8   2        172.04        213.73        23.23 o                         
  -1  -8   2        713.29        668.22        38.32 o                         
   0  -8   2        131.91        137.04         9.38 o                         
   1  -8   2        347.34        307.33        15.12 o                         
   2  -8   2        899.48        932.48        26.46 o                         
   3  -8   2       1585.06       1669.74        45.09 o                         
   4  -8   2        583.15        516.26        31.79 o                         
   5  -8   2       1193.88       1094.56        47.17 o                         
   6  -8   2         55.71         78.61        16.08 o                         
   7  -8   2       1548.43       1419.09        91.04 o                         
   8  -8   2       1571.10       1436.45        66.03 o                         
   9  -8   2         72.98         95.71        20.85 o                         
  10  -8   2         46.40         80.30        29.35 o                         
 -11  -7   2          1.40         25.82        23.51 o                         
 -10  -7   2        147.57        172.83        37.09 o                         
  -9  -7   2        172.86        218.21        39.54 o                         
  -8  -7   2        289.55        232.61        38.72 o                         
  -7  -7   2        554.49        593.36        49.32 o                         
  -6  -7   2          5.46         23.23        17.26 o                         
  -5  -7   2        199.54        233.70        29.62 o                         
  -4  -7   2       4499.69       4508.53        99.05 o                         
  -3  -7   2        169.10        162.23        20.79 o                         
  -2  -7   2          1.31          1.09         7.74 o                         
  -1  -7   2         64.53         43.75        11.82 o                         
   0  -7   2          0.74          2.78         3.68 o                         
   1  -7   2        163.88        156.79         9.71 o                         
   2  -7   2       1167.31       1204.83        30.05 o                         
   3  -7   2       6890.48       7390.98       130.45 o                         
   4  -7   2       1485.07       1377.69        83.63 o                         
   5  -7   2         46.69         47.45        12.22 o                         
   6  -7   2       1359.88       1157.98       142.12 o                         
   7  -7   2        553.64        498.93        33.50 o                         
   8  -7   2        131.90        146.38        23.54 o                         
   9  -7   2         24.40         46.47        26.77 o                         
  10  -7   2        158.81        175.28        42.12 o                         
  11  -7   2          0.07         40.90        26.36 o                         
 -11  -6   2        114.43        145.93        33.97 o                         
 -10  -6   2        198.37        261.28        44.29 o                         
  -9  -6   2         11.53         14.40        19.02 o                         
  -8  -6   2          3.28         -4.89        16.30 o                         
  -7  -6   2        212.51        208.62        19.58 o                         
  -6  -6   2        294.32        273.10        19.65 o                         
  -5  -6   2          1.42         -2.18         8.29 o                         
  -4  -6   2       6031.65       6095.59       162.78 o                         
  -3  -6   2        641.59        603.01        27.92 o                         
  -2  -6   2        271.35        210.60        20.79 o                         
  -1  -6   2          2.09         -4.48         4.89 o                         
   0  -6   2        308.63        261.28        13.04 o                         
   1  -6   2        208.42        213.79        10.27 o                         
   2  -6   2       3141.54       3398.28        80.11 o                         
   3  -6   2         93.83         75.67         5.87 o                         
   4  -6   2       5716.73       5903.87       143.54 o                         
   5  -6   2        230.69        249.79        28.06 o                         
   6  -6   2         62.93         79.14        16.16 o                         
   7  -6   2        196.13        210.92        35.46 o                         
   8  -6   2        130.21        150.95        24.04 o                         
   9  -6   2        165.40        125.82        34.65 o                         
  10  -6   2         10.34         19.02        21.47 o                         
  11  -6   2        201.75        299.33        56.12 o                         
 -11  -5   2         64.17        222.83        41.44 o                         
 -10  -5   2          6.00         35.60        20.52 o                         
  -9  -5   2        295.87        322.56        38.18 o                         
  -8  -5   2        258.63        261.27        22.61 o                         
  -7  -5   2        286.88        283.99        21.61 o                         
  -6  -5   2        140.40        156.58        16.53 o                         
  -5  -5   2         40.77         39.75         9.02 o                         
  -4  -5   2         36.83         53.17         8.47 o                         
  -3  -5   2      17625.57      18743.55       385.07 o                         
  -2  -5   2       3734.80       3955.68       126.50 o                         
  -1  -5   2        269.14        253.13        19.29 o                         
   0  -5   2          2.31          0.08         3.80 o                         
   1  -5   2         68.80         64.59         6.38 o                         
   2  -5   2         48.59         68.45         6.00 o                         
   3  -5   2         18.51         22.78         4.17 o                         
   4  -5   2         82.20         94.83        14.25 o                         
   5  -5   2        912.41        927.76        39.19 o                         
   6  -5   2         21.43         30.57        11.66 o                         
   7  -5   2       1810.85       1726.38        64.12 o                         
   8  -5   2       1838.82       1719.75        94.98 o                         
   9  -5   2        431.48        383.43        46.74 o                         
  10  -5   2          3.62          7.61        21.88 o                         
  11  -5   2          1.83         30.03        26.63 o                         
 -10  -4   2          0.42         23.47        30.64 o                         
  -9  -4   2        454.67        438.90        30.64 o                         
  -8  -4   2          5.36          0.91         9.11 o                         
  -7  -4   2        137.24        153.92        19.40 o                         
  -6  -4   2          6.65          3.74         8.08 o                         
  -5  -4   2          1.83         -3.43         5.74 o                         
  -4  -4   2        250.87        286.15        15.80 o                         
  -3  -4   2        100.24         83.09         8.52 o                         
  -2  -4   2         91.24         80.96        10.94 o                         
  -1  -4   2      25572.08      27691.64       742.82 o                         
   0  -4   2       6231.37       6636.08       129.81 o                         
   1  -4   2      17891.94      19189.68       313.61 o                         
   2  -4   2       1982.46       2083.14        41.52 o                         
   3  -4   2       1666.66       1596.48        34.02 o                         
   4  -4   2        334.08        346.61        12.42 o                         
   5  -4   2         16.30         27.85         5.61 o                         
   6  -4   2          1.32          7.01         8.41 o                         
   7  -4   2         31.81         31.00        12.58 o                         
   8  -4   2         16.83         14.13        19.29 o                         
   9  -4   2          2.09         -4.21        17.80 o                         
  10  -4   2        202.25        248.78        47.83 o                         
  11  -4   2         76.12         93.48        34.78 o                         
 -11  -3   2        742.75        716.32        62.50 o                         
 -10  -3   2         51.85         79.38        18.01 o                         
  -9  -3   2        167.18        184.82        24.20 o                         
  -8  -3   2       1701.43       1745.54       184.24 o                         
  -7  -3   2        573.39        553.14        29.26 o                         
  -6  -3   2          0.41         10.68         7.78 o                         
  -5  -3   2         92.86        115.08        13.74 o                         
  -4  -3   2       3060.12       3398.16        78.68 o                         
  -3  -3   2          0.02         -0.59         4.01 o                         
  -2  -3   2        695.84        724.89        21.28 o                         
  -1  -3   2      21182.12      22168.94       595.26 o                         
   0  -3   2         10.76          9.99         3.03 o                         
   1  -3   2      19471.23      20545.38       420.65 o                         
   2  -3   2      10701.80      11025.25       183.51 o                         
   3  -3   2        998.39        905.45        22.22 o                         
   4  -3   2        201.14        216.58        10.45 o                         
   5  -3   2       9369.30      10721.12       185.28 o                         
   6  -3   2        547.74        564.15        20.29 o                         
   7  -3   2          0.33         -1.63        13.86 o                         
   8  -3   2        301.01        342.94        41.85 o                         
   9  -3   2         97.87        127.45        32.20 o                         
  10  -3   2        387.18        418.90        50.82 o                         
  11  -3   2        642.16        801.24        72.28 o                         
 -12  -2   2        113.65        133.02        34.51 o                         
 -11  -2   2         16.54         29.08        23.51 o                         
 -10  -2   2        308.88        274.33        44.97 o                         
  -9  -2   2       2699.32       2588.63        79.20 o                         
  -8  -2   2        208.53        258.11        23.55 o                         
  -7  -2   2        162.02        159.47        36.01 o                         
  -6  -2   2         86.74         67.23        12.23 o                         
  -5  -2   2       3611.52       3686.81        93.68 o                         
  -4  -2   2        356.02        290.87        16.26 o                         
  -3  -2   2       1399.46       1331.88        38.25 o                         
  -2  -2   2        136.67        134.49         8.79 o                         
  -1  -2   2       2175.15       2219.23        59.72 o                         
   0  -2   2         86.37        125.15        10.67 o                         
   1  -2   2       1410.94       1426.97        33.59 o                         
   2  -2   2       2436.79       2420.07        45.48 o                         
   3  -2   2        978.69        931.57        22.69 o                         
   4  -2   2       1406.48       1487.74        33.77 o                         
   5  -2   2        124.86        115.89         9.52 o                         
   6  -2   2        473.74        476.18        25.88 o                         
   7  -2   2        399.23        431.67        42.26 o                         
   8  -2   2         87.53        141.44        33.56 o                         
   9  -2   2        960.63        887.80        67.80 o                         
  10  -2   2        431.27        395.80        49.46 o                         
  11  -2   2        144.56        127.99        38.18 o                         
 -12  -1   2         15.72         33.02        25.68 o                         
 -11  -1   2         32.34         60.74        27.45 o                         
 -10  -1   2        635.20        625.70        56.66 o                         
  -9  -1   2       1472.86       1571.51        88.05 o                         
  -8  -1   2        225.31        220.49        20.90 o                         
  -7  -1   2         43.43         15.86        17.66 o                         
  -6  -1   2         15.07         11.56         7.86 o                         
  -5  -1   2         94.66        113.57        18.68 o                         
  -4  -1   2        157.53        174.33        12.99 o                         
  -3  -1   2       8411.08       8411.90       167.80 o                         
  -2  -1   2         23.94         20.29         4.80 o                         
  -1  -1   2       3688.78       3893.92        77.81 o                         
   0  -1   2          8.45          3.58         6.39 o                         
   1  -1   2         13.16          2.55         2.03 o                         
   2  -1   2      10780.59      11250.77       185.94 o                         
   3  -1   2          0.17          2.51         3.29 o                         
   4  -1   2        489.19        502.25        16.75 o                         
   5  -1   2        368.10        378.36        23.10 o                         
   6  -1   2          1.11          2.27         7.04 o                         
   7  -1   2          9.30          4.46         8.94 o                         
   8  -1   2        215.98        182.34        36.01 o                         
   9  -1   2         94.00         61.69        26.22 o                         
  10  -1   2        246.47        250.28        48.23 o                         
  11  -1   2          1.67          0.41        17.39 o                         
 -12   0   2          1.10          0.68        21.06 o                         
 -11   0   2          0.49         35.87        24.05 o                         
 -10   0   2         97.30        115.49        33.56 o                         
  -9   0   2         66.80         76.90        27.17 o                         
  -8   0   2         13.85          8.78        10.25 o                         
  -7   0   2        474.75        497.18        26.44 o                         
  -6   0   2        629.71        706.98        52.04 o                         
  -5   0   2         26.64         32.60         8.95 o                         
  -4   0   2         90.60        110.93        10.43 o                         
  -3   0   2       1043.41       1117.83        48.51 o                         
  -2   0   2         22.03         21.32         6.66 o                         
  -1   0   2      10456.12      10460.27       199.69 o                         
   0   0   2        188.51        239.01         8.26 o                         
   1   0   2      13120.26      13297.99       251.91 o                         
   2   0   2        725.91        669.25        20.10 o                         
   3   0   2        115.72        109.11        16.17 o                         
   4   0   2        241.23        177.66        41.03 o                         
   5   0   2        444.35        454.49        32.68 o                         
   6   0   2         62.12         84.83        16.58 o                         
   7   0   2        246.77        235.51        20.46 o                         
   8   0   2       1370.53       1324.65        48.40 o                         
   9   0   2        399.74        383.03        45.11 o                         
  10   0   2       1169.24       1265.39        83.29 o                         
  11   0   2        325.12        269.98        46.88 o                         
 -12   1   2          3.71         41.98        24.73 o                         
 -11   1   2         46.13         50.54        26.09 o                         
 -10   1   2        439.10        374.19        46.74 o                         
  -9   1   2       1434.16       1452.89        86.82 o                         
  -8   1   2          0.09         14.95        18.61 o                         
  -7   1   2        399.30        390.67        22.84 o                         
  -6   1   2        197.09        195.15        16.19 o                         
  -5   1   2         47.57         57.32        10.33 o                         
  -4   1   2        454.54        517.62        24.46 o                         
  -3   1   2         42.41         49.57         6.64 o                         
  -2   1   2       4936.63       4935.61        99.94 o                         
  -1   1   2      11949.95      11501.47       219.25 o                         
   0   1   2          0.06         18.60         3.26 o                         
   1   1   2      10420.29      10839.83       207.18 o                         
   2   1   2      10987.70      10982.32       212.33 o                         
   3   1   2       7185.96       6915.92       140.61 o                         
   4   1   2       3108.19       3306.40        76.91 o                         
   5   1   2        299.64        275.24        40.90 o                         
   6   1   2        155.48        163.41        16.06 o                         
   7   1   2        332.50        380.72        36.96 o                         
   8   1   2        194.70        163.76        62.91 o                         
   9   1   2       4576.44       4219.41       166.99 o                         
  10   1   2        154.67        212.23        39.95 o                         
  11   1   2         40.30         11.69        21.06 o                         
 -12   2   2          4.76         48.78        27.58 o                         
 -11   2   2          2.52         12.77        21.74 o                         
 -10   2   2        254.61        241.31        47.15 o                         
  -9   2   2         47.83         25.95        23.51 o                         
  -8   2   2        647.22        648.93        54.89 o                         
  -7   2   2       2186.02       1781.30        89.27 o                         
  -6   2   2        174.58        235.85        16.44 o                         
  -5   2   2       1582.73       1512.73        42.48 o                         
  -4   2   2        462.86        424.25        17.16 o                         
  -3   2   2          5.37          4.55         3.82 o                         
  -2   2   2       3525.54       3535.08        64.25 o                         
  -1   2   2       1488.65       1468.58        29.43 o                         
   0   2   2       4733.14       4556.17        91.22 o                         
   1   2   2       1802.73       1799.12        34.13 o                         
   2   2   2        206.97        183.87        11.10 o                         
   3   2   2          1.58          1.55         5.29 o                         
   4   2   2        417.72        448.83        20.74 o                         
   5   2   2        303.33        248.82        17.10 o                         
   6   2   2        316.58        282.41        20.08 o                         
   7   2   2          1.43          7.75         8.98 o                         
   8   2   2        418.52        381.81        30.10 o                         
   9   2   2        905.77        835.86        40.37 o                         
  10   2   2        353.00        258.43        44.84 o                         
  11   2   2         69.12        101.23        30.57 o                         
 -12   3   2          0.27         16.98        24.46 o                         
 -11   3   2        657.12        651.38        64.27 o                         
 -10   3   2        256.45        280.99        49.19 o                         
  -9   3   2        382.32        393.49        47.56 o                         
  -8   3   2         65.58         50.54        24.46 o                         
  -7   3   2         71.38         52.31        23.37 o                         
  -6   3   2        450.24        490.04        21.20 o                         
  -5   3   2       5048.17       5888.49       146.40 o                         
  -4   3   2       1217.65       1321.31        31.19 o                         
  -3   3   2       4572.61       4726.13        85.21 o                         
  -2   3   2       1851.87       1754.02        35.82 o                         
  -1   3   2        265.85        245.03        10.81 o                         
   0   3   2         17.96         18.36         3.71 o                         
   1   3   2       6250.62       6381.34       137.64 o                         
   2   3   2        230.91        253.34        13.06 o                         
   3   3   2       1377.21       1330.19        45.65 o                         
   4   3   2       1297.31       1508.34        78.67 o                         
   5   3   2        125.43        133.72        15.19 o                         
   6   3   2        498.76        501.79        34.31 o                         
   7   3   2        605.15        565.53        30.40 o                         
   8   3   2       1963.33       1804.97        61.22 o                         
   9   3   2        115.75        125.26        20.09 o                         
  10   3   2          0.18         13.72        16.03 o                         
  11   3   2         21.69         29.08        18.48 o                         
 -11   4   2          5.62         24.32        23.37 o                         
 -10   4   2         89.65         92.26        31.52 o                         
  -9   4   2        248.36        222.15        43.21 o                         
  -8   4   2        165.60        261.69        45.38 o                         
  -7   4   2          4.43          9.78        17.53 o                         
  -6   4   2        137.36        186.83        33.83 o                         
  -5   4   2        295.13        290.32        11.99 o                         
  -4   4   2         89.98        100.74        26.90 o                         
  -3   4   2       2641.94       2603.77        51.24 o                         
  -2   4   2         87.66         82.48         7.04 o                         
  -1   4   2      22272.89      23965.32       389.76 o                         
   0   4   2       6593.31       6828.29       148.16 o                         
   1   4   2      28906.23      30113.22       565.64 o                         
   2   4   2        461.72        449.31        18.07 o                         
   3   4   2       1754.64       1660.71        44.46 o                         
   4   4   2          1.22          0.87         5.43 o                         
   5   4   2        181.47        143.48        15.86 o                         
   6   4   2         49.22         49.24        12.03 o                         
   7   4   2        530.76        497.15        28.49 o                         
   8   4   2        539.66        459.96        29.06 o                         
   9   4   2        173.00        162.03        22.20 o                         
  10   4   2          1.00         33.24        13.15 o                         
  11   4   2        273.41        360.34        52.99 o                         
 -11   5   2         27.25         83.29        32.75 o                         
 -10   5   2          5.80         33.56        25.54 o                         
  -9   5   2         84.48         88.73        31.93 o                         
  -8   5   2       3406.09       3200.22       140.90 o                         
  -7   5   2        139.30        125.41        31.52 o                         
  -6   5   2       1054.99       1094.73        67.26 o                         
  -5   5   2        496.29        490.58        28.97 o                         
  -4   5   2        804.23        861.80        37.06 o                         
  -3   5   2       5201.87       5558.22       100.55 o                         
  -2   5   2       2973.90       3091.91        59.85 o                         
  -1   5   2         72.03         79.08         7.77 o                         
   0   5   2         34.60         42.49         6.24 o                         
   1   5   2       2819.97       3004.68        70.93 o                         
   2   5   2         40.08         54.12         6.53 o                         
   3   5   2       7381.42       7692.73       158.32 o                         
   4   5   2         68.02         59.95         9.95 o                         
   5   5   2        115.17        111.14        14.30 o                         
   6   5   2        153.09        150.36        18.11 o                         
   7   5   2       1816.70       1684.28        64.00 o                         
   8   5   2       2006.95       1960.97        65.41 o                         
   9   5   2          0.02          3.20        10.09 o                         
  10   5   2         13.28         11.29        18.07 o                         
 -11   6   2        103.72        183.16        47.01 o                         
 -10   6   2         93.47        127.99        37.37 o                         
  -9   6   2        583.65        610.34        58.56 o                         
  -8   6   2        538.81        532.62        53.13 o                         
  -7   6   2         37.40         42.53        22.28 o                         
  -6   6   2         92.37         96.06        21.88 o                         
  -5   6   2        130.70        130.09        32.68 o                         
  -4   6   2       3028.89       3216.46        90.70 o                         
  -3   6   2          0.08          6.10         4.29 o                         
  -2   6   2       5463.67       5867.86       105.87 o                         
  -1   6   2         18.63         12.33         5.10 o                         
   0   6   2       1127.50       1235.82        30.39 o                         
   1   6   2       1087.05       1131.41        36.41 o                         
   2   6   2        165.89        170.91        10.59 o                         
   3   6   2       2308.34       2365.92        59.08 o                         
   4   6   2       2783.60       2802.43        70.71 o                         
   5   6   2        839.69        783.10        34.10 o                         
   6   6   2         48.66         39.58        17.80 o                         
   7   6   2        606.22        552.18        30.22 o                         
   8   6   2          0.11          6.06        10.17 o                         
   9   6   2        472.59        471.62        46.33 o                         
  10   6   2         63.86        121.88        31.93 o                         
  11   6   2        148.77        208.70        40.08 o                         
 -11   7   2          2.86         18.07        24.86 o                         
 -10   7   2         61.40         73.64        32.47 o                         
  -9   7   2        564.84        478.68        53.67 o                         
  -8   7   2        323.21        355.58        44.70 o                         
  -7   7   2        935.91        886.13        80.30 o                         
  -6   7   2        554.38        515.09        74.19 o                         
  -5   7   2          1.73         -4.71         8.17 o                         
  -4   7   2         31.46         42.73        11.85 o                         
  -3   7   2       4156.73       4242.64        81.39 o                         
  -2   7   2       1267.54       1370.27        34.32 o                         
  -1   7   2        318.41        313.55        14.40 o                         
   0   7   2          2.59          7.89         4.68 o                         
   1   7   2          4.86          5.25         4.17 o                         
   3   7   2       1186.84       1079.47        35.09 o                         
   4   7   2       2847.38       2752.91        69.91 o                         
   5   7   2        114.79        119.54        14.79 o                         
   6   7   2        211.70        212.15        19.35 o                         
   7   7   2        470.64        438.06        43.34 o                         
   8   7   2        494.27        420.26        42.66 o                         
   9   7   2        168.97        174.33        36.55 o                         
  10   7   2         70.17         80.17        28.53 o                         
 -10   8   2         71.63         96.47        31.79 o                         
  -9   8   2          7.19         -1.63        21.20 o                         
  -8   8   2       1080.66        814.42        66.58 o                         
  -7   8   2         16.10         42.00        15.76 o                         
  -6   8   2        828.73        716.07        40.84 o                         
  -5   8   2        883.97        862.46        58.70 o                         
  -4   8   2        168.44        195.40        21.06 o                         
  -3   8   2       1620.40       1656.99        40.28 o                         
  -2   8   2        478.13        495.76        25.87 o                         
  -1   8   2        420.39        412.65        17.37 o                         
   0   8   2          8.93         13.17         5.82 o                         
   1   8   2       2236.57       2396.12        52.55 o                         
   2   8   2        400.09        405.98        22.74 o                         
   3   8   2        362.28        374.28        16.59 o                         
   4   8   2         22.52         22.30         8.91 o                         
   5   8   2          6.31          0.27        15.63 o                         
   6   8   2        907.26        811.84        58.15 o                         
   7   8   2         44.64         59.24        22.83 o                         
   8   8   2       1184.98       1051.25        70.25 o                         
   9   8   2         69.50         91.71        31.11 o                         
  10   8   2        160.49        170.25        35.87 o                         
 -10   9   2        173.39        174.19        43.07 o                         
  -9   9   2          0.26         20.65        22.15 o                         
  -8   9   2        728.67        703.84        44.70 o                         
  -7   9   2          5.19         12.01        12.44 o                         
  -6   9   2       1041.02       1017.89        50.16 o                         
  -5   9   2         35.76         37.26        13.55 o                         
  -4   9   2        118.14        125.55        19.44 o                         
  -3   9   2        211.09        224.34        23.23 o                         
  -2   9   2        163.43        178.05        15.83 o                         
  -1   9   2       1014.10       1098.44        31.88 o                         
   0   9   2          2.81          5.83         5.46 o                         
   1   9   2        196.76        227.05        13.70 o                         
   2   9   2       3734.21       4020.10        80.78 o                         
   3   9   2        117.32         86.77        20.25 o                         
   4   9   2       1012.55        962.43        41.04 o                         
   5   9   2       3014.34       3151.99       129.89 o                         
   6   9   2       2606.37       2439.60       113.32 o                         
   7   9   2        724.30        764.97        60.46 o                         
   8   9   2        368.32        350.96        43.62 o                         
   9   9   2         73.59        117.67        33.29 o                         
  10   9   2        255.92        305.58        50.27 o                         
 -10  10   2          0.02         20.92        25.14 o                         
  -9  10   2        249.94        308.16        53.94 o                         
  -8  10   2          6.12          0.27        29.42 o                         
  -7  10   2        789.12        753.56        45.84 o                         
  -6  10   2         18.71         29.23        13.74 o                         
  -5  10   2        224.50        244.67        26.21 o                         
  -4  10   2        218.71        202.90        23.22 o                         
  -3  10   2         59.96         99.39        20.79 o                         
  -2  10   2        226.54        216.35        14.74 o                         
  -1  10   2       1185.82       1167.69        34.43 o                         
   0  10   2        631.21        685.25        24.81 o                         
   1  10   2       1995.34       2150.35        67.07 o                         
   2  10   2         16.55         13.42         8.94 o                         
   3  10   2         46.55         31.84        19.43 o                         
   4  10   2        421.41        479.44        29.11 o                         
   5  10   2        164.81        119.02        29.21 o                         
   6  10   2        508.26        507.08        48.91 o                         
   7  10   2         11.12         -5.43        18.89 o                         
   8  10   2          6.19         39.40        22.96 o                         
   9  10   2          3.84         15.76        22.55 o                         
  -9  11   2         52.06        106.80        33.83 o                         
  -8  11   2         20.62         37.46        16.26 o                         
  -7  11   2         36.07         47.64        16.78 o                         
  -6  11   2        348.82        331.95        30.33 o                         
  -5  11   2        945.97        896.24        46.67 o                         
  -4  11   2        358.13        327.69        27.32 o                         
  -3  11   2       3882.93       3503.19       340.16 o                         
  -2  11   2        566.40        574.36        39.81 o                         
  -1  11   2        418.22        439.64        28.72 o                         
   0  11   2         31.51         32.93        11.07 o                         
   1  11   2        691.33        713.70        35.17 o                         
   2  11   2        433.76        442.10        27.84 o                         
   3  11   2         12.69         18.03        11.60 o                         
   4  11   2         75.85        101.17        17.95 o                         
   5  11   2          9.97         12.23        15.35 o                         
   6  11   2         20.80         21.60        20.79 o                         
   7  11   2        358.67        320.39        49.46 o                         
   8  11   2        102.48        111.55        35.87 o                         
   9  11   2         30.20         91.04        30.84 o                         
  -9  12   2         57.90         78.91        22.29 o                         
  -8  12   2         91.32        101.91        22.67 o                         
  -7  12   2         21.61         47.56        17.95 o                         
  -6  12   2        409.18        419.26        34.35 o                         
  -5  12   2        216.82        175.47        27.45 o                         
  -4  12   2         67.22        101.79        19.71 o                         
  -3  12   2        123.11         91.35        25.00 o                         
  -2  12   2        139.23        126.91        30.30 o                         
  -1  12   2         55.31         73.68        14.71 o                         
   0  12   2       2903.88       3082.24       103.26 o                         
   1  12   2        334.64        365.15        25.96 o                         
   2  12   2        165.31        150.37        20.78 o                         
   3  12   2        146.36        163.40        21.75 o                         
   4  12   2          4.65         19.21        16.64 o                         
   5  12   2        813.33        853.01        63.32 o                         
   6  12   2        282.60        255.85        44.29 o                         
   7  12   2         43.80         43.34        23.78 o                         
   8  12   2        307.51        309.93        52.18 o                         
  -8  13   2        175.07        186.30        29.71 o                         
  -7  13   2        213.78        270.53        34.19 o                         
  -6  13   2         22.80         45.35        21.74 o                         
  -5  13   2          7.76         22.45        12.14 o                         
  -4  13   2        880.75        810.48        43.84 o                         
  -3  13   2       1383.08       1204.38        83.02 o                         
  -2  13   2         65.26        121.61        30.57 o                         
  -1  13   2        248.55        290.09        37.23 o                         
   0  13   2         33.39         49.39        13.66 o                         
   1  13   2       1761.09       1770.24        64.24 o                         
   2  13   2         55.26         59.42        14.55 o                         
   3  13   2        574.83        486.58        32.04 o                         
   4  13   2        365.67        333.03        39.95 o                         
   5  13   2        456.25        456.40        46.20 o                         
   6  13   2        475.18        450.56        48.37 o                         
   7  13   2         17.08         16.30        20.52 o                         
   8  13   2        179.17        232.07        48.78 o                         
  -7  14   2        306.35        379.81        38.45 o                         
  -6  14   2          6.68         25.95        21.33 o                         
  -5  14   2        262.03        312.78        45.38 o                         
  -4  14   2         58.52         80.57        29.62 o                         
  -3  14   2        286.36        340.36        44.84 o                         
  -2  14   2        225.61        254.08        39.27 o                         
  -1  14   2         76.73         68.62        25.95 o                         
   0  14   2        349.03        337.14        40.01 o                         
   1  14   2        223.12        234.66        22.34 o                         
   2  14   2       1731.04       1794.19        72.69 o                         
   3  14   2        204.70        231.90        26.16 o                         
   4  14   2        518.00        472.57        47.83 o                         
   5  14   2        227.10        282.21        45.65 o                         
   6  14   2         19.28          5.57        17.94 o                         
   7  14   2        116.61         98.24        30.30 o                         
  -6  15   2        171.02        213.19        48.10 o                         
  -5  15   2        295.27        286.15        52.72 o                         
  -4  15   2        269.41        314.00        46.60 o                         
  -3  15   2          2.49         -0.82        18.48 o                         
  -2  15   2       1525.24       1498.41        99.05 o                         
  -1  15   2         26.89         29.21        21.60 o                         
   0  15   2          6.85         41.17        19.16 o                         
   1  15   2         98.82        130.77        21.82 o                         
   2  15   2          8.09         40.55        14.18 o                         
   3  15   2          0.12         -0.44        12.36 o                         
   4  15   2        334.63        387.78        44.70 o                         
   5  15   2          5.39         39.27        20.79 o                         
   6  15   2         20.32         39.13        24.32 o                         
  -5  16   2        124.89        101.77        34.51 o                         
  -4  16   2         12.15         11.96        19.57 o                         
  -3  16   2        258.50        279.08        44.02 o                         
  -2  16   2        272.95        345.80        47.15 o                         
  -1  16   2        435.28        461.97        53.53 o                         
   0  16   2       1446.61       1664.99       105.03 o                         
   1  16   2        391.56        429.77        48.64 o                         
   2  16   2         36.37         53.83        16.50 o                         
   3  16   2        443.06        475.28        48.10 o                         
   4  16   2         18.85         40.49        20.38 o                         
   5  16   2          8.28         23.37        19.29 o                         
  -3  17   2          3.78          1.90        17.94 o                         
  -2  17   2         24.48         60.60        27.99 o                         
  -1  17   2         73.61        122.01        36.41 o                         
   0  17   2          5.37          8.15        20.11 o                         
   1  17   2         87.58        111.42        34.92 o                         
   2  17   2          3.01         24.37        16.03 o                         
   3  17   2         89.91         87.64        28.13 o                         
  -3 -17   3          4.89         28.26        15.28 o                         
  -2 -17   3         45.11         44.40        15.85 o                         
  -1 -17   3         11.16         42.80        23.91 o                         
   0 -17   3         10.30         19.97        19.57 o                         
   1 -17   3          7.43         19.70        20.11 o                         
   2 -17   3        152.57        135.47        36.69 o                         
   3 -17   3          0.78          7.07        17.80 o                         
  -5 -16   3          0.71         16.55        15.31 o                         
  -4 -16   3          4.56          7.08        11.92 o                         
  -3 -16   3         57.39         63.87        16.99 o                         
  -2 -16   3         56.80         49.47        16.74 o                         
  -1 -16   3        862.13        711.57        65.36 o                         
   0 -16   3        262.11        207.75        44.16 o                         
   1 -16   3        238.98        233.29        45.93 o                         
   2 -16   3        171.99        160.19        39.40 o                         
   3 -16   3        350.22        365.77        50.14 o                         
   4 -16   3         39.20         50.95        25.95 o                         
   5 -16   3        226.05        237.51        49.73 o                         
  -6 -15   3        571.09        544.99        55.03 o                         
  -5 -15   3         48.93         61.92        29.89 o                         
  -4 -15   3         39.93         52.96        16.48 o                         
  -3 -15   3         18.89         25.77        13.79 o                         
  -2 -15   3        898.45        945.17        48.32 o                         
  -1 -15   3        317.72        331.16        27.72 o                         
   0 -15   3         87.79         77.99        27.99 o                         
   1 -15   3         48.98         81.66        30.30 o                         
   2 -15   3          0.05         22.96        18.34 o                         
   3 -15   3         84.19         56.93        26.22 o                         
   4 -15   3        373.24        397.16        50.54 o                         
   5 -15   3         19.28         40.49        21.74 o                         
   6 -15   3          6.18         45.25        21.47 o                         
  -7 -14   3         79.75         86.55        28.94 o                         
  -6 -14   3       1235.75       1114.84        79.08 o                         
  -5 -14   3          3.39         28.53        18.89 o                         
  -4 -14   3         56.16         87.77        26.90 o                         
  -3 -14   3        259.85        277.76        28.57 o                         
  -2 -14   3        451.36        441.73        31.54 o                         
  -1 -14   3         78.70         89.37        18.41 o                         
   0 -14   3       1032.80       1072.38        48.05 o                         
   1 -14   3        841.96        768.23        66.17 o                         
   2 -14   3        870.79        698.12        63.18 o                         
   3 -14   3        180.29        180.58        40.08 o                         
   4 -14   3         25.96         27.58        17.39 o                         
   5 -14   3        473.46        493.08        56.25 o                         
   6 -14   3         23.40         42.39        21.47 o                         
   7 -14   3        183.27        250.55        51.77 o                         
  -8 -13   3          2.26          7.88        23.23 o                         
  -7 -13   3        129.95        147.01        35.06 o                         
  -6 -13   3         90.97         67.39        27.04 o                         
  -5 -13   3         17.42         50.00        20.52 o                         
  -4 -13   3         34.50         27.17        17.80 o                         
  -3 -13   3         41.38         76.63        22.96 o                         
  -2 -13   3        508.83        529.10        33.30 o                         
  -1 -13   3         55.52         78.85        15.90 o                         
   0 -13   3         76.99         82.38        15.82 o                         
   1 -13   3        222.83        218.62        40.08 o                         
   2 -13   3        988.77        936.71        71.47 o                         
   3 -13   3        176.79        160.60        36.55 o                         
   4 -13   3        118.63        130.03        33.97 o                         
   5 -13   3        208.14        158.16        35.60 o                         
   6 -13   3          4.25          7.74        15.35 o                         
   7 -13   3        183.98        215.97        29.77 o                         
   8 -13   3         60.05         83.60        37.70 o                         
  -9 -12   3         82.51        125.28        36.14 o                         
  -8 -12   3         38.80         45.65        25.27 o                         
  -7 -12   3          0.64          6.79        16.30 o                         
  -6 -12   3         60.29         51.50        22.28 o                         
  -5 -12   3        657.34        641.05        54.08 o                         
  -4 -12   3        470.36        389.41        40.08 o                         
  -3 -12   3          1.93         17.66        14.40 o                         
  -2 -12   3          0.01         -4.08        10.33 o                         
  -1 -12   3         83.60         87.93        16.54 o                         
   0 -12   3        722.59        733.15        44.02 o                         
   1 -12   3         16.57         17.07         9.50 o                         
   2 -12   3          7.89         15.35        15.08 o                         
   3 -12   3        228.72        241.45        35.19 o                         
   4 -12   3         53.92         35.19        19.57 o                         
   5 -12   3        190.97        194.44        25.63 o                         
   6 -12   3        672.95        646.34        40.51 o                         
   7 -12   3        611.23        555.13        38.72 o                         
   8 -12   3         53.70        104.27        22.52 o                         
  -9 -11   3          0.16         -4.08        19.43 o                         
  -8 -11   3        366.40        393.08        48.51 o                         
  -7 -11   3        330.21        336.42        50.14 o                         
  -6 -11   3       2888.45       2809.99       128.54 o                         
  -5 -11   3         12.65         29.48        17.80 o                         
  -4 -11   3        352.36        365.50        38.32 o                         
  -3 -11   3       1639.23       1776.95        86.14 o                         
  -2 -11   3          4.59         -7.34         9.92 o                         
  -1 -11   3       1503.86       1526.42        94.36 o                         
   0 -11   3          1.98         15.64         8.07 o                         
   1 -11   3        663.66        682.96        32.64 o                         
   2 -11   3        180.75        140.09        30.57 o                         
   3 -11   3        427.98        418.87        27.22 o                         
   4 -11   3       1687.83       1492.73        91.31 o                         
   5 -11   3        368.29        347.47        27.85 o                         
   6 -11   3       1285.50       1153.28        68.68 o                         
   7 -11   3        358.83        346.73        30.38 o                         
   8 -11   3        314.25        283.89        30.78 o                         
   9 -11   3        133.89        158.46        27.41 o                         
 -10 -10   3          6.13         11.01        26.50 o                         
  -9 -10   3         32.98         36.55        23.91 o                         
  -8 -10   3        102.94        111.14        31.52 o                         
  -7 -10   3        113.15         91.58        30.16 o                         
  -6 -10   3        177.25        189.81        35.73 o                         
  -5 -10   3        526.46        475.42        43.34 o                         
  -4 -10   3         31.79         68.07        21.20 o                         
  -3 -10   3        123.81        137.50        26.22 o                         
  -2 -10   3          2.44         -1.22         9.78 o                         
  -1 -10   3        441.55        396.61        33.29 o                         
   0 -10   3       1905.12       1917.72        61.05 o                         
   1 -10   3       1256.48       1073.58       102.86 o                         
   2 -10   3         29.06         43.96         8.00 o                         
   3 -10   3         32.45         45.06        12.40 o                         
   4 -10   3         52.25         62.97        14.26 o                         
   5 -10   3        162.74        203.07        24.84 o                         
   6 -10   3          7.37         11.61        11.69 o                         
   7 -10   3        219.71        214.69        27.68 o                         
   8 -10   3         15.13         37.75        14.78 o                         
   9 -10   3          0.22          7.52        11.82 o                         
 -10  -9   3         16.07         40.49        23.91 o                         
  -9  -9   3         12.79         51.63        24.59 o                         
  -8  -9   3        224.24        280.99        44.57 o                         
  -7  -9   3        298.48        344.30        41.31 o                         
  -6  -9   3         13.91          7.07        16.58 o                         
  -5  -9   3        446.42        440.91        40.90 o                         
  -4  -9   3        330.12        325.28        32.75 o                         
  -3  -9   3          9.32         11.01        12.77 o                         
  -2  -9   3         56.34         58.15        16.98 o                         
  -1  -9   3        254.66        276.64        25.82 o                         
   0  -9   3          3.83          9.28         4.34 o                         
   1  -9   3        487.78        511.51        30.48 o                         
   2  -9   3       9746.13      10368.64       181.20 o                         
   3  -9   3         17.66          8.46        20.18 o                         
   4  -9   3       1050.13        959.92        42.49 o                         
   5  -9   3          0.30          1.19        11.21 o                         
   6  -9   3        221.89        203.51        25.77 o                         
   7  -9   3        889.31        906.53        47.32 o                         
   8  -9   3          8.81         13.56        12.06 o                         
   9  -9   3          2.99         25.04        14.15 o                         
  10  -9   3         98.04        175.41        40.90 o                         
 -10  -8   3          0.08         32.34        22.55 o                         
  -9  -8   3         32.41         72.42        26.50 o                         
  -8  -8   3          5.93         20.79        20.38 o                         
  -7  -8   3         18.61         27.85        20.25 o                         
  -6  -8   3         21.91         18.07        18.34 o                         
  -5  -8   3       3389.49       3390.04       131.66 o                         
  -4  -8   3        882.87        811.84        50.14 o                         
  -3  -8   3       1296.53       1239.84        62.09 o                         
  -2  -8   3        859.37        923.12        49.32 o                         
  -1  -8   3        294.90        299.74        24.86 o                         
   0  -8   3        648.06        644.65        23.03 o                         
   1  -8   3       1084.37       1146.63        54.92 o                         
   2  -8   3         35.53         55.10         7.33 o                         
   3  -8   3       1560.47       1516.57        36.71 o                         
   4  -8   3        607.78        582.73        31.34 o                         
   5  -8   3       1172.59       1108.32        47.46 o                         
   6  -8   3        879.64        838.84        42.37 o                         
   7  -8   3        131.82        128.78        21.94 o                         
   8  -8   3       2107.48       1805.89        72.44 o                         
   9  -8   3          0.22         25.57        14.36 o                         
  10  -8   3         59.05         71.88        31.52 o                         
 -11  -7   3        116.84        208.57        43.07 o                         
 -10  -7   3          4.72         22.42        21.88 o                         
  -9  -7   3         17.99         85.87        26.63 o                         
  -8  -7   3        223.72        229.90        39.40 o                         
  -7  -7   3        206.44        238.05        37.91 o                         
  -6  -7   3        179.28        173.37        31.66 o                         
  -5  -7   3         46.68         54.49        18.48 o                         
  -4  -7   3       1724.17       1469.60        69.43 o                         
  -3  -7   3       5806.24       6329.79       199.87 o                         
  -2  -7   3       1399.55       1350.99        60.33 o                         
  -1  -7   3          6.31          2.31         6.93 o                         
   0  -7   3          3.63          5.96         4.04 o                         
   1  -7   3        132.33        120.49         8.93 o                         
   2  -7   3          1.31          3.36         3.59 o                         
   3  -7   3       1552.34       1486.01        35.14 o                         
   4  -7   3       1395.62       1345.62        49.33 o                         
   5  -7   3          7.99          1.32        10.87 o                         
   6  -7   3         81.91         64.22        15.90 o                         
   7  -7   3         65.09         75.16        27.58 o                         
   8  -7   3       2101.92       1984.70        75.44 o                         
   9  -7   3          0.21         15.87        11.97 o                         
  10  -7   3         15.17         44.84        27.04 o                         
 -11  -6   3         27.89         52.18        23.23 o                         
 -10  -6   3         86.83        183.02        39.40 o                         
  -9  -6   3       1356.54       1300.44        77.72 o                         
  -8  -6   3        688.12        677.19        53.53 o                         
  -7  -6   3         37.20         47.83        21.33 o                         
  -6  -6   3       7234.86       7470.06       264.82 o                         
  -5  -6   3        261.81        268.92        17.18 o                         
  -4  -6   3       1188.00       1300.32        37.30 o                         
  -3  -6   3          6.67         11.28        10.19 o                         
  -2  -6   3       1635.21       1723.28        68.89 o                         
  -1  -6   3         23.27         23.51         8.97 o                         
   0  -6   3       9434.45      10085.46       196.42 o                         
   1  -6   3       1455.29       1448.08        33.11 o                         
   2  -6   3        134.44        125.46         9.66 o                         
   3  -6   3       1835.36       2043.05        43.58 o                         
   4  -6   3        997.28        984.04        24.88 o                         
   5  -6   3        104.64        145.71        17.17 o                         
   6  -6   3       1849.70       1724.08        62.06 o                         
   7  -6   3          8.76         13.18        10.76 o                         
   8  -6   3        453.21        387.76        30.26 o                         
   9  -6   3        195.52        205.98        41.03 o                         
  10  -6   3         17.01         35.06        25.00 o                         
  11  -6   3         81.90        116.72        38.04 o                         
 -11  -5   3        160.49        151.91        34.10 o                         
 -10  -5   3         72.13         58.83        22.55 o                         
  -9  -5   3        393.15        378.95        40.35 o                         
  -8  -5   3         16.63         17.65        17.39 o                         
  -7  -5   3        452.54        403.67        25.12 o                         
  -6  -5   3         11.16         19.85         8.65 o                         
  -5  -5   3         55.04         76.14        15.08 o                         
  -4  -5   3       1239.19       1440.85        40.97 o                         
  -3  -5   3        869.87        945.28        27.43 o                         
  -2  -5   3       1205.86       1265.79        53.81 o                         
  -1  -5   3       1044.35       1061.85        45.52 o                         
   0  -5   3          9.89          9.96         3.97 o                         
   1  -5   3       3563.03       3779.31        69.65 o                         
   2  -5   3       1154.63       1126.19        27.08 o                         
   3  -5   3        150.51        158.51         8.56 o                         
   4  -5   3        572.48        691.17        20.16 o                         
   5  -5   3         40.86         52.61        11.91 o                         
   6  -5   3        174.06        179.37        19.59 o                         
   7  -5   3        140.52        166.01        20.20 o                         
   8  -5   3        136.24        112.87        19.53 o                         
   9  -5   3         12.86         19.97        20.52 o                         
  10  -5   3        236.86        234.92        45.25 o                         
  11  -5   3        125.13        124.05        39.27 o                         
 -10  -4   3         14.98         42.68        38.52 o                         
  -9  -4   3        484.79        477.60        31.03 o                         
  -8  -4   3        300.77        314.56        26.29 o                         
  -7  -4   3       1392.16       1444.74        50.30 o                         
  -6  -4   3        478.46        475.52        25.22 o                         
  -5  -4   3         42.94         35.93         9.85 o                         
  -4  -4   3        559.13        549.93        22.63 o                         
  -3  -4   3       2490.80       2415.67        57.03 o                         
  -2  -4   3       4003.80       4375.51        90.42 o                         
  -1  -4   3        440.58        431.94        24.86 o                         
   0  -4   3         22.09         32.40         5.03 o                         
   1  -4   3       6639.69       6659.34       153.60 o                         
   2  -4   3         96.43         99.71         8.00 o                         
   3  -4   3          1.32          2.40         4.06 o                         
   4  -4   3         95.08         81.11         7.93 o                         
   5  -4   3        111.25        141.59         9.94 o                         
   6  -4   3       1196.80       1252.12        48.61 o                         
   7  -4   3          6.46         37.23        12.05 o                         
   8  -4   3          3.93         48.10        22.69 o                         
   9  -4   3         74.14         66.58        29.35 o                         
  10  -4   3        111.25        151.77        40.76 o                         
  11  -4   3        478.00        431.81        54.76 o                         
 -11  -3   3         23.79         -4.21        19.29 o                         
 -10  -3   3         75.49         67.79        17.68 o                         
  -9  -3   3        673.13        690.69        37.00 o                         
  -8  -3   3        217.36        253.47        21.90 o                         
  -7  -3   3          3.85         13.51        10.09 o                         
  -6  -3   3        377.26        488.85        25.27 o                         
  -5  -3   3         50.28         44.67        10.11 o                         
  -4  -3   3         75.09         70.40        10.18 o                         
  -3  -3   3        419.64        395.91        17.46 o                         
  -2  -3   3       4857.18       4839.50        99.31 o                         
  -1  -3   3       3321.85       3624.56        86.62 o                         
   0  -3   3          0.81         11.56         3.50 o                         
   1  -3   3      23042.72      22397.52      1867.44 o                         
   2  -3   3       2906.90       3081.56        58.05 o                         
   3  -3   3        333.30        268.63        11.44 o                         
   4  -3   3        357.46        366.87        14.29 o                         
   5  -3   3       1140.92       1228.39        31.73 o                         
   6  -3   3         81.71         88.24        10.17 o                         
   7  -3   3        172.68        195.39        35.46 o                         
   8  -3   3        371.15        329.22        41.31 o                         
   9  -3   3        198.79        254.90        45.93 o                         
  10  -3   3         76.08         31.79        25.27 o                         
  11  -3   3        347.90        434.79        53.53 o                         
 -12  -2   3         10.65         -4.21        21.60 o                         
 -11  -2   3         24.80         57.75        23.23 o                         
 -10  -2   3         32.16         59.92        26.09 o                         
  -9  -2   3          1.13         22.71        11.75 o                         
  -8  -2   3        550.48        547.41        31.30 o                         
  -7  -2   3         49.99         57.43        13.31 o                         
  -6  -2   3        452.89        530.81        26.19 o                         
  -5  -2   3        706.81        759.06        30.37 o                         
  -4  -2   3        569.83        499.88        21.59 o                         
  -3  -2   3        702.02        691.89        24.07 o                         
  -2  -2   3       2312.65       2197.25        50.30 o                         
  -1  -2   3       6049.07       5989.25       118.12 o                         
   0  -2   3       7593.23       7365.39       143.07 o                         
   1  -2   3      16993.75      17672.48       471.34 o                         
   2  -2   3          0.42          5.24         3.27 o                         
   3  -2   3          3.41         12.35         4.15 o                         
   4  -2   3       1454.54       1651.86        37.32 o                         
   5  -2   3       2301.34       2364.84        51.30 o                         
   6  -2   3        102.89        112.11        13.44 o                         
   7  -2   3        660.62        685.89        52.72 o                         
   8  -2   3          0.37         -8.42        14.40 o                         
   9  -2   3        284.05        224.33        41.31 o                         
  10  -2   3        117.03        112.64        34.10 o                         
  11  -2   3         36.80         22.15        20.92 o                         
 -12  -1   3         53.72        118.35        32.07 o                         
 -11  -1   3         76.52         76.50        31.11 o                         
 -10  -1   3         11.24         31.25        22.28 o                         
  -9  -1   3       1850.59       1722.74        93.21 o                         
  -8  -1   3         22.95         34.02        20.58 o                         
  -7  -1   3         37.83         41.06        28.26 o                         
  -6  -1   3        610.91        625.21        36.89 o                         
  -5  -1   3        371.93        403.70        32.81 o                         
  -4  -1   3       2743.24       2900.25        80.10 o                         
  -3  -1   3        181.99        163.30        11.62 o                         
  -2  -1   3       6562.06       6755.19       134.84 o                         
  -1  -1   3       6304.56       6193.65       122.43 o                         
   0  -1   3          7.01         35.23         4.72 o                         
   1  -1   3        289.70        284.93        11.78 o                         
   2  -1   3       2964.04       2803.16        66.23 o                         
   3  -1   3       1894.31       1787.74        37.53 o                         
   4  -1   3       1238.11       1298.62        31.22 o                         
   5  -1   3       2257.49       2386.74        61.83 o                         
   6  -1   3        347.41        320.47        32.34 o                         
   7  -1   3         86.40         83.94        14.33 o                         
   8  -1   3         22.94         33.83        20.92 o                         
   9  -1   3       1595.13       1481.97        87.91 o                         
  10  -1   3          4.05         -7.20        18.48 o                         
  11  -1   3         16.36        -12.09        17.26 o                         
 -12   0   3         10.84         13.59        24.86 o                         
 -11   0   3         15.53          6.25        19.97 o                         
 -10   0   3          8.79         40.35        22.83 o                         
  -9   0   3        410.01        420.53        46.47 o                         
  -8   0   3         68.39         87.11        15.70 o                         
  -7   0   3        825.71        914.79        36.86 o                         
  -6   0   3        139.92        150.86        15.05 o                         
  -5   0   3      11768.98      12935.12       258.60 o                         
  -4   0   3       1011.57       1011.98        50.27 o                         
  -3   0   3         30.76         16.23         9.65 o                         
  -2   0   3        413.96        405.73        15.45 o                         
  -1   0   3        739.43        703.33        20.26 o                         
   0   0   3         26.18         35.41         5.10 o                         
   1   0   3       3191.20       3274.75        68.89 o                         
   2   0   3       1664.45       1699.74        33.94 o                         
   3   0   3          8.40         11.51         3.82 o                         
   5   0   3        549.88        483.95        77.92 o                         
   6   0   3       2658.42       2719.86        72.00 o                         
   7   0   3        334.41        371.26        23.77 o                         
   8   0   3          3.52         -2.72        10.01 o                         
   9   0   3       2517.62       2392.46       115.76 o                         
  10   0   3         55.31         44.70        24.32 o                         
  11   0   3         23.47         26.09        23.51 o                         
 -12   1   3         25.27         46.88        25.00 o                         
 -11   1   3          6.19         10.19        20.38 o                         
 -10   1   3        495.82        516.05        53.94 o                         
  -9   1   3         99.16        119.30        32.47 o                         
  -8   1   3        461.40        475.01        46.20 o                         
  -7   1   3          8.35          6.89         8.80 o                         
  -6   1   3         23.71         29.92         8.97 o                         
  -5   1   3       2378.02       2707.80        84.72 o                         
  -4   1   3       2077.41       2206.20        55.78 o                         
  -3   1   3       6294.81       6187.34       126.94 o                         
  -2   1   3      11455.03      11396.71       221.24 o                         
  -1   1   3       2067.92       1843.83        42.48 o                         
   0   1   3          5.36         22.90         5.64 o                         
   1   1   3        639.35        538.91        17.68 o                         
   2   1   3       1453.46       1454.95        37.42 o                         
   3   1   3          8.83          9.74         5.59 o                         
   4   1   3       1223.81       1211.13        39.27 o                         
   5   1   3        219.85        233.73        16.52 o                         
   6   1   3        136.60        170.78        16.92 o                         
   7   1   3        122.49        120.02        16.35 o                         
   8   1   3        331.24        305.99        37.77 o                         
   9   1   3          8.85          6.93        16.85 o                         
  10   1   3         38.99         56.93        23.51 o                         
  11   1   3         15.86          3.26        17.12 o                         
 -12   2   3        214.34        183.43        45.25 o                         
 -11   2   3         63.67         83.83        30.57 o                         
 -10   2   3         32.93         66.03        28.53 o                         
  -9   2   3        590.26        491.05        52.04 o                         
  -8   2   3       2168.25       2375.34       112.64 o                         
  -7   2   3        257.53        271.80        19.76 o                         
  -6   2   3       1698.24       1811.30        51.53 o                         
  -5   2   3       1206.32       1302.48        39.04 o                         
  -4   2   3        652.83        696.85        24.46 o                         
  -3   2   3         83.60         77.06         7.75 o                         
  -2   2   3       1479.32       1404.99        36.06 o                         
  -1   2   3      12909.56      13277.60       219.06 o                         
   1   2   3      18798.74      19302.29       314.34 o                         
   2   2   3        381.58        355.32        31.79 o                         
   3   2   3       2103.79       2047.23        51.79 o                         
   4   2   3        359.48        412.47        20.17 o                         
   5   2   3        373.45        341.54        20.10 o                         
   6   2   3          4.64         15.02         9.65 o                         
   7   2   3        105.72        130.16        17.77 o                         
   8   2   3        376.10        348.00        35.12 o                         
   9   2   3        515.72        473.34        30.77 o                         
  10   2   3         42.83         67.12        25.82 o                         
  11   2   3        193.09        255.85        49.05 o                         
 -12   3   3          2.52         41.98        24.73 o                         
 -11   3   3         25.42          5.84        21.60 o                         
 -10   3   3         47.82         10.73        20.52 o                         
  -9   3   3         91.63         46.60        26.63 o                         
  -8   3   3         65.72         90.90        29.48 o                         
  -7   3   3         97.46        111.28        29.48 o                         
  -6   3   3          2.74         11.79         6.97 o                         
  -5   3   3        216.83        239.95        14.55 o                         
  -4   3   3        445.08        419.73        25.34 o                         
  -3   3   3        632.96        579.60        18.00 o                         
  -2   3   3       1828.16       1842.42        38.79 o                         
  -1   3   3      13315.99      13884.98       229.53 o                         
   0   3   3          7.85         11.60         3.71 o                         
   1   3   3      18202.59      18846.39       308.25 o                         
   2   3   3       3893.36       3873.29        70.53 o                         
   3   3   3         77.21        111.54        11.89 o                         
   4   3   3        557.84        607.54        25.48 o                         
   5   3   3          0.66          4.33         6.40 o                         
   6   3   3        186.11        172.20        27.72 o                         
   7   3   3       2914.52       2838.78        79.54 o                         
   8   3   3         71.51         94.78        17.52 o                         
   9   3   3        271.94        284.55        25.39 o                         
  10   3   3        358.62        386.83        44.43 o                         
  11   3   3        167.50        147.29        36.01 o                         
 -11   4   3         69.12         77.58        30.98 o                         
 -10   4   3        197.55        204.63        45.25 o                         
  -9   4   3          2.16         19.16        22.15 o                         
  -8   4   3       1061.16       1093.92        74.46 o                         
  -7   4   3       1623.40       1505.75        85.06 o                         
  -6   4   3        525.48        431.81        41.85 o                         
  -5   4   3        485.48        462.42        29.89 o                         
  -4   4   3        229.11        258.47        11.46 o                         
  -3   4   3       3088.82       2966.25        58.65 o                         
  -2   4   3        409.09        377.02        14.26 o                         
  -1   4   3      10481.95      11058.28       186.01 o                         
   0   4   3       1850.51       1748.69        37.14 o                         
   1   4   3       2136.33       2130.14        54.10 o                         
   2   4   3       6323.98       6617.32       131.95 o                         
   3   4   3        594.41        562.66        30.78 o                         
   4   4   3          0.29         -1.30         8.76 o                         
   5   4   3        256.21        270.61        35.60 o                         
   6   4   3       1674.15       1636.68        52.86 o                         
   7   4   3          2.07          8.85         9.21 o                         
   8   4   3        203.27        205.62        23.43 o                         
   9   4   3          7.15          8.23        11.53 o                         
  10   4   3        547.77        559.28        36.03 o                         
  11   4   3          2.55         45.93        21.06 o                         
 -11   5   3          1.57         43.21        25.82 o                         
 -10   5   3         16.61         52.31        27.45 o                         
  -9   5   3        529.14        437.24        51.50 o                         
  -8   5   3          4.60         24.59        21.47 o                         
  -7   5   3          0.16         23.78        19.70 o                         
  -6   5   3          3.20          5.43        14.95 o                         
  -5   5   3        761.94        684.95        35.20 o                         
  -4   5   3        402.24        463.01        15.87 o                         
  -3   5   3       7987.81       8270.89       144.75 o                         
  -2   5   3        162.07        180.42        10.47 o                         
  -1   5   3       7397.36       7430.58       129.98 o                         
   0   5   3         12.74         15.17         7.73 o                         
   1   5   3       3583.31       3377.04        88.66 o                         
   2   5   3         69.20         77.55         7.42 o                         
   3   5   3       2203.60       2289.94        58.51 o                         
   4   5   3       1206.13       1235.92        40.03 o                         
   5   5   3        550.72        508.99        25.56 o                         
   6   5   3        113.71        128.99        17.25 o                         
   7   5   3       1545.73       1476.38        54.15 o                         
   8   5   3         30.88         25.66        13.29 o                         
   9   5   3        217.71        245.55        27.46 o                         
  10   5   3         65.46         82.66        17.87 o                         
 -11   6   3         44.27        130.44        39.95 o                         
 -10   6   3         54.83         56.12        30.57 o                         
  -9   6   3        366.09        333.84        51.50 o                         
  -8   6   3       2084.96       1862.96       102.86 o                         
  -7   6   3        130.13        167.94        35.87 o                         
  -6   6   3       2327.67       2373.30        79.88 o                         
  -5   6   3        107.49        154.08        26.43 o                         
  -4   6   3         57.98         68.31         6.86 o                         
  -3   6   3       2543.87       2760.72        57.21 o                         
  -2   6   3        674.94        735.16        25.12 o                         
  -1   6   3       2073.29       2101.80        45.93 o                         
   0   6   3       3720.78       3856.08        92.99 o                         
   1   6   3         35.08         15.87         4.56 o                         
   2   6   3         63.92         68.99         8.04 o                         
   3   6   3         92.80         55.93         7.34 o                         
   4   6   3       4509.97       4201.19        97.96 o                         
   5   6   3       3764.01       3797.30        93.45 o                         
   6   6   3        577.42        490.55        26.81 o                         
   7   6   3        929.93        886.43        38.90 o                         
   8   6   3         12.69         13.35        10.44 o                         
   9   6   3         11.26         28.56        14.40 o                         
  10   6   3        134.88        164.54        36.14 o                         
  11   6   3          1.11         23.23        25.14 o                         
 -11   7   3         37.99         51.50        32.20 o                         
 -10   7   3         82.84         84.51        32.34 o                         
  -9   7   3       1593.94       1488.76        94.84 o                         
  -8   7   3        230.11        198.78        39.95 o                         
  -7   7   3        108.40        123.37        33.42 o                         
  -6   7   3         81.57        100.47        25.41 o                         
  -5   7   3          7.30          4.41        10.02 o                         
  -4   7   3       1925.68       1858.39       134.04 o                         
  -3   7   3       1139.59        998.67        28.03 o                         
  -2   7   3       1105.90       1129.18        30.82 o                         
  -1   7   3        725.52        847.24        31.21 o                         
   0   7   3          5.01          6.89         4.78 o                         
   1   7   3        685.55        773.83        29.98 o                         
   2   7   3         18.74         15.95         5.38 o                         
   3   7   3       2287.27       2483.37        70.17 o                         
   4   7   3        462.53        397.33        32.68 o                         
   5   7   3          0.94          1.23         6.82 o                         
   6   7   3         13.93         15.52        13.86 o                         
   7   7   3         25.31         43.14        16.44 o                         
   8   7   3          1.59         -1.36        17.39 o                         
   9   7   3         15.77         13.18        20.65 o                         
  10   7   3         96.22        124.19        32.88 o                         
 -10   8   3         32.65         47.01        26.77 o                         
  -9   8   3         90.64        102.86        33.02 o                         
  -8   8   3        144.06        132.34        35.73 o                         
  -7   8   3         88.39        124.98        22.10 o                         
  -6   8   3         98.90        113.49        20.21 o                         
  -5   8   3       2274.39       2131.94        92.05 o                         
  -4   8   3         50.52         53.00        13.64 o                         
  -3   8   3        311.27        323.17        17.31 o                         
  -2   8   3        203.57        194.78        16.99 o                         
  -1   8   3       2283.01       2335.33        65.19 o                         
   0   8   3        684.69        712.58        23.99 o                         
   1   8   3        317.29        331.15        15.96 o                         
   2   8   3        386.50        290.18        43.47 o                         
   3   8   3       1369.93       1390.99        36.50 o                         
   4   8   3        711.44        635.12        32.46 o                         
   5   8   3       1330.89       1197.90        62.71 o                         
   6   8   3       1959.23       1686.05        86.55 o                         
   7   8   3        302.41        255.71        41.44 o                         
   8   8   3         48.85         58.29        25.95 o                         
   9   8   3        598.54        746.22        62.09 o                         
  10   8   3         20.05         44.16        24.86 o                         
 -10   9   3          2.24         32.20        32.07 o                         
  -9   9   3          4.50          9.38        20.38 o                         
  -8   9   3          0.95         -8.02        16.98 o                         
  -7   9   3        407.15        459.29        49.87 o                         
  -6   9   3          9.72          8.35        11.78 o                         
  -5   9   3        174.03        160.72        22.93 o                         
  -4   9   3        959.85        877.68        47.96 o                         
  -3   9   3         32.58         22.99        10.57 o                         
  -2   9   3       2600.63       2655.54        59.63 o                         
  -1   9   3          2.20          8.14         5.88 o                         
   0   9   3          6.27         10.36         6.20 o                         
   1   9   3          1.09          5.78         5.43 o                         
   2   9   3        415.27        351.92        55.37 o                         
   3   9   3        294.99        295.53        17.07 o                         
   4   9   3        170.22        149.42        16.96 o                         
   5   9   3        472.81        491.32        44.70 o                         
   6   9   3       1155.21        976.11        66.44 o                         
   7   9   3         41.52         97.69        28.67 o                         
   8   9   3        109.46         78.53        27.85 o                         
   9   9   3         31.94         70.25        30.30 o                         
  10   9   3        103.96        189.41        41.44 o                         
 -10  10   3         24.01         58.56        27.17 o                         
  -9  10   3         46.28         44.70        26.09 o                         
  -8  10   3        325.42        304.83        33.85 o                         
  -7  10   3          3.65         14.14        13.93 o                         
  -6  10   3         60.69         71.54        18.15 o                         
  -5  10   3       1369.18       1307.53        77.38 o                         
  -4  10   3         31.29         35.43        12.96 o                         
  -3  10   3         68.21        102.67        18.59 o                         
  -2  10   3         14.22          8.68         7.43 o                         
  -1  10   3       1163.80       1185.16        35.41 o                         
   0  10   3         66.67         84.78        11.54 o                         
   1  10   3        301.66        263.87        16.00 o                         
   2  10   3          8.57         27.08        10.60 o                         
   3  10   3        163.69        158.94        18.19 o                         
   4  10   3        126.74        120.83        17.50 o                         
   5  10   3         35.90         44.57        19.57 o                         
   6  10   3        194.66        221.61        39.40 o                         
   7  10   3       1002.20       1026.79        71.47 o                         
   8  10   3         69.18         93.07        29.48 o                         
   9  10   3        111.02        169.98        37.91 o                         
  -9  11   3         40.04         43.21        26.77 o                         
  -8  11   3        531.45        501.36        39.54 o                         
  -7  11   3        205.89        202.89        30.16 o                         
  -6  11   3        567.43        484.35        41.58 o                         
  -5  11   3         19.67         42.60        14.71 o                         
  -4  11   3       1195.69       1154.05        52.14 o                         
  -3  11   3        391.49        427.71        29.50 o                         
  -2  11   3          0.58          3.31         9.09 o                         
  -1  11   3       2071.27       2140.26        53.57 o                         
   0  11   3         14.97         34.55        11.10 o                         
   1  11   3       1252.24       1293.40        49.70 o                         
   2  11   3       1575.47       1647.90        58.81 o                         
   3  11   3        252.83        310.06        35.33 o                         
   4  11   3        183.45        187.23        34.65 o                         
   5  11   3        187.94        174.19        34.24 o                         
   6  11   3        418.16        408.71        44.70 o                         
   7  11   3          6.82        -23.44        15.63 o                         
   8  11   3          8.72          2.04        23.51 o                         
   9  11   3          6.32         24.05        25.54 o                         
  -9  12   3         37.64         48.10        29.62 o                         
  -8  12   3         60.68         23.55        44.84 o                         
  -7  12   3        110.96        166.26        27.24 o                         
  -6  12   3       1610.77       1458.91        65.51 o                         
  -5  12   3          5.02         21.50        18.82 o                         
  -4  12   3        328.07        376.02        53.53 o                         
  -3  12   3        186.52        148.73        52.99 o                         
  -2  12   3         33.27         52.04        30.30 o                         
  -1  12   3         16.91         31.53        10.99 o                         
   0  12   3        320.73        421.04        27.08 o                         
   1  12   3        278.64        268.45        29.42 o                         
   2  12   3       1194.87       1195.94        85.40 o                         
   3  12   3         12.48         16.85        22.62 o                         
   4  12   3        236.97        266.58        40.63 o                         
   5  12   3        408.38        395.39        43.34 o                         
   6  12   3        788.37        711.98        59.24 o                         
   7  12   3         29.31         16.17        23.23 o                         
   8  12   3        129.89        148.24        39.00 o                         
  -8  13   3          0.60         37.15        16.66 o                         
  -7  13   3        230.75        217.62        31.79 o                         
  -6  13   3        171.75        187.58        28.10 o                         
  -5  13   3          3.57          3.12        11.17 o                         
  -4  13   3          0.06          6.96        10.62 o                         
  -3  13   3        427.72        411.97        47.15 o                         
  -2  13   3          1.14          4.48        13.45 o                         
  -1  13   3       1512.99       1424.63        88.45 o                         
   0  13   3         55.15         90.57        17.80 o                         
   1  13   3        160.02        172.88        22.75 o                         
   2  13   3         99.04        141.98        20.89 o                         
   3  13   3        300.90        321.80        26.09 o                         
   4  13   3        215.71        278.27        42.80 o                         
   5  13   3         45.27         80.98        27.85 o                         
   6  13   3         13.96         68.48        27.72 o                         
   7  13   3          2.97         23.23        21.47 o                         
  -7  14   3        362.19        357.29        40.42 o                         
  -6  14   3        112.88        163.16        26.29 o                         
  -5  14   3        178.42        200.28        43.07 o                         
  -4  14   3        341.79        323.79        45.11 o                         
  -3  14   3         25.19         70.38        26.09 o                         
  -2  14   3       1249.00       1293.51        87.64 o                         
  -1  14   3        249.53        268.89        38.04 o                         
   0  14   3        147.61        138.52        20.95 o                         
   1  14   3        348.89        356.17        27.69 o                         
   2  14   3        151.32        203.99        25.75 o                         
   3  14   3         10.50         29.08        18.75 o                         
   4  14   3        127.82        134.65        32.20 o                         
   5  14   3         15.88         39.27        21.33 o                         
   6  14   3        351.75        345.25        53.94 o                         
   7  14   3        535.29        589.42        58.43 o                         
  -6  15   3         62.92         87.09        33.42 o                         
  -5  15   3          5.01         31.39        23.78 o                         
  -4  15   3       1000.04        856.95        75.14 o                         
  -3  15   3          1.55         18.21        18.34 o                         
  -2  15   3         22.93         51.09        24.46 o                         
  -1  15   3          0.72         18.48        16.58 o                         
   0  15   3          0.05         18.75        17.39 o                         
   1  15   3        113.71        115.03        20.27 o                         
   2  15   3        406.76        412.19        31.32 o                         
   3  15   3         16.94         50.41        20.52 o                         
   4  15   3        143.02         96.88        30.57 o                         
   5  15   3         38.53         50.95        25.54 o                         
   6  15   3         44.56         76.09        25.00 o                         
  -5  16   3          2.57         52.99        27.17 o                         
  -4  16   3        190.77        171.74        44.70 o                         
  -3  16   3        234.32        261.28        50.14 o                         
  -2  16   3        351.08        295.12        44.57 o                         
  -1  16   3          4.25         -5.57        16.71 o                         
   0  16   3        896.30        812.93        70.11 o                         
   1  16   3        222.67        256.66        46.47 o                         
   2  16   3       1408.68       1353.55        60.44 o                         
   3  16   3        260.30        300.14        46.88 o                         
   4  16   3         25.67         57.88        23.91 o                         
   5  16   3        444.73        512.65        54.49 o                         
  -3  17   3         73.84         69.57        30.57 o                         
  -2  17   3         12.54         36.28        24.05 o                         
  -1  17   3        419.00        470.80        55.44 o                         
   0  17   3         15.58         64.95        27.17 o                         
   1  17   3       1400.57       1582.52       103.13 o                         
   2  17   3        357.80        443.63        45.93 o                         
   3  17   3        125.38        137.50        35.33 o                         
  -3 -17   4         26.59         55.07        19.50 o                         
  -2 -17   4         18.30          9.24        18.07 o                         
  -1 -17   4        110.34         89.13        31.25 o                         
   0 -17   4          6.76         16.44        19.29 o                         
   1 -17   4        363.42        357.75        50.14 o                         
   2 -17   4        577.42        549.88        62.23 o                         
   3 -17   4        114.34         97.15        37.09 o                         
  -5 -16   4          7.75         24.30        14.82 o                         
  -4 -16   4         11.23         47.96        15.67 o                         
  -3 -16   4        519.43        588.60        76.02 o                         
  -2 -16   4         21.65         47.10        15.24 o                         
  -1 -16   4          6.13         41.44        25.95 o                         
   0 -16   4        979.33        845.13        72.83 o                         
   1 -16   4         11.27         20.25        21.06 o                         
   2 -16   4         73.21         41.58        23.10 o                         
   3 -16   4        369.92        316.31        45.79 o                         
   4 -16   4        373.28        402.18        52.31 o                         
   5 -16   4        144.60        152.45        41.58 o                         
  -6 -15   4         37.49         95.79        30.57 o                         
  -5 -15   4         40.20         63.32        23.51 o                         
  -4 -15   4        110.93        160.57        25.89 o                         
  -3 -15   4         91.58         75.07        17.79 o                         
  -2 -15   4        127.70        130.15        22.31 o                         
  -1 -15   4       1156.87       1257.42       141.99 o                         
   0 -15   4         59.84         96.33        29.08 o                         
   1 -15   4        848.82        848.26        72.56 o                         
   2 -15   4        172.54        172.56        39.00 o                         
   3 -15   4          1.13         30.03        19.16 o                         
   4 -15   4         80.00         88.59        29.62 o                         
   5 -15   4         81.81         79.21        28.26 o                         
   6 -15   4        107.39        168.08        42.80 o                         
  -7 -14   4          0.22         15.22        18.89 o                         
  -6 -14   4         14.46         53.13        23.91 o                         
  -5 -14   4        441.60        347.97        41.85 o                         
  -4 -14   4         64.22         74.87        24.19 o                         
  -3 -14   4        276.39        259.69        30.03 o                         
  -2 -14   4        498.89        485.11        35.12 o                         
  -1 -14   4       2176.75       2058.41        74.02 o                         
   0 -14   4        913.59        839.97        68.48 o                         
   1 -14   4        227.73        198.10        40.08 o                         
   2 -14   4       1445.41       1396.91        94.16 o                         
   3 -14   4         15.45         20.52        14.27 o                         
   4 -14   4        167.83        166.72        37.91 o                         
   5 -14   4        422.58        454.90        53.26 o                         
   6 -14   4         13.85         53.94        21.88 o                         
   7 -14   4        544.46        528.95        60.46 o                         
  -8 -13   4        777.71        745.54        68.62 o                         
  -7 -13   4        662.63        574.34        56.12 o                         
  -6 -13   4         48.24         45.52        24.05 o                         
  -5 -13   4         94.35        134.79        30.57 o                         
  -4 -13   4       1201.16       1175.98        73.92 o                         
  -3 -13   4        195.73        226.36        36.01 o                         
  -2 -13   4        608.31        615.35        36.29 o                         
  -1 -13   4        238.30        235.02        22.33 o                         
   0 -13   4         18.62         27.61        15.35 o                         
   1 -13   4         10.50          9.51        14.27 o                         
   2 -13   4         79.34        120.52        33.29 o                         
   3 -13   4          2.27         -2.17        12.09 o                         
   4 -13   4         32.76         43.89        21.20 o                         
   5 -13   4        114.32        119.30        32.75 o                         
   6 -13   4        271.22        243.08        46.33 o                         
   7 -13   4         98.26         70.42        17.78 o                         
   8 -13   4        340.07        454.59        48.44 o                         
  -9 -12   4        322.28        404.77        52.45 o                         
  -8 -12   4          6.48         19.57        21.74 o                         
  -7 -12   4         37.94         67.39        25.68 o                         
  -6 -12   4        530.84        589.01        54.21 o                         
  -5 -12   4       1089.69       1118.37        72.56 o                         
  -4 -12   4         80.12        104.21        27.17 o                         
  -3 -12   4         74.75         66.31        21.47 o                         
  -2 -12   4         14.21         31.11        15.63 o                         
  -1 -12   4         81.46         80.45        18.75 o                         
   0 -12   4          0.25         16.92         9.13 o                         
   1 -12   4        499.18        481.18        28.09 o                         
   2 -12   4        703.13        687.65        58.43 o                         
   3 -12   4        115.73        108.43        29.62 o                         
   4 -12   4         31.91         45.79        20.52 o                         
   5 -12   4          6.91          7.19        12.77 o                         
   6 -12   4         51.63         73.08        17.67 o                         
   7 -12   4        106.74         90.18        32.34 o                         
   8 -12   4         18.03          5.90        13.09 o                         
  -9 -11   4        159.09        188.46        42.66 o                         
  -8 -11   4          4.10          3.13        21.74 o                         
  -7 -11   4        331.64        289.14        48.37 o                         
  -6 -11   4        914.21        800.97        61.41 o                         
  -5 -11   4        165.25        171.74        33.56 o                         
  -4 -11   4       1426.26       1383.19        77.04 o                         
  -3 -11   4         56.88         59.65        21.20 o                         
  -2 -11   4        527.69        529.23        41.03 o                         
  -1 -11   4        166.17        172.97        27.04 o                         
   0 -11   4          1.66         13.28         8.23 o                         
   1 -11   4         40.52         80.14        14.53 o                         
   2 -11   4       2477.88       2240.28       115.08 o                         
   3 -11   4       4612.24       4637.25       122.19 o                         
   4 -11   4        659.48        584.39        53.13 o                         
   5 -11   4         12.47         17.35        12.50 o                         
   6 -11   4       1052.38        975.02        49.31 o                         
   7 -11   4         25.61         42.25        14.67 o                         
   8 -11   4        114.82        158.06        26.58 o                         
   9 -11   4         20.24         59.43        17.93 o                         
 -10 -10   4         31.74        102.31        35.73 o                         
  -9 -10   4        160.08        171.06        38.04 o                         
  -8 -10   4        183.62        189.27        40.22 o                         
  -7 -10   4          3.26          7.34        19.57 o                         
  -6 -10   4       1312.09       1332.37        78.81 o                         
  -5 -10   4        476.45        473.79        42.80 o                         
  -4 -10   4         40.91         66.85        19.70 o                         
  -3 -10   4          6.44         -2.31        11.01 o                         
  -2 -10   4         40.40         34.78        14.95 o                         
  -1 -10   4         23.53         36.82        12.91 o                         
   0 -10   4        123.60        124.69        16.75 o                         
   1 -10   4        597.25        600.29        29.03 o                         
   2 -10   4        250.89        289.11        15.29 o                         
   3 -10   4        208.45        231.63        19.79 o                         
   4 -10   4         12.84         32.70        11.34 o                         
   5 -10   4        118.72        128.69        20.55 o                         
   6 -10   4        387.68        349.41        28.75 o                         
   7 -10   4        236.59        213.96        27.90 o                         
   8 -10   4        195.75        302.57        31.85 o                         
   9 -10   4        106.91        105.48        21.67 o                         
 -10  -9   4         97.64        117.12        32.88 o                         
  -9  -9   4        165.00        230.44        41.58 o                         
  -8  -9   4        131.51         91.85        28.13 o                         
  -7  -9   4          0.89         -2.17        17.12 o                         
  -6  -9   4       1094.18       1085.36        68.62 o                         
  -5  -9   4        600.22        510.34        42.66 o                         
  -4  -9   4        957.56       1039.16        60.33 o                         
  -3  -9   4        155.30        142.80        25.95 o                         
  -2  -9   4       9152.61       9500.39       286.96 o                         
  -1  -9   4         13.18         33.02        12.91 o                         
   0  -9   4          5.36         26.09         9.65 o                         
   1  -9   4        477.76        484.31        45.20 o                         
   2  -9   4         19.96         15.10         5.62 o                         
   3  -9   4        306.21        267.94        32.07 o                         
   4  -9   4        180.75        190.32        20.15 o                         
   5  -9   4       1444.26       1422.95        70.31 o                         
   6  -9   4       1915.85       1749.57        94.77 o                         
   7  -9   4        386.94        373.22        42.73 o                         
   8  -9   4        200.89        222.86        30.24 o                         
   9  -9   4          0.20         14.56        14.55 o                         
  10  -9   4         63.99         28.40        26.77 o                         
 -10  -8   4         69.56        111.69        34.24 o                         
  -9  -8   4          1.06          8.70        22.69 o                         
  -8  -8   4        112.35         88.73        27.31 o                         
  -7  -8   4       1671.14       1578.57        86.28 o                         
  -6  -8   4        396.73        360.20        38.18 o                         
  -5  -8   4        308.28        223.65        29.21 o                         
  -4  -8   4        144.75        159.65        26.50 o                         
  -3  -8   4        708.40        676.78        43.62 o                         
  -2  -8   4        180.02        186.42        20.79 o                         
  -1  -8   4       1030.61        980.19        49.05 o                         
   0  -8   4        240.20        241.12        12.53 o                         
   1  -8   4        920.90        917.82        26.32 o                         
   2  -8   4        217.56        266.15        13.45 o                         
   3  -8   4          0.45          0.42         8.39 o                         
   4  -8   4         39.25         30.21        11.11 o                         
   5  -8   4         71.28         68.76        14.70 o                         
   6  -8   4         70.40         89.64        19.29 o                         
   7  -8   4         66.78         57.92        16.57 o                         
   8  -8   4        360.69        415.79        32.52 o                         
   9  -8   4         46.94         84.51        28.40 o                         
  10  -8   4         17.19         65.08        28.40 o                         
 -11  -7   4         50.18        137.10        35.33 o                         
 -10  -7   4         84.66        112.50        32.07 o                         
  -9  -7   4        961.56        920.13        66.58 o                         
  -8  -7   4         14.44         22.96        19.84 o                         
  -7  -7   4        737.91        768.50        55.84 o                         
  -6  -7   4       1314.29       1283.05        69.70 o                         
  -5  -7   4        181.25        195.79        30.57 o                         
  -4  -7   4        103.57        117.26        21.60 o                         
  -3  -7   4        822.03        878.42        48.64 o                         
  -2  -7   4        433.41        398.38        29.21 o                         
  -1  -7   4          0.48         11.01         8.15 o                         
   0  -7   4          2.07         21.07         5.23 o                         
   1  -7   4        727.77        717.86        31.68 o                         
   2  -7   4       1289.88       1344.82        33.45 o                         
   3  -7   4        353.70        415.05        17.75 o                         
   4  -7   4        961.41        951.63        39.89 o                         
   5  -7   4        113.51        128.98        24.86 o                         
   6  -7   4        289.22        292.27        24.18 o                         
   7  -7   4         60.79         52.19        17.94 o                         
   8  -7   4        268.65        324.63        30.52 o                         
   9  -7   4         70.08         96.47        30.71 o                         
  10  -7   4        111.28        155.17        40.35 o                         
 -11  -6   4          2.88          0.14        19.57 o                         
 -10  -6   4       1068.58       1056.69        73.24 o                         
  -9  -6   4         17.26         13.18        17.53 o                         
  -8  -6   4       1744.83       1890.40        93.75 o                         
  -7  -6   4        138.52        157.07        30.03 o                         
  -6  -6   4         82.02        119.12        14.85 o                         
  -5  -6   4        151.62        166.46        14.52 o                         
  -4  -6   4       1323.17       1368.47        38.87 o                         
  -3  -6   4       2042.60       2173.84        85.19 o                         
  -2  -6   4        107.32         99.32        17.66 o                         
  -1  -6   4       6326.73       6759.83       202.04 o                         
   0  -6   4        235.52        239.33        19.57 o                         
   1  -6   4       5427.79       6068.24       124.70 o                         
   2  -6   4        372.10        377.05        17.84 o                         
   3  -6   4       1014.49       1134.32        29.10 o                         
   4  -6   4        483.26        472.58        16.66 o                         
   5  -6   4        428.69        407.82        26.10 o                         
   6  -6   4       2742.06       2653.84        82.72 o                         
   7  -6   4        435.72        408.66        29.19 o                         
   8  -6   4         51.97         68.37        16.50 o                         
   9  -6   4        122.40        212.51        43.07 o                         
  10  -6   4        215.62        226.09        46.88 o                         
  11  -6   4        237.77        383.43        61.69 o                         
 -11  -5   4          9.42         53.94        26.22 o                         
 -10  -5   4          4.97         11.01        17.53 o                         
  -9  -5   4         19.19         42.12        21.74 o                         
  -8  -5   4       2605.97       2691.55        79.40 o                         
  -7  -5   4        251.31        288.94        21.66 o                         
  -6  -5   4          0.08         12.19         8.16 o                         
  -5  -5   4        753.80        763.22        29.82 o                         
  -4  -5   4        553.70        624.89        23.96 o                         
  -3  -5   4        960.87        995.32        29.29 o                         
  -2  -5   4        357.04        332.62        25.00 o                         
  -1  -5   4       3544.28       3542.75        84.24 o                         
   0  -5   4          0.75         -1.37         3.87 o                         
   1  -5   4        872.05        829.54        40.97 o                         
   2  -5   4        173.06        183.71        11.12 o                         
   3  -5   4       5374.34       5776.19       105.04 o                         
   4  -5   4         15.43         28.14         6.01 o                         
   5  -5   4        305.79        304.27        43.62 o                         
   6  -5   4        188.67        172.79        19.26 o                         
   7  -5   4        549.08        526.03        32.64 o                         
   8  -5   4         48.41         52.68        14.78 o                         
   9  -5   4        405.86        346.61        52.31 o                         
  10  -5   4         24.87         84.78        32.47 o                         
  11  -5   4         56.22        102.45        36.96 o                         
 -10  -4   4         23.53         40.76        20.11 o                         
  -9  -4   4          1.47         -6.30         9.85 o                         
  -8  -4   4       1132.59       1086.19        53.60 o                         
  -7  -4   4          4.66          4.85        11.21 o                         
  -6  -4   4         68.64         89.98        14.12 o                         
  -5  -4   4          5.45          5.98         6.00 o                         
  -4  -4   4        695.91        736.93        27.49 o                         
  -3  -4   4          2.64          1.21         6.39 o                         
  -2  -4   4        688.82        683.35        21.24 o                         
  -1  -4   4       1372.67       1381.64        33.92 o                         
   0  -4   4         11.54          0.12         4.48 o                         
   2  -4   4        147.05        156.98         9.60 o                         
   3  -4   4         93.41        114.95         9.05 o                         
   4  -4   4        514.10        506.76        17.95 o                         
   5  -4   4        179.80        187.61        16.52 o                         
   6  -4   4        456.86        450.66        27.33 o                         
   7  -4   4        608.78        578.07        46.74 o                         
   8  -4   4          8.72         12.77        16.30 o                         
   9  -4   4        173.36        246.88        46.47 o                         
  10  -4   4        515.14        425.28        51.90 o                         
  11  -4   4        288.52        350.28        59.24 o                         
 -11  -3   4        300.00        313.73        48.37 o                         
 -10  -3   4         37.37         68.59        18.68 o                         
  -9  -3   4        359.03        357.75        27.04 o                         
  -8  -3   4        901.84        886.41        39.79 o                         
  -7  -3   4        102.39        132.18        18.08 o                         
  -6  -3   4        589.19        573.94        27.74 o                         
  -5  -3   4      10889.83      12272.62       248.11 o                         
  -4  -3   4         62.86         82.89        11.24 o                         
  -3  -3   4        737.39        683.73        28.67 o                         
  -2  -3   4       3795.23       3930.11        83.72 o                         
  -1  -3   4       2247.29       2153.14        52.45 o                         
   0  -3   4          9.15          9.45         3.58 o                         
   1  -3   4       6550.87       6987.96       196.74 o                         
   2  -3   4       1398.49       1546.19        34.11 o                         
   3  -3   4       2602.40       2771.35        55.34 o                         
   4  -3   4        620.36        705.23        21.63 o                         
   5  -3   4         24.76         35.80         7.28 o                         
   6  -3   4        300.64        332.65        16.43 o                         
   7  -3   4        278.09        259.65        40.63 o                         
   8  -3   4        470.60        488.60        49.59 o                         
   9  -3   4         39.61         59.38        26.09 o                         
  10  -3   4        186.60        239.00        45.93 o                         
  11  -3   4        923.72        877.60        74.73 o                         
 -12  -2   4        558.47        739.29        66.44 o                         
 -11  -2   4         67.78         97.83        28.67 o                         
 -10  -2   4        322.25        316.58        48.78 o                         
  -9  -2   4        115.25        160.58        21.90 o                         
  -8  -2   4       1497.60       1456.72        53.09 o                         
  -7  -2   4         33.91         33.94        11.40 o                         
  -6  -2   4        545.84        502.38        25.85 o                         
  -5  -2   4        121.53        112.67        14.12 o                         
  -4  -2   4       1802.71       1976.57        56.59 o                         
  -3  -2   4         91.32         73.82         9.36 o                         
  -2  -2   4        105.68         95.96         8.45 o                         
  -1  -2   4       1802.75       1736.17        56.32 o                         
   0  -2   4      28894.02      30743.21       820.95 o                         
   1  -2   4       4523.00       4523.58        93.67 o                         
   2  -2   4        332.25        304.57        11.91 o                         
   3  -2   4        565.74        550.03        21.29 o                         
   4  -2   4         97.49         96.72         8.83 o                         
   5  -2   4        294.15        345.17        21.02 o                         
   6  -2   4        611.19        663.43        23.60 o                         
   7  -2   4        361.88        374.74        40.22 o                         
   8  -2   4        650.72        607.90        53.13 o                         
   9  -2   4         12.92         27.04        21.06 o                         
  10  -2   4          9.38          9.38        20.79 o                         
  11  -2   4        177.41        187.10        41.44 o                         
 -12  -1   4         43.10         91.17        32.20 o                         
 -11  -1   4        268.65        268.35        46.33 o                         
 -10  -1   4        933.74        782.90        63.72 o                         
  -9  -1   4       1419.46       1416.29        53.95 o                         
  -8  -1   4        254.79        222.15        36.41 o                         
  -7  -1   4        140.82        163.35        18.66 o                         
  -6  -1   4        308.68        327.25        20.71 o                         
  -5  -1   4          8.27         13.90         7.68 o                         
  -4  -1   4        798.25        795.28        28.41 o                         
  -3  -1   4        979.75        944.48        29.80 o                         
  -2  -1   4       3162.20       2769.65        62.40 o                         
  -1  -1   4      24202.09      24660.80       464.84 o                         
   0  -1   4         13.98         14.58         4.85 o                         
   1  -1   4      28163.88      29079.38       546.18 o                         
   2  -1   4        784.75        769.91        19.95 o                         
   3  -1   4       2142.55       2081.59        54.48 o                         
   4  -1   4       2011.41       2092.68        51.39 o                         
   5  -1   4         34.52         53.62         7.88 o                         
   6  -1   4          1.05         -2.42        12.91 o                         
   7  -1   4         27.12         30.90        18.82 o                         
   8  -1   4        382.48        382.75        42.66 o                         
   9  -1   4         18.41         12.64        18.89 o                         
  10  -1   4        690.86        767.41        65.76 o                         
  11  -1   4         42.71         65.36        27.17 o                         
 -12   0   4         10.45         20.25        26.09 o                         
 -11   0   4        126.58        149.19        37.09 o                         
 -10   0   4        117.59         81.93        29.76 o                         
  -9   0   4       1510.74       1349.36        82.20 o                         
  -8   0   4        480.27        518.12        29.41 o                         
  -7   0   4        437.70        464.32        47.76 o                         
  -6   0   4         29.99         34.42         9.65 o                         
  -5   0   4        274.49        225.14        26.50 o                         
  -4   0   4        118.75        110.90        28.94 o                         
  -3   0   4          0.08          4.97         5.64 o                         
  -2   0   4       2341.37       2296.85        54.14 o                         
  -1   0   4      18239.05      18669.84       354.76 o                         
   0   0   4     134316.12     133069.50      2898.31 o                         
   1   0   4      10064.80      10361.07       201.62 o                         
   2   0   4        837.08        862.15        25.36 o                         
   3   0   4         92.27        101.34         6.94 o                         
   4   0   4        176.88        235.08        15.23 o                         
   5   0   4        173.63        145.79        24.46 o                         
   6   0   4         36.15         39.20        10.33 o                         
   7   0   4          6.44         12.92        10.48 o                         
   8   0   4          2.17          7.66        10.41 o                         
   9   0   4       2945.92       2713.25       127.04 o                         
  10   0   4          1.16         22.96        18.75 o                         
  11   0   4         92.50        107.07        32.34 o                         
 -12   1   4          0.37         12.77        23.10 o                         
 -11   1   4         27.18         37.37        24.86 o                         
 -10   1   4        688.66        546.48        55.84 o                         
  -9   1   4        782.29        721.49        60.33 o                         
  -8   1   4        901.28        853.83        62.64 o                         
  -7   1   4       1474.48       1486.82        49.00 o                         
  -6   1   4         43.97         80.82        12.13 o                         
  -5   1   4       1311.31       1371.85        42.08 o                         
  -4   1   4       4086.77       4383.86        97.56 o                         
  -3   1   4        157.99         91.03        33.90 o                         
  -2   1   4         48.06         46.91         7.61 o                         
  -1   1   4        518.35        445.40        16.91 o                         
   0   1   4          2.30          3.60         4.04 o                         
   1   1   4         80.73         85.36         8.26 o                         
   2   1   4          1.81          3.37         5.26 o                         
   3   1   4       1369.94       1339.57        38.55 o                         
   4   1   4        958.10        941.05        32.47 o                         
   5   1   4         41.62         48.31        13.66 o                         
   6   1   4        130.49        133.09        16.42 o                         
   7   1   4         98.66        106.38        16.87 o                         
   8   1   4       1088.50        985.08        65.49 o                         
   9   1   4         90.01        115.63        31.39 o                         
  10   1   4         55.82         35.46        21.88 o                         
  11   1   4        303.24        295.12        52.04 o                         
 -12   2   4         23.58         71.06        35.19 o                         
 -11   2   4        172.72        246.20        48.51 o                         
 -10   2   4        370.22        461.97        52.72 o                         
  -9   2   4          3.35         34.65        22.69 o                         
  -8   2   4        320.21        321.61        41.85 o                         
  -7   2   4        169.49        211.01        17.51 o                         
  -6   2   4         10.33         34.52         9.51 o                         
  -5   2   4        513.20        458.59        25.88 o                         
  -4   2   4         78.36         98.40         9.94 o                         
  -3   2   4       1732.87       1596.59        57.20 o                         
  -2   2   4        125.45        103.93        12.84 o                         
  -1   2   4       4182.05       3954.43        84.78 o                         
   0   2   4      40958.04      42827.14       800.58 o                         
   1   2   4         58.58         70.40         8.40 o                         
   2   2   4       1471.14       1410.81        45.04 o                         
   3   2   4       1097.45       1095.59        34.20 o                         
   4   2   4       2723.56       2684.90        67.73 o                         
   5   2   4        306.73        367.79        40.15 o                         
   6   2   4       1567.57       1680.09        53.46 o                         
   7   2   4        584.51        569.93        30.74 o                         
   8   2   4       2543.74       2300.75       158.77 o                         
   9   2   4          0.76         13.96        14.61 o                         
  10   2   4         42.91         80.03        27.58 o                         
  11   2   4          3.43          1.90        17.66 o                         
 -12   3   4         75.86        105.98        37.50 o                         
 -11   3   4         10.65         31.11        24.86 o                         
 -10   3   4        572.40        562.92        57.61 o                         
  -9   3   4       2368.72       2268.40       116.99 o                         
  -8   3   4       1891.80       1726.00        95.93 o                         
  -7   3   4        675.15        643.63        54.08 o                         
  -6   3   4        468.06        469.36        22.24 o                         
  -5   3   4        229.42        217.83        18.48 o                         
  -4   3   4        851.28        900.94        28.98 o                         
  -3   3   4        204.27        202.42        12.74 o                         
  -2   3   4       3266.77       3139.97        71.29 o                         
  -1   3   4      26936.96      27987.35       455.89 o                         
   0   3   4          5.41          1.14         2.54 o                         
   1   3   4      27612.82      28902.63       468.63 o                         
   2   3   4       2230.56       2050.27        54.14 o                         
   3   3   4        366.16        345.07        18.27 o                         
   4   3   4         19.37         25.45         7.57 o                         
   5   3   4        617.96        680.94        29.63 o                         
   6   3   4        159.42        201.37        20.18 o                         
   7   3   4         24.18         18.00        10.81 o                         
   8   3   4       1448.67       1285.43        50.42 o                         
   9   3   4       1417.59       1439.14        56.39 o                         
  10   3   4        519.07        627.19        56.25 o                         
  11   3   4        228.55        224.46        40.35 o                         
 -11   4   4          0.21        -13.18        19.84 o                         
 -10   4   4          3.77          1.49        20.52 o                         
  -9   4   4          0.36        -25.88        17.26 o                         
  -8   4   4        142.89        189.68        39.40 o                         
  -7   4   4       1157.87       1103.70        71.74 o                         
  -6   4   4         39.79         16.85        16.85 o                         
  -5   4   4        151.08        131.09        11.47 o                         
  -4   4   4         10.87         11.47         5.23 o                         
  -3   4   4       1013.16       1082.85        35.85 o                         
  -2   4   4       3904.45       4030.16        76.52 o                         
  -1   4   4          0.56         -1.68         4.07 o                         
   0   4   4        189.49        134.62         9.03 o                         
   1   4   4        382.09        421.19        14.85 o                         
   2   4   4        313.00        266.71        21.74 o                         
   3   4   4       1404.33       1445.00        50.28 o                         
   4   4   4        325.53        303.95        23.64 o                         
   5   4   4          1.85          8.11         7.00 o                         
   6   4   4         79.28         95.72        15.78 o                         
   7   4   4        315.60        286.18        35.46 o                         
   8   4   4       1136.60       1088.64        46.13 o                         
   9   4   4         59.85         73.49        17.35 o                         
  10   4   4          7.56         25.85        14.12 o                         
  11   4   4        117.17        133.84        34.10 o                         
 -11   5   4         14.31         20.79        21.74 o                         
 -10   5   4          0.12         -0.95        19.70 o                         
  -9   5   4        175.91        134.79        39.40 o                         
  -8   5   4        470.70        534.80        54.62 o                         
  -7   5   4        977.38        991.47        68.89 o                         
  -6   5   4        133.83        143.21        31.66 o                         
  -5   5   4          2.82          5.11         5.58 o                         
  -4   5   4        478.41        451.68        20.65 o                         
  -3   5   4        845.65        892.08        25.64 o                         
  -2   5   4         56.27         81.31        13.18 o                         
  -1   5   4         19.66         33.48         7.35 o                         
   0   5   4          1.75          5.20         4.30 o                         
   1   5   4        709.62        705.94        21.13 o                         
   2   5   4          0.78          2.14         3.87 o                         
   3   5   4       5064.14       5122.00       125.15 o                         
   4   5   4        143.43        160.69        17.75 o                         
   5   5   4        119.66        158.43        17.62 o                         
   6   5   4         90.05        101.87        15.56 o                         
   7   5   4        418.79        409.31        26.68 o                         
   8   5   4        199.27        195.28        24.01 o                         
   9   5   4         18.65         32.07        13.42 o                         
  10   5   4        488.72        482.03        34.17 o                         
 -11   6   4        107.87        194.84        44.02 o                         
 -10   6   4        138.26        119.43        37.91 o                         
  -9   6   4          5.34         35.46        26.36 o                         
  -8   6   4         76.01         98.24        29.76 o                         
  -7   6   4         31.34          7.61        18.61 o                         
  -6   6   4         21.75         32.07        20.65 o                         
  -5   6   4       1797.69       1884.25       105.10 o                         
  -4   6   4       6031.16       6090.84       113.18 o                         
  -3   6   4        163.53        118.89         9.79 o                         
  -2   6   4         27.04         18.96         5.90 o                         
  -1   6   4       3816.36       4334.50        83.16 o                         
   0   6   4       1183.18       1237.30        31.91 o                         
   1   6   4       2621.77       2838.78        73.47 o                         
   2   6   4       1913.33       1782.49        74.77 o                         
   3   6   4        980.60        999.23        27.47 o                         
   4   6   4          8.56         22.40         5.85 o                         
   5   6   4       1229.09       1267.32        67.19 o                         
   6   6   4       2338.62       2209.57        75.68 o                         
   7   6   4        611.01        583.49        31.69 o                         
   8   6   4         92.13         85.39        16.72 o                         
   9   6   4        110.77         96.81        42.53 o                         
  10   6   4          1.25         38.45        21.47 o                         
  11   6   4         38.15        107.20        29.48 o                         
 -11   7   4        254.97        398.52        66.58 o                         
 -10   7   4         36.00         42.80        28.26 o                         
  -9   7   4          7.67         52.85        27.72 o                         
  -8   7   4         14.66         -5.71        18.34 o                         
  -7   7   4        161.25         67.53        28.26 o                         
  -6   7   4         73.07         74.03        23.78 o                         
  -5   7   4         63.88         87.11        17.42 o                         
  -4   7   4       1093.14       1001.29        99.53 o                         
  -3   7   4       3430.03       3606.85        73.62 o                         
  -2   7   4        209.30        233.74        14.21 o                         
  -1   7   4          1.65          3.40         4.85 o                         
   0   7   4          5.99         -3.66         3.84 o                         
   1   7   4         98.48        118.54        13.59 o                         
   2   7   4       1133.61       1185.93        45.25 o                         
   3   7   4         49.06         45.82         7.70 o                         
   4   7   4        273.95        297.74        20.38 o                         
   5   7   4        955.19        951.33        37.67 o                         
   6   7   4       1553.88       1537.60        61.89 o                         
   7   7   4         46.73         71.99        14.07 o                         
   8   7   4        539.52        504.63        48.64 o                         
   9   7   4          0.32         34.92        20.52 o                         
  10   7   4        112.53        119.30        33.56 o                         
 -10   8   4          0.30         33.15        23.37 o                         
  -9   8   4        246.15        381.12        49.05 o                         
  -8   8   4       2310.54       2214.46       119.02 o                         
  -7   8   4         60.98         51.09        25.95 o                         
  -6   8   4        380.54        379.83        30.98 o                         
  -5   8   4         25.06         17.86        10.80 o                         
  -4   8   4        177.62        154.02        21.63 o                         
  -3   8   4       1066.42       1105.14        32.30 o                         
  -2   8   4       1298.70       1365.62        36.99 o                         
  -1   8   4        277.01        264.86        15.13 o                         
   0   8   4        428.04        440.91        19.00 o                         
   1   8   4         86.56         87.14        15.01 o                         
   2   8   4       1912.26       1944.59        48.91 o                         
   3   8   4       3612.41       3943.93        80.08 o                         
   4   8   4        728.27        669.14        50.66 o                         
   5   8   4         18.58         27.18         9.61 o                         
   6   8   4         24.06         62.91        24.05 o                         
   7   8   4          0.33          0.14        17.80 o                         
   8   8   4        150.77        176.36        36.69 o                         
   9   8   4         22.85         16.44        21.20 o                         
  10   8   4         74.72        105.71        33.15 o                         
 -10   9   4          0.98         22.96        23.23 o                         
  -9   9   4         15.84         39.13        23.78 o                         
  -8   9   4         91.03         94.84        32.61 o                         
  -7   9   4       4509.90       4396.36       133.33 o                         
  -6   9   4       1516.85       1339.15        78.67 o                         
  -5   9   4       3701.40       3615.76       109.08 o                         
  -4   9   4        592.83        550.58        47.76 o                         
  -3   9   4        211.83        188.31        27.79 o                         
  -2   9   4        460.76        441.70        20.32 o                         
  -1   9   4         14.60         15.57         5.66 o                         
   0   9   4         12.29         20.71         6.98 o                         
   1   9   4         42.51         68.86        14.63 o                         
   2   9   4       1975.02       2006.08        67.17 o                         
   3   9   4       1019.21       1057.96        32.53 o                         
   4   9   4         21.90         17.59        26.50 o                         
   5   9   4         67.07         77.99        22.83 o                         
   6   9   4         35.34         58.97        24.86 o                         
   7   9   4          6.28         -7.88        17.53 o                         
   8   9   4        154.57        171.34        35.73 o                         
   9   9   4          0.57         23.10        21.88 o                         
  10   9   4         28.57         37.64        24.32 o                         
 -10  10   4        425.53        485.20        59.10 o                         
  -9  10   4         18.87         59.92        28.26 o                         
  -8  10   4        204.92        222.15        45.38 o                         
  -7  10   4       1824.79       1706.34        73.18 o                         
  -6  10   4         44.51         72.30        21.88 o                         
  -5  10   4         19.82         20.15        12.17 o                         
  -4  10   4        163.74        196.33        23.68 o                         
  -3  10   4        153.84        143.49        20.87 o                         
  -2  10   4         25.58         23.45         7.93 o                         
  -1  10   4         86.06         86.09        12.15 o                         
   0  10   4        480.76        480.19        21.72 o                         
   1  10   4        212.11        210.73        15.08 o                         
   2  10   4         33.20         16.28        14.55 o                         
   3  10   4       1376.14       1531.59       122.42 o                         
   4  10   4         95.21        118.48        28.26 o                         
   5  10   4          0.62         16.85        17.80 o                         
   6  10   4       1508.23       1342.83        81.25 o                         
   7  10   4         60.97         60.06        26.63 o                         
   8  10   4        210.71        211.69        41.85 o                         
   9  10   4         75.32        116.04        33.97 o                         
  -9  11   4          0.00         18.21        21.60 o                         
  -8  11   4         78.52         77.40        20.51 o                         
  -7  11   4        602.99        570.69        41.05 o                         
  -6  11   4        130.28        141.17        24.54 o                         
  -5  11   4          1.35         23.91        12.55 o                         
  -4  11   4        580.76        514.01        40.69 o                         
  -3  11   4        627.41        636.40        36.77 o                         
  -1  11   4          0.09          5.68         7.01 o                         
   0  11   4         16.54         15.32         7.88 o                         
   1  11   4          3.96          9.08         8.10 o                         
   2  11   4         42.60         42.47        11.96 o                         
   3  11   4       2036.70       2004.28        67.72 o                         
   4  11   4       2419.73       2201.83       104.35 o                         
   5  11   4       1698.26       1674.50        90.49 o                         
   6  11   4       1752.15       1591.62        91.44 o                         
   7  11   4         10.28         25.95        20.65 o                         
   8  11   4         80.09        103.26        30.71 o                         
   9  11   4          2.28          6.39        22.15 o                         
  -8  12   4        363.72        421.49        37.36 o                         
  -7  12   4        659.41        595.46       104.96 o                         
  -6  12   4        499.37        503.97        38.31 o                         
  -5  12   4        765.22        723.01        47.62 o                         
  -4  12   4        380.42        392.25        66.71 o                         
  -3  12   4          7.74         17.32        11.26 o                         
  -2  12   4        658.43        668.03        36.83 o                         
  -1  12   4        209.92        215.74        20.01 o                         
   0  12   4        613.88        575.35        32.48 o                         
   1  12   4        125.01        123.90        18.51 o                         
   2  12   4        288.73        294.88        24.07 o                         
   3  12   4        434.16        429.47        28.73 o                         
   4  12   4        369.42        393.35        42.94 o                         
   5  12   4         78.54        152.99        34.65 o                         
   6  12   4          8.21         22.55        19.43 o                         
   7  12   4        159.63        198.24        41.98 o                         
   8  12   4          9.63         52.99        27.99 o                         
  -8  13   4        619.34        621.63        67.80 o                         
  -7  13   4         53.87         87.60        22.41 o                         
  -6  13   4        313.62        254.33        33.56 o                         
  -5  13   4        421.12        465.72        35.86 o                         
  -4  13   4        350.07        310.09        30.98 o                         
  -3  13   4        107.57        128.94        33.29 o                         
  -2  13   4          5.78         -3.40        12.23 o                         
  -1  13   4        343.88        350.01        41.31 o                         
   0  13   4         52.82         57.74        14.11 o                         
   1  13   4         44.07         48.99        13.17 o                         
   2  13   4         13.76         28.32        15.90 o                         
   3  13   4        323.01        308.84        37.37 o                         
   4  13   4        446.58        369.44        41.85 o                         
   5  13   4        180.88        299.33        46.33 o                         
   6  13   4        141.12        172.29        39.13 o                         
   7  13   4        372.28        357.89        55.16 o                         
  -7  14   4          7.04         40.00        17.29 o                         
  -6  14   4         11.59         40.86        15.83 o                         
  -5  14   4        178.55        254.22        48.78 o                         
  -4  14   4         74.36        148.65        37.37 o                         
  -3  14   4        224.59        169.43        38.04 o                         
  -2  14   4        362.77        366.72        45.65 o                         
  -1  14   4        115.89        148.92        35.19 o                         
   0  14   4       3699.77       3850.12       112.24 o                         
   1  14   4         20.37         22.25        18.14 o                         
   2  14   4         37.30         82.73        16.57 o                         
   3  14   4          0.26         12.77        17.39 o                         
   4  14   4          0.37          8.02        15.49 o                         
   5  14   4         45.95         60.46        26.09 o                         
   6  14   4         10.83         51.77        26.63 o                         
  -6  15   4          0.54         19.84        22.55 o                         
  -5  15   4         41.80         72.96        28.94 o                         
  -4  15   4        135.53        176.91        41.17 o                         
  -3  15   4         23.40         56.39        24.46 o                         
  -2  15   4       1180.55       1111.31        83.29 o                         
  -1  15   4         35.34         56.12        24.73 o                         
   0  15   4          0.02         20.92        18.61 o                         
   1  15   4         11.93         37.08        16.58 o                         
   2  15   4       1465.21       1466.17        61.55 o                         
   3  15   4         58.07        104.89        27.04 o                         
   4  15   4         68.55        129.49        32.34 o                         
   5  15   4        184.60        215.77        42.80 o                         
   6  15   4          5.89        -12.91        18.61 o                         
  -5  16   4          0.27         28.81        25.00 o                         
  -4  16   4         26.36         24.05        22.55 o                         
  -3  16   4        351.00        403.95        51.36 o                         
  -2  16   4        985.09       1036.03        82.75 o                         
  -1  16   4        125.42        173.10        41.03 o                         
   0  16   4        420.69        549.34        56.79 o                         
   1  16   4         10.93         22.83        18.75 o                         
   2  16   4          8.29          5.84        17.66 o                         
   3  16   4        302.63        364.55        41.85 o                         
   4  16   4         47.72        147.01        32.88 o                         
  -3  17   4         65.58         61.14        29.35 o                         
  -2  17   4        399.05        488.74        57.88 o                         
  -1  17   4        722.49        797.85        72.01 o                         
   0  17   4         18.59         47.83        25.54 o                         
   1  17   4         40.45         66.17        27.17 o                         
   2  17   4         24.00         82.34        25.54 o                         
  -3 -17   5        202.98        190.20        29.82 o                         
  -2 -17   5        803.52        765.51        72.15 o                         
  -1 -17   5        893.32        841.46        76.09 o                         
   0 -17   5          0.25         22.28        20.38 o                         
   1 -17   5        673.53        667.14        68.48 o                         
   2 -17   5        285.82        313.46        56.79 o                         
   3 -17   5        541.43        541.05        62.09 o                         
  -5 -16   5        261.75        308.84        49.87 o                         
  -4 -16   5        314.72        330.39        30.94 o                         
  -3 -16   5        296.03        294.89        36.21 o                         
  -2 -16   5         74.80         86.78        27.38 o                         
  -1 -16   5        557.99        471.07        54.49 o                         
   0 -16   5       1418.40       1416.48        98.51 o                         
   1 -16   5        393.36        449.88        54.08 o                         
   2 -16   5       1435.13       1282.10        95.52 o                         
   3 -16   5         43.09         60.87        24.05 o                         
   4 -16   5         90.20         77.18        27.04 o                         
  -6 -15   5         13.26         24.86        18.75 o                         
  -5 -15   5         34.00         43.34        20.38 o                         
  -4 -15   5        895.24        895.81        67.39 o                         
  -3 -15   5          9.17         16.23        12.24 o                         
  -2 -15   5        119.00        143.87        22.52 o                         
  -1 -15   5         18.06         39.34        14.09 o                         
   0 -15   5          8.30         24.46        19.29 o                         
   1 -15   5          0.44          6.93        16.44 o                         
   2 -15   5        369.94        360.34        47.15 o                         
   3 -15   5          0.02        -11.14        10.33 o                         
   4 -15   5         86.54        102.99        33.15 o                         
   5 -15   5          3.20         22.96        18.89 o                         
   6 -15   5         24.16         40.22        25.14 o                         
  -7 -14   5        198.63        153.67        38.45 o                         
  -6 -14   5          4.70         -1.49        13.86 o                         
  -5 -14   5        143.65        146.61        33.02 o                         
  -4 -14   5          7.92         22.42        18.89 o                         
  -3 -14   5          2.04         19.43        16.03 o                         
  -2 -14   5       2971.94       2785.05        92.41 o                         
  -1 -14   5       1794.74       1739.54        75.07 o                         
   0 -14   5        698.77        673.80        61.55 o                         
   1 -14   5       1284.73       1264.44        87.50 o                         
   2 -14   5       2955.34       2609.17       140.36 o                         
   3 -14   5          9.36          5.03        14.40 o                         
   4 -14   5        861.00        738.34        67.66 o                         
   5 -14   5          1.39         31.25        20.52 o                         
   6 -14   5         16.91         32.07        22.01 o                         
   7 -14   5        332.30        206.12        46.06 o                         
  -8 -13   5        512.32        502.60        56.25 o                         
  -7 -13   5         68.91         53.26        23.37 o                         
  -6 -13   5         35.77         17.39        17.26 o                         
  -5 -13   5         99.58        148.78        32.88 o                         
  -4 -13   5         38.49         65.36        23.23 o                         
  -3 -13   5          1.11         21.06        15.35 o                         
  -2 -13   5         59.92         68.48        20.25 o                         
  -1 -13   5        406.83        363.00        27.17 o                         
   0 -13   5         17.73         29.67        11.82 o                         
   1 -13   5        630.13        541.73        52.99 o                         
   2 -13   5          0.06          4.08        13.32 o                         
   3 -13   5        590.14        575.42        56.66 o                         
   4 -13   5        451.03        401.10        47.69 o                         
   5 -13   5          1.33         10.60        15.22 o                         
   6 -13   5        718.24        628.69        62.64 o                         
   7 -13   5        222.48        202.18        41.98 o                         
  -8 -12   5         36.49        163.86        37.37 o                         
  -7 -12   5         11.21         -5.98        14.95 o                         
  -6 -12   5        424.46        382.35        43.34 o                         
  -5 -12   5        170.41        178.13        35.60 o                         
  -4 -12   5         22.96         20.38        17.66 o                         
  -3 -12   5        300.29        337.64        36.41 o                         
  -2 -12   5        762.00        748.66        50.82 o                         
  -1 -12   5       1061.10       1061.58        59.65 o                         
   0 -12   5       2913.48       2829.99        85.73 o                         
   1 -12   5        398.04        441.33        54.96 o                         
   2 -12   5        474.01        418.90        45.11 o                         
   3 -12   5        917.74        860.49        67.66 o                         
   4 -12   5        422.82        401.51        46.33 o                         
   5 -12   5        249.01        251.33        26.74 o                         
   6 -12   5        479.15        421.16        33.01 o                         
   7 -12   5        503.74        543.40        39.47 o                         
   8 -12   5        117.22        136.31        28.74 o                         
  -9 -11   5        383.53        407.89        51.09 o                         
  -8 -11   5          6.14         51.22        28.13 o                         
  -7 -11   5       2419.47       2290.82       116.44 o                         
  -6 -11   5       1276.33       1082.37        72.15 o                         
  -5 -11   5        372.72        330.44        38.45 o                         
  -4 -11   5        993.93       1035.08        64.81 o                         
  -3 -11   5       4867.68       4847.96       173.51 o                         
  -2 -11   5       2107.52       2168.26        94.84 o                         
  -1 -11   5       1566.59       1512.27        72.42 o                         
   0 -11   5          4.05         20.51         8.55 o                         
   1 -11   5       2716.93       2621.87        77.87 o                         
   2 -11   5         75.30        106.12        27.85 o                         
   3 -11   5        654.49        601.37        53.81 o                         
   4 -11   5        154.08        230.71        41.17 o                         
   5 -11   5        696.83        624.95        37.24 o                         
   6 -11   5         87.05        118.32        28.26 o                         
   7 -11   5        683.50        583.78        39.73 o                         
   8 -11   5         93.06        110.50        21.88 o                         
   9 -11   5          3.32         26.42        16.35 o                         
 -10 -10   5         74.52        137.50        39.81 o                         
  -9 -10   5         16.61         34.38        24.32 o                         
  -8 -10   5        377.21        335.88        43.48 o                         
  -7 -10   5       1218.28       1089.30        73.92 o                         
  -6 -10   5        257.75        310.61        45.11 o                         
  -5 -10   5         81.89         98.37        24.59 o                         
  -4 -10   5          2.14          5.71        11.14 o                         
  -3 -10   5         14.82         23.91        14.81 o                         
  -2 -10   5        748.97        850.97        51.36 o                         
  -1 -10   5       1106.20       1126.93        58.29 o                         
   0 -10   5        523.23        565.10        37.09 o                         
   1 -10   5        109.69        106.70        14.93 o                         
   2 -10   5        510.36        521.82        20.74 o                         
   3 -10   5        462.15        465.18        28.47 o                         
   4 -10   5        159.38        194.86        23.35 o                         
   5 -10   5        339.07        335.59        26.94 o                         
   6 -10   5        493.51        571.10        36.40 o                         
   7 -10   5        320.58        318.61        31.32 o                         
   8 -10   5         19.65         34.82        25.34 o                         
   9 -10   5          2.22         48.23        26.77 o                         
 -10  -9   5        124.89        162.78        38.45 o                         
  -9  -9   5          7.21         37.23        25.95 o                         
  -8  -9   5         40.42         50.82        24.86 o                         
  -7  -9   5       2162.98       1996.11       101.90 o                         
  -6  -9   5          0.19          0.00        14.13 o                         
  -5  -9   5         79.96        128.54        26.63 o                         
  -4  -9   5         52.91         69.02        19.84 o                         
  -3  -9   5        336.69        282.89        29.48 o                         
  -2  -9   5        781.58        730.86        45.38 o                         
  -1  -9   5        207.38        244.16        24.05 o                         
   0  -9   5          4.65         12.64         8.97 o                         
   1  -9   5         15.29         14.10         5.56 o                         
   2  -9   5         25.12         15.62         6.06 o                         
   3  -9   5        790.42        744.18        55.44 o                         
   4  -9   5       1332.09       1343.81        96.95 o                         
   5  -9   5        148.49        180.97        21.24 o                         
   6  -9   5         92.79        130.07        32.07 o                         
   7  -9   5         25.22         52.85        15.60 o                         
   8  -9   5        108.39        125.96        23.21 o                         
   9  -9   5         46.64         79.21        30.03 o                         
  10  -9   5         14.81         23.23        24.19 o                         
 -10  -8   5        227.81        347.70        53.67 o                         
  -9  -8   5         27.72         -3.94        20.38 o                         
  -8  -8   5       1187.90       1031.69        70.52 o                         
  -7  -8   5        998.03        956.82        64.54 o                         
  -6  -8   5        851.63        751.79        54.08 o                         
  -5  -8   5        771.34        765.10        51.63 o                         
  -4  -8   5         29.92         39.95        14.27 o                         
  -3  -8   5        174.03        176.91        22.01 o                         
  -2  -8   5         21.63         24.19        11.41 o                         
  -1  -8   5        449.02        440.64        31.52 o                         
   0  -8   5         38.78         49.52         9.04 o                         
   1  -8   5        221.29        215.78        12.31 o                         
   2  -8   5        935.27        903.09        26.91 o                         
   3  -8   5        838.73        819.40        25.63 o                         
   4  -8   5        468.59        452.66        31.25 o                         
   5  -8   5       1641.98       1650.61        75.89 o                         
   6  -8   5          0.77         -3.29         9.85 o                         
   7  -8   5         48.69         79.20        18.47 o                         
   8  -8   5         28.20         53.03        16.03 o                         
   9  -8   5          3.96        -10.33        21.06 o                         
  10  -8   5          0.02         42.66        27.31 o                         
 -11  -7   5         35.31         90.76        29.62 o                         
 -10  -7   5          0.13         36.96        24.46 o                         
  -9  -7   5        284.94        311.69        46.33 o                         
  -8  -7   5          0.80         -6.11        16.98 o                         
  -7  -7   5        170.56        175.41        32.61 o                         
  -6  -7   5        123.58        133.84        27.04 o                         
  -5  -7   5         93.62        106.39        23.78 o                         
  -4  -7   5         15.80         10.73         9.10 o                         
  -3  -7   5        160.71        177.72        22.01 o                         
  -2  -7   5        839.03        945.95        49.32 o                         
  -1  -7   5       2212.22       2299.93        86.42 o                         
   0  -7   5          0.23         -0.60         8.22 o                         
   1  -7   5        917.56        982.60        30.63 o                         
   2  -7   5        201.12        245.00        12.78 o                         
   3  -7   5        145.40        139.63        10.53 o                         
   4  -7   5        480.31        473.19        27.42 o                         
   5  -7   5        113.54         83.40        15.88 o                         
   6  -7   5        102.43        129.52        19.97 o                         
   7  -7   5        824.81        843.63        43.90 o                         
   8  -7   5        322.71        304.18        46.26 o                         
   9  -7   5          0.04         22.96        21.60 o                         
  10  -7   5         15.71         18.34        23.10 o                         
 -11  -6   5         10.87         41.31        25.95 o                         
 -10  -6   5        218.65        268.35        44.43 o                         
  -9  -6   5        131.34        171.20        35.46 o                         
  -8  -6   5        254.27        269.16        34.38 o                         
  -7  -6   5        297.09        341.86        35.33 o                         
  -6  -6   5        391.89        375.42        35.33 o                         
  -5  -6   5        259.38        302.91        18.35 o                         
  -4  -6   5       2695.71       2759.21       133.50 o                         
  -3  -6   5       1194.49       1374.39        36.63 o                         
  -2  -6   5        673.07        687.25        39.40 o                         
  -1  -6   5        641.99        762.83        22.82 o                         
   0  -6   5       1961.92       2314.10        54.70 o                         
   1  -6   5         40.37         62.06         8.60 o                         
   2  -6   5        248.25        285.32        15.96 o                         
   3  -6   5       2253.66       2407.48        51.91 o                         
   4  -6   5          6.08          3.80         5.41 o                         
   5  -6   5         15.19         23.00        10.26 o                         
   6  -6   5        514.43        584.59        33.30 o                         
   7  -6   5        124.70        111.96        19.11 o                         
   8  -6   5        396.42        344.44        43.07 o                         
   9  -6   5        407.16        425.69        50.27 o                         
  10  -6   5        157.58        135.47        33.70 o                         
 -11  -5   5        140.06        164.41        37.91 o                         
 -10  -5   5        336.89        334.38        39.54 o                         
  -9  -5   5        285.81        345.53        39.27 o                         
  -8  -5   5       1691.98       1654.12        84.65 o                         
  -7  -5   5       2226.97       2291.85        68.24 o                         
  -6  -5   5        285.36        246.34        18.81 o                         
  -5  -5   5        118.33        127.44        16.64 o                         
  -4  -5   5        101.08        152.46        12.40 o                         
  -3  -5   5       5966.97       6262.34       130.24 o                         
  -2  -5   5        424.43        466.83        16.93 o                         
  -1  -5   5       2151.78       2116.88        49.50 o                         
   0  -5   5          7.93          3.94         4.23 o                         
   1  -5   5       7065.90       7359.35       148.96 o                         
   2  -5   5        491.63        527.08        18.62 o                         
   3  -5   5       3575.57       3688.22        72.36 o                         
   4  -5   5        118.45        147.21        11.13 o                         
   5  -5   5         16.19         32.39        16.92 o                         
   6  -5   5       1743.57       1707.89        60.33 o                         
   7  -5   5        263.33        220.01        23.01 o                         
   8  -5   5        620.65        602.05        54.21 o                         
   9  -5   5       1240.78       1132.10        78.81 o                         
  10  -5   5         42.16        107.34        33.02 o                         
  11  -5   5         80.37         91.85        33.97 o                         
 -10  -4   5         21.95         40.63        20.52 o                         
  -9  -4   5        286.16        308.17        39.40 o                         
  -8  -4   5         13.96         29.08        11.64 o                         
  -7  -4   5        168.48        175.14        30.91 o                         
  -6  -4   5       1084.23       1222.90        43.50 o                         
  -5  -4   5        193.88        244.56        26.90 o                         
  -4  -4   5       1222.19       1300.36        39.96 o                         
  -3  -4   5         36.87         65.28         8.88 o                         
  -2  -4   5        216.81        203.11        21.74 o                         
  -1  -4   5       1304.45       1228.24        32.51 o                         
   0  -4   5       2341.22       2450.67       109.85 o                         
   1  -4   5        154.48        120.93        15.22 o                         
   2  -4   5         76.44         80.33         8.33 o                         
   3  -4   5       3937.70       4150.35        79.61 o                         
   4  -4   5          4.18         15.45         5.47 o                         
   5  -4   5        338.67        377.92        19.04 o                         
   6  -4   5        455.03        443.86        28.26 o                         
   7  -4   5       1694.03       1671.19        60.89 o                         
   8  -4   5       1304.16       1236.85        77.86 o                         
   9  -4   5         38.73         69.70        26.90 o                         
  10  -4   5         55.10         35.06        22.15 o                         
  11  -4   5        229.50        315.77        56.79 o                         
 -11  -3   5         42.04        161.28        36.96 o                         
 -10  -3   5        881.12        831.95        43.09 o                         
  -9  -3   5         20.31         58.24        15.04 o                         
  -8  -3   5        207.01        215.57        31.86 o                         
  -7  -3   5         91.23        103.44        17.73 o                         
  -6  -3   5         87.61         83.86        23.30 o                         
  -5  -3   5        266.31        327.57        20.45 o                         
  -4  -3   5       1471.46       1529.53        44.59 o                         
  -3  -3   5       1935.37       2049.61        52.24 o                         
  -2  -3   5       1282.48       1375.90        37.07 o                         
  -1  -3   5      12667.92      13097.42       253.18 o                         
   0  -3   5         19.64         19.11         5.84 o                         
   1  -3   5        620.05        588.89        21.57 o                         
   2  -3   5        503.19        487.54        20.04 o                         
   3  -3   5        250.74        265.08        12.82 o                         
   4  -3   5        766.95        871.68        26.09 o                         
   5  -3   5         47.55         58.00         9.32 o                         
   6  -3   5        967.91       1019.08        30.73 o                         
   7  -3   5         72.09         48.23        21.47 o                         
   8  -3   5        487.61        396.21        44.97 o                         
   9  -3   5        537.68        554.63        54.35 o                         
  10  -3   5          6.13         14.95        19.97 o                         
  11  -3   5       1193.71       1255.06        91.04 o                         
 -12  -2   5          1.17          7.20        20.11 o                         
 -11  -2   5         69.08        170.11        38.18 o                         
 -10  -2   5        741.77        693.09        59.24 o                         
  -9  -2   5        541.25        591.13        33.81 o                         
  -8  -2   5         71.37         98.99        33.29 o                         
  -7  -2   5         24.73         31.16        11.31 o                         
  -6  -2   5          8.78         13.37         8.89 o                         
  -5  -2   5       2032.90       2162.37        59.96 o                         
  -4  -2   5        721.64        769.74        28.66 o                         
  -3  -2   5        691.81        593.44        23.11 o                         
  -2  -2   5        236.37        235.74        23.57 o                         
  -1  -2   5      19439.66      19124.26       364.66 o                         
   0  -2   5      53116.20      57744.96      1438.56 o                         
   1  -2   5       7128.29       7199.21       145.41 o                         
   2  -2   5       4440.50       4539.39       139.95 o                         
   3  -2   5          0.12          2.27         3.58 o                         
   4  -2   5       4284.72       4332.40        89.50 o                         
   5  -2   5        392.68        450.44        18.15 o                         
   6  -2   5          0.82          4.24        10.64 o                         
   7  -2   5        327.66        302.18        36.96 o                         
   8  -2   5         82.16         70.52        26.09 o                         
   9  -2   5          5.25         23.78        20.52 o                         
  10  -2   5        567.52        496.48        53.94 o                         
  11  -2   5        973.26       1045.82        82.61 o                         
 -12  -1   5         80.39        140.36        35.60 o                         
 -11  -1   5         14.32         36.96        21.74 o                         
 -10  -1   5        463.11        413.05        46.88 o                         
  -9  -1   5          0.24          8.69        13.93 o                         
  -8  -1   5        380.30        249.46       110.26 o                         
  -7  -1   5         47.95         83.82        14.47 o                         
  -6  -1   5        711.08        659.66        30.14 o                         
  -5  -1   5       1838.32       2072.01        57.77 o                         
  -4  -1   5        214.76        199.27        14.58 o                         
  -3  -1   5       2353.16       2186.10        54.89 o                         
  -2  -1   5       1196.83       1072.06        32.42 o                         
  -1  -1   5        391.52        371.48        16.41 o                         
   0  -1   5         31.90         35.33         6.61 o                         
   1  -1   5       3036.36       2981.08        89.40 o                         
   2  -1   5        447.05        413.67        18.49 o                         
   3  -1   5         56.50         46.15         5.53 o                         
   4  -1   5       1557.97       1635.34        71.81 o                         
   5  -1   5        280.57        255.10        13.33 o                         
   6  -1   5       1831.43       1838.28        55.52 o                         
   7  -1   5         78.91         77.57        14.45 o                         
   8  -1   5        181.28        210.33        38.04 o                         
   9  -1   5         80.91         87.37        28.53 o                         
  10  -1   5       1003.47       1041.47        77.45 o                         
  11  -1   5        460.43        528.00        58.15 o                         
 -12   0   5         12.25         22.28        24.59 o                         
 -11   0   5        210.46        220.79        45.38 o                         
 -10   0   5        441.32        425.83        49.05 o                         
  -9   0   5         42.86         52.18        23.23 o                         
  -8   0   5       1730.98       1823.48        60.12 o                         
  -7   0   5        330.60        339.62        40.15 o                         
  -6   0   5       2649.65       2761.76       111.96 o                         
  -5   0   5        771.56        722.82        98.44 o                         
  -4   0   5       1427.04       1672.03        47.18 o                         
  -3   0   5        175.35        211.59        13.61 o                         
  -2   0   5        622.45        588.98        22.50 o                         
  -1   0   5         42.29         37.68         8.76 o                         
   0   0   5       1214.20       1088.97        31.08 o                         
   1   0   5         85.18         90.35         9.75 o                         
   2   0   5         54.92         65.84         9.61 o                         
   3   0   5        179.80        192.07         9.02 o                         
   4   0   5       1146.11       1264.40        30.94 o                         
   5   0   5        628.60        587.71        34.78 o                         
   6   0   5         39.12         13.85        36.55 o                         
   7   0   5        217.37        221.19        20.08 o                         
   8   0   5         45.24         59.98        14.98 o                         
   9   0   5        316.94        273.11        45.11 o                         
  10   0   5        702.53        625.42        58.56 o                         
  11   0   5          0.00         11.82        19.29 o                         
 -12   1   5          2.23         55.03        30.03 o                         
 -11   1   5        194.60        239.14        46.47 o                         
 -10   1   5        159.51        186.15        40.22 o                         
  -9   1   5       3137.81       2975.90       135.47 o                         
  -8   1   5         24.14         51.50        25.68 o                         
  -7   1   5          2.37         -5.61        10.67 o                         
  -6   1   5        122.96        157.07        15.80 o                         
  -5   1   5          3.23          5.49         5.91 o                         
  -4   1   5         62.00         49.04        20.38 o                         
  -3   1   5        687.04        624.91        37.77 o                         
  -2   1   5       1043.33        869.35        28.55 o                         
  -1   1   5       4969.57       4920.65       104.08 o                         
   0   1   5          5.38         13.69         5.41 o                         
   1   1   5      11358.86      11710.29       229.23 o                         
   2   1   5       7840.82       7607.68       179.90 o                         
   3   1   5        413.53        386.55        19.12 o                         
   4   1   5         70.59         64.64        10.89 o                         
   5   1   5       4602.36       4775.36       110.65 o                         
   6   1   5          1.96         -2.31        11.82 o                         
   7   1   5        175.81        200.92        21.45 o                         
   8   1   5        575.24        489.87        66.51 o                         
   9   1   5       2411.01       2484.17       119.43 o                         
  10   1   5          9.61          0.68        18.48 o                         
  11   1   5         24.69         36.55        24.73 o                         
 -12   2   5         47.82         38.72        28.81 o                         
 -11   2   5         52.83         42.39        25.41 o                         
 -10   2   5         24.38         32.07        25.00 o                         
  -9   2   5       1950.77       1845.02       103.13 o                         
  -8   2   5        628.55        562.79        53.67 o                         
  -7   2   5         47.97         61.04        12.48 o                         
  -6   2   5        228.08        222.53        28.19 o                         
  -5   2   5         73.44         74.08        11.05 o                         
  -4   2   5       2491.02       2639.81       172.56 o                         
  -3   2   5       2146.85       2189.28        55.83 o                         
  -2   2   5       1609.64       1508.79        41.44 o                         
  -1   2   5       8008.66       7783.08       157.87 o                         
   0   2   5      46874.11      48989.82       916.16 o                         
   1   2   5       8747.14       8512.53       171.25 o                         
   2   2   5          0.54         -6.44         4.30 o                         
   3   2   5       1222.64       1159.96        36.60 o                         
   4   2   5          0.49          8.02         6.86 o                         
   5   2   5        469.77        494.26        25.35 o                         
   6   2   5        427.76        395.27        42.39 o                         
   7   2   5        118.89        150.31        21.47 o                         
   8   2   5        456.92        472.95        30.07 o                         
   9   2   5       6754.94       6417.31       156.77 o                         
  10   2   5        131.34        187.64        39.95 o                         
  11   2   5          0.71         30.57        23.37 o                         
 -11   3   5          5.81         34.65        23.23 o                         
 -10   3   5        725.19        642.82        61.28 o                         
  -9   3   5         81.69        117.80        35.60 o                         
  -8   3   5       1346.24       1225.17        79.62 o                         
  -7   3   5       1361.22       1484.82        84.24 o                         
  -6   3   5          2.97         -1.03         7.01 o                         
  -5   3   5         23.75         21.00         7.27 o                         
  -4   3   5       2778.93       2986.00        73.07 o                         
  -3   3   5        171.12        163.57        15.15 o                         
  -2   3   5       1268.69       1145.47        45.72 o                         
  -1   3   5      14221.28      15138.38       294.70 o                         
   0   3   5          3.87         11.36         6.29 o                         
   1   3   5       4353.45       4543.35        99.15 o                         
   2   3   5        344.79        306.77        17.00 o                         
   3   3   5        370.58        365.12        19.44 o                         
   4   3   5       1291.50       1405.61        62.57 o                         
   5   3   5        481.38        427.49        24.01 o                         
   6   3   5          1.64          8.38         9.01 o                         
   7   3   5        313.13        279.96        22.64 o                         
   8   3   5        153.32        181.18        22.55 o                         
   9   3   5        286.69        304.42        59.04 o                         
  10   3   5       1863.57       1917.44       103.94 o                         
  11   3   5        220.69        229.22        43.21 o                         
 -11   4   5        144.01        175.55        42.94 o                         
 -10   4   5        674.65        651.65        64.13 o                         
  -9   4   5         36.33         57.75        29.76 o                         
  -8   4   5        470.61        460.20        50.82 o                         
  -7   4   5         20.32          3.80        17.26 o                         
  -6   4   5       1053.36        956.55        63.05 o                         
  -5   4   5        409.26        431.57        40.49 o                         
  -4   4   5         44.45         39.80         8.54 o                         
  -3   4   5       1395.91       1429.89        41.61 o                         
  -2   4   5        278.02        252.73        12.95 o                         
  -1   4   5       1036.29       1061.26        28.36 o                         
   1   4   5        716.78        682.96        34.79 o                         
   2   4   5       2802.70       2816.44        56.28 o                         
   3   4   5       1313.72       1361.66        49.80 o                         
   4   4   5         49.51         45.44        10.13 o                         
   5   4   5         18.09         33.75        10.08 o                         
   6   4   5        524.24        493.98        28.01 o                         
   7   4   5       2978.19       2993.50        84.93 o                         
   8   4   5       1455.41       1343.92        52.88 o                         
   9   4   5         64.94         60.36        16.62 o                         
  10   4   5         68.89         90.89        19.35 o                         
  11   4   5        381.65        368.76        47.15 o                         
 -11   5   5          3.01         35.73        24.73 o                         
 -10   5   5        257.38        347.02        58.02 o                         
  -9   5   5         20.84         17.39        25.00 o                         
  -8   5   5       2222.49       2051.82       109.65 o                         
  -7   5   5       2214.76       2043.40       105.30 o                         
  -6   5   5         36.93         51.09        23.23 o                         
  -5   5   5        361.77        336.92        17.33 o                         
  -4   5   5        556.44        626.21        33.76 o                         
  -3   5   5       5616.69       5841.57       109.47 o                         
  -2   5   5        350.97        427.92        25.73 o                         
  -1   5   5       1222.39       1181.50        31.26 o                         
   0   5   5          6.57         12.33         5.23 o                         
   1   5   5       1078.05       1073.74        28.40 o                         
   2   5   5          0.54          2.08         3.80 o                         
   3   5   5        831.05        749.44        21.96 o                         
   4   5   5        180.46        169.94        15.80 o                         
   5   5   5       1031.28       1065.71        40.11 o                         
   6   5   5         18.87         15.49         9.55 o                         
   7   5   5        839.61        833.98        55.57 o                         
   8   5   5         25.73         33.13        13.15 o                         
   9   5   5        132.54        165.59        24.66 o                         
  10   5   5        733.43        682.97        40.53 o                         
 -11   6   5         28.05          8.29        22.96 o                         
 -10   6   5        531.08        468.63        57.20 o                         
  -9   6   5        216.75        201.91        44.84 o                         
  -8   6   5          3.40         25.68        22.28 o                         
  -7   6   5       2402.99       2269.22       113.18 o                         
  -6   6   5        697.90        671.76        55.57 o                         
  -5   6   5       1871.38       1723.82        87.64 o                         
  -4   6   5        753.34        680.11        23.29 o                         
  -3   6   5        860.22        860.60        26.82 o                         
  -2   6   5       2271.38       2255.49        50.99 o                         
  -1   6   5        315.31        360.00        16.52 o                         
   0   6   5       2379.80       2765.35        58.47 o                         
   1   6   5       1565.08       1735.88        62.76 o                         
   2   6   5         45.07         62.51         8.17 o                         
   3   6   5        463.12        531.98        33.19 o                         
   4   6   5        369.02        344.11        21.39 o                         
   5   6   5         29.10         31.43        10.32 o                         
   6   6   5         95.80        131.92        18.61 o                         
   7   6   5       1176.83       1109.50        46.16 o                         
   8   6   5       2392.69       2279.88        76.70 o                         
   9   6   5         68.93         81.16        18.73 o                         
  10   6   5        412.45        442.54        47.15 o                         
 -11   7   5          3.32         -3.26        21.47 o                         
 -10   7   5         10.43         41.17        25.68 o                         
  -9   7   5        222.01        235.47        47.83 o                         
  -8   7   5        983.68        954.10        73.92 o                         
  -7   7   5        795.54        699.07        61.01 o                         
  -6   7   5        622.59        599.34        53.13 o                         
  -5   7   5          0.23          7.63        14.06 o                         
  -4   7   5        406.97        395.55        23.83 o                         
  -3   7   5          1.55         12.78         5.97 o                         
  -2   7   5        835.84        886.83        28.03 o                         
  -1   7   5        290.84        287.75        15.33 o                         
   0   7   5          4.24         11.55         5.61 o                         
   1   7   5       1696.48       1662.22        51.07 o                         
   2   7   5        138.26        163.18        32.99 o                         
   3   7   5       1656.16       1512.04       140.55 o                         
   4   7   5        364.74        321.24        40.90 o                         
   5   7   5        157.70        146.65        18.23 o                         
   6   7   5       7125.35       6799.10       156.48 o                         
   7   7   5        672.25        608.87        53.33 o                         
   8   7   5         38.91         35.06        21.88 o                         
   9   7   5          3.01         -3.67        21.74 o                         
  10   7   5          3.54         38.59        22.83 o                         
 -10   8   5         45.50         59.38        25.41 o                         
  -9   8   5         57.14         76.09        29.08 o                         
  -8   8   5       1069.44        991.33        76.09 o                         
  -7   8   5         21.97         36.69        22.55 o                         
  -6   8   5       2053.11       1981.15        75.44 o                         
  -5   8   5       1398.70       1366.31        57.38 o                         
  -4   8   5        583.97        599.74        35.05 o                         
  -3   8   5       3542.89       3738.20        78.61 o                         
  -2   8   5        699.06        730.53        26.00 o                         
  -1   8   5        687.34        691.57        27.44 o                         
   0   8   5        324.31        239.08        49.14 o                         
   2   8   5        154.31        193.41        13.32 o                         
   3   8   5       1220.15       1134.27        33.03 o                         
   4   8   5       1489.51       1410.51        48.32 o                         
   5   8   5          2.58          0.76        10.05 o                         
   6   8   5       1256.90       1216.84        46.73 o                         
   7   8   5        979.72        777.74        58.70 o                         
   8   8   5       1306.84       1409.01        84.38 o                         
   9   8   5         43.26         75.27        27.04 o                         
  10   8   5          3.23         22.96        22.69 o                         
 -10   9   5         67.83        164.41        41.31 o                         
  -9   9   5        233.72        316.99        54.21 o                         
  -8   9   5        799.22        671.35        63.72 o                         
  -7   9   5         25.19         25.27        22.15 o                         
  -6   9   5         14.52         44.79        15.94 o                         
  -5   9   5        131.27        155.26        23.97 o                         
  -4   9   5         60.53         44.97        14.14 o                         
  -3   9   5       1630.69       1752.80        46.10 o                         
  -2   9   5       2393.53       2488.33        58.68 o                         
  -1   9   5        107.94        120.25        13.01 o                         
   0   9   5          8.81         17.66         6.90 o                         
   1   9   5        349.76        391.01        19.14 o                         
   2   9   5       1261.50       1346.80        38.10 o                         
   3   9   5        220.28        253.17        16.03 o                         
   4   9   5          5.61         16.00         9.79 o                         
   5   9   5        635.57        630.86        50.54 o                         
   6   9   5        711.19        715.24        56.52 o                         
   7   9   5       1133.46       1023.80        70.52 o                         
   8   9   5       1151.92       1098.81        75.55 o                         
   9   9   5        679.16        698.52        62.23 o                         
  -9  10   5          4.25         11.55        22.15 o                         
  -8  10   5         30.79         74.87        26.63 o                         
  -7  10   5        843.83        858.24        50.44 o                         
  -6  10   5        755.33        692.30        43.76 o                         
  -5  10   5         43.36         19.15        13.54 o                         
  -4  10   5        298.38        311.17        29.24 o                         
  -3  10   5        820.84        894.28        43.31 o                         
  -2  10   5         43.79         51.21        10.26 o                         
  -1  10   5        213.79        235.70        34.51 o                         
   0  10   5        124.41        129.60        14.21 o                         
   1  10   5          4.37         14.01         7.52 o                         
   2  10   5        445.33        467.15        21.59 o                         
   3  10   5        641.36        710.83        70.45 o                         
   4  10   5       1773.55       1651.40        85.87 o                         
   5  10   5        755.48        689.15        54.62 o                         
   6  10   5          4.00         -7.47        16.30 o                         
   7  10   5         26.87         56.12        26.63 o                         
   8  10   5        425.21        405.58        47.69 o                         
   9  10   5          7.21         43.48        25.82 o                         
  -9  11   5          2.75         56.25        27.04 o                         
  -8  11   5         16.70         30.44        27.58 o                         
  -7  11   5        120.03         94.83        21.80 o                         
  -6  11   5        124.63        116.24        22.98 o                         
  -5  11   5        206.56        233.83        30.23 o                         
  -4  11   5        625.65        596.28        37.35 o                         
  -3  11   5       1772.13       1626.70        88.11 o                         
  -2  11   5         53.88         84.54        15.47 o                         
  -1  11   5         46.91         62.62        10.87 o                         
   0  11   5          2.22         -2.54         6.42 o                         
   1  11   5         12.77         31.17        11.26 o                         
   2  11   5        250.09        177.39        72.96 o                         
   3  11   5       2689.50       2592.19       113.05 o                         
   4  11   5        564.24        541.73        48.23 o                         
   5  11   5         38.04         24.86        18.21 o                         
   6  11   5        318.97        316.04        40.76 o                         
   7  11   5        818.48        824.89        66.17 o                         
   8  11   5         11.66         68.07        27.72 o                         
  -8  12   5        214.55        264.55        48.51 o                         
  -7  12   5         67.29         78.59        20.46 o                         
  -6  12   5        524.09        433.40        36.43 o                         
  -5  12   5        457.62        431.38        34.78 o                         
  -4  12   5          9.27         -5.69         9.94 o                         
  -3  12   5        551.54        536.74        35.22 o                         
  -1  12   5         28.50         47.71        10.37 o                         
   0  12   5        894.66        880.01        40.97 o                         
   1  12   5        273.15        314.82        24.42 o                         
   2  12   5        143.90        105.30        45.45 o                         
   3  12   5        488.10        464.55        44.02 o                         
   4  12   5         18.44         72.15        23.37 o                         
   5  12   5         14.65         23.91        18.34 o                         
   6  12   5         94.14         76.50        26.90 o                         
   7  12   5       1152.48       1141.47        81.39 o                         
   8  12   5        115.36        136.14        36.28 o                         
  -8  13   5        115.89        173.54        30.05 o                         
  -7  13   5          4.74         13.52        23.98 o                         
  -6  13   5         97.76        154.42        26.51 o                         
  -5  13   5          0.36         -8.28        11.86 o                         
  -4  13   5       1493.94       1473.88        86.76 o                         
  -3  13   5         58.91         62.81        16.84 o                         
  -2  13   5        249.03        228.95        40.90 o                         
  -1  13   5        748.75        783.17        61.82 o                         
   0  13   5         34.97         60.70        13.96 o                         
   1  13   5        623.11        610.57        91.24 o                         
   2  13   5        272.69        319.73        25.91 o                         
   3  13   5        611.16        608.58        51.50 o                         
   4  13   5        206.59        186.28        35.19 o                         
   5  13   5          3.75         30.44        17.80 o                         
   6  13   5          1.25         72.83        24.19 o                         
   7  13   5        409.58        446.89        50.95 o                         
  -7  14   5        365.84        419.71        38.52 o                         
  -6  14   5        382.34        433.58        37.27 o                         
  -5  14   5          0.35          0.10        14.30 o                         
  -4  14   5        201.54        233.84        45.65 o                         
  -3  14   5        153.85        166.44        37.09 o                         
  -2  14   5         47.48         48.78        23.23 o                         
  -1  14   5       1127.95       1072.99        76.90 o                         
   0  14   5         50.21         63.43        20.31 o                         
   1  14   5       1405.85       1406.97        58.17 o                         
   2  14   5       1687.07       1821.52        94.30 o                         
   3  14   5         10.92         29.48        18.34 o                         
   4  14   5        118.81        121.88        30.30 o                         
   5  14   5         65.57         74.87        28.26 o                         
   6  14   5        311.79        320.66        51.36 o                         
  -6  15   5          0.34         22.15        20.79 o                         
  -5  15   5         21.38         32.20        23.64 o                         
  -4  15   5         10.64         10.73        18.61 o                         
  -3  15   5         14.74          9.51        15.90 o                         
  -2  15   5        719.24        707.08        64.54 o                         
  -1  15   5        370.22        385.06        47.01 o                         
   0  15   5          0.34         13.04        16.85 o                         
   1  15   5        450.00        486.16        33.58 o                         
   2  15   5        101.68        120.52        28.94 o                         
   3  15   5        176.53        251.09        42.80 o                         
   4  15   5        761.12        845.13        66.31 o                         
   5  15   5        123.39        148.92        38.59 o                         
  -5  16   5        459.84        466.59        58.43 o                         
  -4  16   5          4.60         18.07        21.60 o                         
  -3  16   5        267.90        337.92        47.56 o                         
  -2  16   5          4.22         31.66        22.15 o                         
  -1  16   5          0.27         17.66        19.02 o                         
   0  16   5        350.15        358.98        46.88 o                         
   1  16   5        182.61        208.84        41.03 o                         
   2  16   5        265.44        327.73        39.81 o                         
   3  16   5          0.23         19.16        19.16 o                         
   4  16   5         74.89        105.44        32.07 o                         
  -2  17   5          4.16         14.81        21.88 o                         
  -1  17   5         10.29         31.66        25.82 o                         
   0  17   5          6.04         20.79        22.96 o                         
   2  17   5        288.27        322.16        49.05 o                         
  -3 -17   6        483.68        502.75        38.40 o                         
  -2 -17   6         74.72        141.58        38.86 o                         
  -1 -17   6         27.85         37.50        24.19 o                         
   0 -17   6          2.86         30.98        21.06 o                         
   1 -17   6        156.05        155.03        41.44 o                         
   2 -17   6        107.46        113.32        38.18 o                         
  -5 -16   6         57.60         84.92        30.03 o                         
  -4 -16   6         44.04         53.26        24.05 o                         
  -3 -16   6          4.07         -3.95        15.76 o                         
  -2 -16   6        758.17        741.11        44.72 o                         
  -1 -16   6          5.95         31.52        21.20 o                         
   0 -16   6         55.12         61.14        28.13 o                         
   1 -16   6         12.80         10.33        16.30 o                         
   2 -16   6        164.85        184.79        41.58 o                         
   3 -16   6         49.97         99.19        32.47 o                         
   4 -16   6         19.85         51.22        22.01 o                         
  -6 -15   6         44.17         98.37        30.98 o                         
  -5 -15   6         32.21         89.81        27.31 o                         
  -4 -15   6        203.55        254.08        44.02 o                         
  -3 -15   6          0.03          2.72        14.13 o                         
  -2 -15   6        782.93        784.93        44.32 o                         
  -1 -15   6         53.25         59.39        16.10 o                         
   0 -15   6          0.43         10.60        17.66 o                         
   1 -15   6         44.65         69.57        28.40 o                         
   2 -15   6       1870.04       1806.03       114.54 o                         
   3 -15   6         56.07         69.43        29.62 o                         
   4 -15   6        415.90        408.71        51.77 o                         
   5 -15   6         21.17         20.79        21.74 o                         
  -7 -14   6       1140.14       1209.41        87.23 o                         
  -6 -14   6         28.29         89.95        27.72 o                         
  -5 -14   6        214.31        282.21        44.16 o                         
  -4 -14   6        694.83        651.38        55.30 o                         
  -3 -14   6          1.91          5.57        13.32 o                         
  -2 -14   6       1035.18        951.66        63.05 o                         
  -1 -14   6          0.06          0.69        19.57 o                         
   0 -14   6        368.28        356.26        45.11 o                         
   1 -14   6          1.10          1.36        16.03 o                         
   2 -14   6        191.72        185.20        39.81 o                         
   3 -14   6        196.69        136.14        33.97 o                         
   4 -14   6          0.80         13.04        15.90 o                         
   5 -14   6         51.03         34.78        20.38 o                         
   6 -14   6          3.77         15.22        17.80 o                         
  -8 -13   6         77.13         54.35        30.57 o                         
  -7 -13   6          7.05          1.22        17.66 o                         
  -6 -13   6        309.94        302.73        38.86 o                         
  -5 -13   6         35.01         61.01        23.10 o                         
  -4 -13   6        583.16        552.19        49.59 o                         
  -3 -13   6        391.55        412.78        41.31 o                         
  -2 -13   6         46.57         70.38        20.65 o                         
  -1 -13   6        141.46        154.86        22.26 o                         
   0 -13   6          0.14          4.12         8.29 o                         
   1 -13   6         35.55         47.42        21.60 o                         
   2 -13   6        476.75        382.48        45.11 o                         
   3 -13   6        150.49        179.22        39.00 o                         
   4 -13   6        366.83        317.40        43.48 o                         
   5 -13   6         43.65         33.29        21.20 o                         
   6 -13   6         91.50         76.09        27.04 o                         
   7 -13   6        471.55        528.14        57.75 o                         
  -8 -12   6          0.92          0.41        23.10 o                         
  -7 -12   6        741.61        748.12        63.45 o                         
  -6 -12   6          1.05          5.84        19.43 o                         
  -5 -12   6         17.09         45.25        21.47 o                         
  -4 -12   6         30.99         32.88        17.12 o                         
  -3 -12   6        746.71        701.11        52.18 o                         
  -2 -12   6        298.72        344.30        34.24 o                         
  -1 -12   6          2.65         19.97        11.82 o                         
   0 -12   6       3295.64       3329.74        97.65 o                         
   1 -12   6         28.46         50.72        12.07 o                         
   2 -12   6          0.11          7.47        15.76 o                         
   3 -12   6       1074.86       1043.23        76.36 o                         
   4 -12   6        296.49        262.51        38.18 o                         
   5 -12   6        729.06        722.85        63.72 o                         
   6 -12   6        247.96        261.25        27.67 o                         
   7 -12   6          2.87         21.71        13.11 o                         
   8 -12   6          1.90         18.86        14.27 o                         
  -9 -11   6        316.30        416.86        51.63 o                         
  -8 -11   6        403.14        429.63        49.19 o                         
  -7 -11   6         27.22         15.35        22.42 o                         
  -6 -11   6        231.80        280.71        36.69 o                         
  -5 -11   6        163.73        147.01        31.79 o                         
  -4 -11   6        539.13        496.07        44.02 o                         
  -3 -11   6        885.82        911.30        58.02 o                         
  -2 -11   6        523.00        521.07        40.90 o                         
  -1 -11   6        632.86        580.45        41.58 o                         
   0 -11   6          1.63          6.39         9.10 o                         
   1 -11   6         14.13         18.74         8.11 o                         
   2 -11   6        187.70        219.98        32.07 o                         
   3 -11   6       1285.02       1166.47        78.67 o                         
   5 -11   6        168.64        182.82        23.96 o                         
   6 -11   6        689.74        577.88        37.71 o                         
   7 -11   6       1398.71       1225.95        58.36 o                         
   8 -11   6        108.47        132.35        29.14 o                         
  -9 -10   6         40.15         40.22        27.31 o                         
  -8 -10   6         13.17         27.04        22.55 o                         
  -7 -10   6         38.44          0.82        19.16 o                         
  -6 -10   6        568.89        523.11        48.64 o                         
  -5 -10   6         22.07         16.58        14.54 o                         
  -4 -10   6        142.72        161.15        30.57 o                         
  -3 -10   6        707.61        747.71        50.27 o                         
  -2 -10   6        280.24        237.10        26.63 o                         
  -1 -10   6        498.45        459.66        35.19 o                         
   0 -10   6        370.90        308.43        28.13 o                         
   1 -10   6        446.79        430.30        25.08 o                         
   2 -10   6        107.64        144.81        13.80 o                         
   3 -10   6          0.37          2.63        14.13 o                         
   4 -10   6         31.69         45.18        13.95 o                         
   5 -10   6         31.93         70.34        16.24 o                         
   6 -10   6         22.54         14.75        11.62 o                         
   7 -10   6          4.98         15.04        14.61 o                         
   8 -10   6         98.69        134.63        25.75 o                         
   9 -10   6         44.63         91.99        31.11 o                         
 -10  -9   6          1.40         38.18        24.86 o                         
  -9  -9   6         50.24         94.70        28.26 o                         
  -8  -9   6          1.50         15.22        17.66 o                         
  -7  -9   6         34.00         49.32        22.69 o                         
  -6  -9   6       2271.19       2053.45       100.27 o                         
  -5  -9   6       1140.33       1109.95        66.17 o                         
  -4  -9   6        511.33        496.48        40.63 o                         
  -3  -9   6        315.79        384.93        33.56 o                         
  -2  -9   6         74.12         66.31        17.12 o                         
  -1  -9   6          0.39         -0.54         8.83 o                         
   0  -9   6          0.02         11.14         9.10 o                         
   1  -9   6         87.78        127.58        11.04 o                         
   2  -9   6        572.85        578.88        31.92 o                         
   3  -9   6        227.57        226.09        29.62 o                         
   4  -9   6       2136.77       1973.39        99.73 o                         
   5  -9   6        584.29        638.70        55.91 o                         
   6  -9   6         82.77         85.56        17.95 o                         
   7  -9   6        191.51        170.84        25.17 o                         
   8  -9   6        214.08        227.30        29.83 o                         
   9  -9   6        274.86        246.61        46.60 o                         
 -10  -8   6         32.95         79.76        31.11 o                         
  -9  -8   6         27.85         36.28        23.78 o                         
  -8  -8   6       1819.11       1643.52        91.44 o                         
  -7  -8   6          0.79         26.63        18.48 o                         
  -6  -8   6         30.70         27.99        17.66 o                         
  -5  -8   6          3.45         13.32        13.99 o                         
  -4  -8   6         14.83         18.75        11.41 o                         
  -3  -8   6        959.47       1021.63        56.39 o                         
  -2  -8   6        410.90        358.16        30.30 o                         
  -1  -8   6          7.75         16.85         9.78 o                         
   0  -8   6       1068.52       1218.51        89.54 o                         
   1  -8   6        230.43        214.74        14.32 o                         
   2  -8   6        825.06        866.48        36.89 o                         
   3  -8   6        131.06        132.23        10.64 o                         
   4  -8   6        882.96        886.57        39.94 o                         
   5  -8   6         31.37         22.99        11.02 o                         
   6  -8   6        218.95        245.77        24.90 o                         
   7  -8   6       1695.60       1598.26        64.35 o                         
   8  -8   6        105.54         79.62        26.90 o                         
   9  -8   6         13.36         30.71        26.22 o                         
  10  -8   6         52.05         91.44        29.76 o                         
 -11  -7   6          7.64         32.88        27.17 o                         
 -10  -7   6         99.26        114.41        31.39 o                         
  -9  -7   6         60.55         80.84        27.04 o                         
  -8  -7   6       3135.38       2801.16       124.32 o                         
  -7  -7   6        124.70        139.54        30.03 o                         
  -6  -7   6        304.48        375.55        36.82 o                         
  -5  -7   6         19.23         31.66        16.44 o                         
  -4  -7   6        202.44        234.65        25.95 o                         
  -3  -7   6         89.25        113.45        21.74 o                         
  -2  -7   6        235.85        275.42        25.68 o                         
  -1  -7   6         96.16        106.15         9.06 o                         
   0  -7   6          0.34          8.16         8.42 o                         
   1  -7   6        353.48        316.77        28.81 o                         
   2  -7   6        106.56        116.98        10.11 o                         
   3  -7   6        994.32        928.97        35.42 o                         
   4  -7   6          4.22          7.12         6.73 o                         
   5  -7   6        843.79        814.63        38.71 o                         
   6  -7   6        149.54        169.52        22.22 o                         
   7  -7   6         13.62          9.78         9.76 o                         
   8  -7   6       1014.57       1048.40        73.51 o                         
   9  -7   6        296.08        334.79        43.75 o                         
  10  -7   6         22.31         31.39        22.83 o                         
 -11  -6   6        159.23        205.98        42.94 o                         
 -10  -6   6        135.42        188.46        37.64 o                         
  -9  -6   6        105.34        156.53        34.24 o                         
  -8  -6   6        291.57        287.92        35.33 o                         
  -7  -6   6        378.67        379.09        37.91 o                         
  -6  -6   6       3725.18       3772.93       141.44 o                         
  -5  -6   6        219.62        236.89        16.87 o                         
  -4  -6   6         12.69         20.62         7.41 o                         
  -3  -6   6       1913.16       2003.99       133.43 o                         
  -2  -6   6          8.97          8.24         8.56 o                         
  -1  -6   6         85.02         88.86         8.50 o                         
   0  -6   6      15195.65      17091.19       337.51 o                         
   1  -6   6        318.76        349.84        26.36 o                         
   2  -6   6        985.84        968.17        27.69 o                         
   3  -6   6        834.69        865.63        26.95 o                         
   4  -6   6         39.56         51.62         8.86 o                         
   5  -6   6        222.39        230.66        21.31 o                         
   6  -6   6        353.71        331.43        31.59 o                         
   7  -6   6          1.17          2.99         8.92 o                         
   8  -6   6        947.36        907.90        67.53 o                         
   9  -6   6         27.85         68.48        25.68 o                         
  10  -6   6         90.79        153.81        37.37 o                         
 -11  -5   6          0.15         51.63        25.82 o                         
 -10  -5   6         29.94         44.29        22.28 o                         
  -9  -5   6         96.31        132.34        30.30 o                         
  -8  -5   6        217.60        185.87        33.15 o                         
  -7  -5   6        520.97        498.46        27.72 o                         
  -6  -5   6         43.24         50.29        11.58 o                         
  -5  -5   6        827.37        801.53        32.09 o                         
  -4  -5   6          6.71         14.56         7.00 o                         
  -3  -5   6       2320.43       2383.77        59.32 o                         
  -2  -5   6        166.77        189.41        18.27 o                         
  -1  -5   6       3805.23       3839.47        84.03 o                         
   0  -5   6         17.61         21.55         5.86 o                         
   1  -5   6        230.81        277.31        14.83 o                         
   2  -5   6        226.27        212.37        16.17 o                         
   3  -5   6        748.26        742.96        28.34 o                         
   4  -5   6        368.83        365.91        16.99 o                         
   5  -5   6        377.36        391.47        24.80 o                         
   6  -5   6        305.35        266.36        25.41 o                         
   7  -5   6        446.20        426.53        28.75 o                         
   8  -5   6        173.85        185.60        38.04 o                         
   9  -5   6        142.99        162.37        35.87 o                         
  10  -5   6          2.18         23.10        21.20 o                         
 -10  -4   6        301.38        313.87        38.59 o                         
  -9  -4   6        198.00        255.41        24.74 o                         
  -8  -4   6         10.72         14.31        19.36 o                         
  -7  -4   6        602.10        581.76        30.46 o                         
  -6  -4   6        207.99        217.97        20.00 o                         
  -5  -4   6         96.68        109.38        14.55 o                         
  -4  -4   6          1.21          2.48         9.17 o                         
  -3  -4   6       2732.89       2913.24        69.66 o                         
  -2  -4   6        151.31        144.12        10.83 o                         
  -1  -4   6        742.02        647.38        22.43 o                         
   0  -4   6       7472.96       8292.42       315.29 o                         
   1  -4   6        732.24        633.93        23.72 o                         
   2  -4   6       1013.10        968.59       101.09 o                         
   3  -4   6        704.65        694.61        22.55 o                         
   4  -4   6         36.84         49.84         8.24 o                         
   5  -4   6        419.89        424.54        21.28 o                         
   6  -4   6       3395.23       3504.23        98.30 o                         
   7  -4   6          3.36         18.34        15.35 o                         
   8  -4   6        919.29        788.61        61.96 o                         
   9  -4   6         64.45         56.12        24.73 o                         
  10  -4   6         57.89         78.13        29.89 o                         
  11  -4   6        381.41        449.74        66.31 o                         
 -10  -3   6         73.26         62.04        16.33 o                         
  -9  -3   6         46.05         58.74        15.51 o                         
  -8  -3   6        489.63        486.02        36.28 o                         
  -7  -3   6        201.40        210.53        20.40 o                         
  -6  -3   6        510.50        560.29        28.64 o                         
  -5  -3   6          0.67          6.05         8.29 o                         
  -4  -3   6         45.86         78.97        12.84 o                         
  -3  -3   6        862.99        847.15        29.32 o                         
  -2  -3   6        331.55        321.66        15.92 o                         
  -1  -3   6       5611.78       5747.11       120.49 o                         
   0  -3   6          5.77          3.21         9.44 o                         
   1  -3   6       2525.38       2604.36        62.35 o                         
   2  -3   6        341.55        336.29        25.54 o                         
   3  -3   6        683.49        713.90        22.41 o                         
   4  -3   6        527.97        558.16        20.13 o                         
   5  -3   6       2198.50       2266.58        52.13 o                         
   6  -3   6         12.59         21.46         7.77 o                         
   7  -3   6        649.89        639.83        52.45 o                         
   8  -3   6        147.68        162.78        35.46 o                         
   9  -3   6        865.91        821.76        66.58 o                         
  10  -3   6        193.28        220.93        44.02 o                         
  11  -3   6          9.56          2.04        20.65 o                         
 -11  -2   6        191.27        236.96        44.70 o                         
 -10  -2   6        229.13        210.60        40.35 o                         
  -9  -2   6        734.64        705.29        36.96 o                         
  -8  -2   6          0.54        -12.10        21.33 o                         
  -7  -2   6        526.26        540.58        29.42 o                         
  -6  -2   6        561.06        619.11        29.84 o                         
  -5  -2   6        477.54        534.33        25.59 o                         
  -4  -2   6       2906.98       2877.27        71.86 o                         
  -3  -2   6          3.95          6.09         9.51 o                         
  -2  -2   6      10007.15       9877.16       197.33 o                         
  -1  -2   6       1991.37       2001.18        50.33 o                         
   0  -2   6      44387.16      45745.97       856.75 o                         
   1  -2   6       3108.98       3186.85        73.07 o                         
   2  -2   6       6360.72       6276.30       131.91 o                         
   3  -2   6        944.01        910.58        62.91 o                         
   4  -2   6         84.28        103.54         9.25 o                         
   5  -2   6       3444.79       3611.84        73.69 o                         
   6  -2   6          2.22         -0.27         7.91 o                         
   7  -2   6          1.11          6.25        16.03 o                         
   8  -2   6        122.70         98.78        30.03 o                         
   9  -2   6          2.44         -7.34        17.39 o                         
  10  -2   6        347.85        402.05        58.15 o                         
  11  -2   6         97.08        175.96        42.26 o                         
 -12  -1   6         66.15        126.09        35.87 o                         
 -11  -1   6          3.80         11.41        19.70 o                         
 -10  -1   6        344.45        340.23        43.89 o                         
  -8  -1   6         16.70         17.79        11.68 o                         
  -7  -1   6         24.73         24.46        10.63 o                         
  -6  -1   6         22.96         27.14        11.28 o                         
  -5  -1   6          0.00         -1.13         6.69 o                         
  -4  -1   6       1148.18       1163.91        37.94 o                         
  -3  -1   6          1.64          7.37         5.40 o                         
  -2  -1   6        923.98        809.07        33.63 o                         
  -1  -1   6        343.94        306.97        15.78 o                         
   0  -1   6          0.88          1.28         4.89 o                         
   1  -1   6       1779.20       1754.73        72.49 o                         
   2  -1   6       2764.99       2861.77        68.43 o                         
   3  -1   6        406.07        381.43        14.58 o                         
   4  -1   6       2446.07       2156.56       125.02 o                         
   5  -1   6          0.22         15.66         5.02 o                         
   6  -1   6        346.16        363.01        22.98 o                         
   7  -1   6        117.66        125.35        17.90 o                         
   8  -1   6         10.53         17.94        17.53 o                         
   9  -1   6        424.84        497.02        50.95 o                         
  10  -1   6        240.17        291.86        49.87 o                         
  11  -1   6          4.31         34.10        25.54 o                         
 -12   0   6          0.51        -12.23        17.94 o                         
 -11   0   6        247.21        169.98        38.04 o                         
 -10   0   6       1073.15       1104.92        78.13 o                         
  -9   0   6       3016.16       2981.47       134.92 o                         
  -8   0   6         11.19         20.26        10.84 o                         
  -7   0   6         85.41         55.27        28.26 o                         
  -6   0   6          2.23          3.43         7.34 o                         
  -5   0   6          1.11          1.71         6.54 o                         
  -4   0   6        597.03        595.54        25.21 o                         
  -3   0   6        317.94        280.35        16.95 o                         
  -2   0   6        269.93        259.76        31.86 o                         
  -1   0   6        829.45        876.56        28.91 o                         
   0   0   6       6965.07       6840.38       140.75 o                         
   1   0   6       2263.87       2396.71        58.32 o                         
   2   0   6        169.84        187.57        13.92 o                         
   3   0   6       1576.70       1649.82        36.93 o                         
   4   0   6        105.60        131.47         8.81 o                         
   5   0   6         18.60         17.89         8.92 o                         
   6   0   6        259.73        283.17        21.76 o                         
   7   0   6          0.16         17.70         8.16 o                         
   8   0   6       1379.69       1269.70        49.44 o                         
   9   0   6        447.83        539.69        53.13 o                         
  10   0   6        913.09        995.00        74.46 o                         
  11   0   6          1.33         -6.79        18.61 o                         
 -12   1   6         30.41         33.70        27.04 o                         
 -11   1   6         46.99         32.61        21.88 o                         
 -10   1   6        188.06        312.64        50.82 o                         
  -9   1   6        763.17        723.52        62.64 o                         
  -8   1   6        508.25        474.47        48.78 o                         
  -7   1   6         25.23         44.03        12.86 o                         
  -6   1   6        174.83        166.10        16.21 o                         
  -5   1   6        312.51        252.51        41.58 o                         
  -4   1   6        724.69        643.84        80.23 o                         
  -3   1   6       1259.38       1192.88        37.62 o                         
  -2   1   6       4927.46       4838.51       105.98 o                         
  -1   1   6      10262.37      10325.69       206.08 o                         
   0   1   6          9.65         11.75         6.03 o                         
   1   1   6       4121.45       4062.14        89.82 o                         
   2   1   6        473.22        465.82        20.84 o                         
   3   1   6       2140.88       2306.38        60.28 o                         
   4   1   6        298.18        337.26        19.86 o                         
   5   1   6         83.08         77.60        13.58 o                         
   6   1   6        114.38        127.08        17.32 o                         
   7   1   6         50.25         63.45        23.91 o                         
   8   1   6          0.07         12.85        10.81 o                         
   9   1   6       2456.87       2223.97       111.82 o                         
  10   1   6         57.72        109.11        31.39 o                         
  11   1   6          0.23          1.63        20.52 o                         
 -11   2   6         21.40         55.30        25.54 o                         
 -10   2   6        646.63        562.24        58.43 o                         
  -9   2   6        493.57        504.63        53.94 o                         
  -8   2   6        234.79        272.02        45.79 o                         
  -7   2   6        266.64        254.60        34.78 o                         
  -6   2   6       1132.63       1278.22        43.28 o                         
  -5   2   6         28.68         70.22        11.07 o                         
  -4   2   6        849.61        829.72        31.34 o                         
  -3   2   6       1748.21       1650.51        48.10 o                         
  -2   2   6        583.66        503.61        21.86 o                         
  -1   2   6       2067.25       1960.99        51.28 o                         
   0   2   6      40401.03      42619.67       801.16 o                         
   1   2   6        388.62        402.80        19.55 o                         
   2   2   6       2647.55       2693.24        66.33 o                         
   3   2   6       2804.06       2990.03        73.88 o                         
   4   2   6          0.25          1.98         6.22 o                         
   5   2   6       1608.82       1606.20        67.05 o                         
   6   2   6        102.10        107.54        16.47 o                         
   7   2   6         38.95         46.78        14.08 o                         
   8   2   6        408.73        442.70        28.84 o                         
   9   2   6        532.55        543.25        39.81 o                         
  10   2   6          1.11         -5.84        16.17 o                         
  11   2   6        303.96        282.48        48.64 o                         
 -11   3   6        134.21        110.33        34.65 o                         
 -10   3   6          0.28         11.96        21.20 o                         
  -9   3   6        649.85        542.54        57.20 o                         
  -8   3   6        126.53        184.52        39.81 o                         
  -7   3   6       2028.89       2039.59       102.72 o                         
  -6   3   6        390.69        461.71        23.87 o                         
  -5   3   6       1195.54       1273.30        40.72 o                         
  -4   3   6       3460.03       3572.83        85.82 o                         
  -3   3   6        139.95        134.76        12.99 o                         
  -2   3   6        583.27        588.83        24.41 o                         
  -1   3   6          0.12          0.25         7.27 o                         
   0   3   6          7.85         15.22         7.41 o                         
   1   3   6        300.41        260.99        16.08 o                         
   2   3   6        774.88        728.24        27.56 o                         
   3   3   6       1118.70       1169.21        38.42 o                         
   4   3   6       1752.23       1789.85        68.68 o                         
   5   3   6        496.06        482.37        25.94 o                         
   6   3   6        335.04        321.61        23.15 o                         
   7   3   6         74.57         66.89        14.97 o                         
   8   3   6         39.76         47.25        13.96 o                         
   9   3   6        264.60        309.03        28.17 o                         
  10   3   6        106.74        177.72        38.18 o                         
  11   3   6         34.77         61.14        24.46 o                         
 -11   4   6        330.50        429.63        55.16 o                         
 -10   4   6        105.41        106.80        35.60 o                         
  -9   4   6        175.87        170.25        39.81 o                         
  -8   4   6        202.06        182.75        40.90 o                         
  -7   4   6        142.89        228.54        42.53 o                         
  -6   4   6        282.28        296.07        38.72 o                         
  -5   4   6        105.37        137.00        12.86 o                         
  -4   4   6        312.51        299.81        17.65 o                         
  -3   4   6        803.46        816.42        30.11 o                         
  -2   4   6       2600.64       2551.95        64.66 o                         
  -1   4   6        251.35        224.82        15.35 o                         
   0   4   6      15218.79      16009.38       313.98 o                         
   1   4   6         36.01         28.74         8.04 o                         
   2   4   6        269.57        284.80        17.77 o                         
   3   4   6        212.49        191.55        16.17 o                         
   4   4   6        117.90         80.51        27.99 o                         
   5   4   6        149.64        154.35        18.57 o                         
   6   4   6        182.81        194.81        21.15 o                         
   7   4   6        160.98        176.06        21.88 o                         
   8   4   6        621.66        647.86        35.89 o                         
   9   4   6        415.49        403.33        30.31 o                         
  10   4   6          1.80         10.91        17.87 o                         
  11   4   6        127.08        179.08        39.54 o                         
 -11   5   6         58.00         47.83        30.16 o                         
 -10   5   6         40.28         52.99        27.31 o                         
  -9   5   6        125.01        130.30        37.50 o                         
  -8   5   6         16.18          8.15        19.29 o                         
  -7   5   6        942.62        951.93        69.97 o                         
  -6   5   6         72.19         69.97        23.78 o                         
  -5   5   6        162.14        194.87        16.16 o                         
  -4   5   6        202.09        154.16        19.70 o                         
  -3   5   6       1111.58        937.83        33.11 o                         
  -2   5   6        865.09        799.88        25.78 o                         
  -1   5   6        740.02        665.88        22.84 o                         
   0   5   6          7.09          3.54         3.49 o                         
   1   5   6        273.83        251.50        13.25 o                         
   2   5   6       8801.40       9444.14       174.64 o                         
   3   5   6       1086.63       1004.45        26.95 o                         
   4   5   6          0.25         -6.04         6.13 o                         
   5   5   6        329.62        317.80        33.02 o                         
   6   5   6         33.72         42.00        12.46 o                         
   7   5   6        237.03        228.97        24.74 o                         
   8   5   6        783.74        854.75        42.03 o                         
   9   5   6        350.87        373.08        29.23 o                         
  10   5   6        631.89        618.57        39.29 o                         
 -11   6   6         20.42         37.23        26.90 o                         
 -10   6   6          9.26        -22.15        17.53 o                         
  -9   6   6        107.21        139.27        39.40 o                         
  -8   6   6         12.66          3.94        18.07 o                         
  -7   6   6         18.91         15.76        18.34 o                         
  -6   6   6        533.23        576.65        52.04 o                         
  -5   6   6        722.94        585.48        49.87 o                         
  -4   6   6          3.62          3.78         6.93 o                         
  -3   6   6        242.65        239.80        19.79 o                         
  -2   6   6         42.37         34.83        10.27 o                         
  -1   6   6        182.29        221.21        13.53 o                         
   0   6   6      13379.31      14256.88       243.56 o                         
   1   6   6        219.78        238.60        17.93 o                         
   2   6   6        492.78        535.82        21.95 o                         
   3   6   6          6.67          8.86         6.05 o                         
   4   6   6         39.79         52.99        11.96 o                         
   5   6   6        134.16        145.30        18.05 o                         
   6   6   6       2111.67       2090.96        66.15 o                         
   7   6   6       3044.51       2835.01        83.99 o                         
   8   6   6         10.49         29.36        13.86 o                         
   9   6   6        389.97        391.26        30.40 o                         
  10   6   6         20.34         44.70        22.15 o                         
 -11   7   6         46.12        212.64        51.77 o                         
 -10   7   6         77.12        105.71        35.87 o                         
  -9   7   6          7.10         19.43        22.69 o                         
  -8   7   6          5.57          4.48        18.61 o                         
  -7   7   6        140.70        102.99        32.20 o                         
  -6   7   6       3147.76       3273.05       141.04 o                         
  -5   7   6        856.24        781.95        57.88 o                         
  -4   7   6          6.71         18.97         6.90 o                         
  -3   7   6       2070.80       2011.31        49.62 o                         
  -2   7   6        223.09        247.08        15.16 o                         
  -1   7   6       1212.47       1171.13        33.99 o                         
   0   7   6          9.02          8.20         5.79 o                         
   1   7   6         96.72         97.17        10.83 o                         
   2   7   6        128.11        143.43        12.12 o                         
   3   7   6          0.94          2.88         4.58 o                         
   4   7   6        574.36        572.35        43.28 o                         
   5   7   6       1964.15       1870.60        63.93 o                         
   6   7   6        100.23        111.53        20.92 o                         
   7   7   6       1480.35       1391.36        53.72 o                         
   8   7   6        570.15        455.81        31.27 o                         
   9   7   6          4.48         13.99        19.29 o                         
  10   7   6         51.60        126.63        33.15 o                         
 -10   8   6         78.93         36.69        28.81 o                         
  -9   8   6        393.02        520.39        57.47 o                         
  -8   8   6         41.69         45.93        25.27 o                         
  -7   8   6        573.61        657.08        60.87 o                         
  -6   8   6        686.29        595.12        55.57 o                         
  -5   8   6         50.89         51.38        17.28 o                         
  -4   8   6       1199.41       1103.36        49.44 o                         
  -3   8   6       1394.29       1374.32        39.43 o                         
  -2   8   6        141.54        173.11        17.23 o                         
  -1   8   6        240.07        218.40        14.65 o                         
   0   8   6        378.46        370.85        18.31 o                         
   1   8   6         54.74         43.47         8.56 o                         
   2   8   6        199.63        179.48        16.91 o                         
   3   8   6         10.58         12.42         5.72 o                         
   4   8   6         59.61         29.18        11.35 o                         
   5   8   6        345.99        285.47        34.51 o                         
   6   8   6        138.55        134.09        18.44 o                         
   7   8   6         57.50         75.14        27.31 o                         
   8   8   6        502.67        459.25        47.28 o                         
   9   8   6          1.22         17.53        20.25 o                         
  10   8   6          0.00         51.63        27.99 o                         
 -10   9   6        109.02        105.17        34.38 o                         
  -9   9   6         41.61        108.43        34.92 o                         
  -8   9   6         20.22         28.40        24.46 o                         
  -7   9   6         64.51         56.66        27.04 o                         
  -6   9   6        600.60        530.72        53.13 o                         
  -5   9   6        227.02        249.61        27.24 o                         
  -4   9   6          1.49          2.52        10.15 o                         
  -3   9   6        380.32        382.63        19.70 o                         
  -2   9   6        540.93        552.98        23.96 o                         
  -1   9   6        266.45        316.70        20.95 o                         
   0   9   6         11.28         19.64         7.29 o                         
   1   9   6          2.53          2.64         4.50 o                         
   2   9   6        163.98        171.03        14.72 o                         
   3   9   6        601.87        564.56        47.28 o                         
   4   9   6          0.02          2.73         9.14 o                         
   5   9   6       3363.79       3275.42        90.83 o                         
   6   9   6          0.56         26.90        19.02 o                         
   7   9   6        494.83        536.56        52.04 o                         
   8   9   6        151.75        136.96        34.78 o                         
   9   9   6         46.32         66.31        28.13 o                         
  -9  10   6         16.16         32.88        26.09 o                         
  -8  10   6         47.61         51.09        23.51 o                         
  -7  10   6        279.58        302.45        50.95 o                         
  -6  10   6        848.98        764.35        55.10 o                         
  -5  10   6         28.00         27.88        14.82 o                         
  -4  10   6        198.03        211.10        27.46 o                         
  -3  10   6       1548.01       1364.32       120.45 o                         
  -2  10   6       1226.50       1158.35        38.02 o                         
  -1  10   6       2218.56       2221.89        56.21 o                         
   0  10   6        704.86        682.41        33.37 o                         
   1  10   6       2805.31       2604.01        98.57 o                         
   2  10   6         19.92         16.21         7.56 o                         
   3  10   6          1.39         17.94        10.48 o                         
   4  10   6        111.24        111.82        27.31 o                         
   5  10   6        581.43        625.97        53.40 o                         
   6  10   6         82.06         79.62        29.35 o                         
   7  10   6         34.16          7.20        19.29 o                         
   8  10   6        222.16        266.45        44.02 o                         
   9  10   6         26.86         73.64        29.76 o                         
  -9  11   6         83.67        149.05        39.27 o                         
  -8  11   6          0.32          7.61        25.95 o                         
  -7  11   6          5.44         10.87        20.25 o                         
  -6  11   6       1849.39       1847.91        77.00 o                         
  -5  11   6       2017.02       1892.17        74.96 o                         
  -4  11   6        714.22        721.41        45.31 o                         
  -3  11   6       1452.58       1372.95        57.63 o                         
  -2  11   6        580.81        593.00        37.81 o                         
  -1  11   6        802.57        776.71        37.50 o                         
   0  11   6         15.74         11.82         8.10 o                         
   1  11   6        752.32        779.01        36.13 o                         
   2  11   6        316.29        343.70        25.03 o                         
   3  11   6        137.30        174.46        33.02 o                         
   4  11   6        139.40        161.82        33.70 o                         
   5  11   6         15.57         21.20        19.57 o                         
   6  11   6        126.59        121.47        31.66 o                         
   7  11   6       2225.33       2090.55       112.50 o                         
   8  11   6         64.31         67.39        31.11 o                         
  -8  12   6         87.06        108.29        34.51 o                         
  -7  12   6          0.00         23.09        20.52 o                         
  -6  12   6         96.44        105.29        22.81 o                         
  -5  12   6         13.11          0.39        14.20 o                         
  -4  12   6        287.21        292.65        30.30 o                         
  -3  12   6        477.80        428.14        32.02 o                         
  -2  12   6          8.27          1.57        10.13 o                         
  -1  12   6        217.49        226.60        18.70 o                         
   0  12   6        228.91        244.62        23.53 o                         
   1  12   6         18.19         13.12        10.33 o                         
   2  12   6        122.66        113.27        19.57 o                         
   3  12   6         62.05         77.58        26.36 o                         
   4  12   6         89.64        170.52        33.97 o                         
   5  12   6        109.01        182.21        38.32 o                         
   6  12   6        139.45        206.39        41.03 o                         
   7  12   6        119.39        103.94        33.56 o                         
   8  12   6        121.13        127.04        35.60 o                         
  -8  13   6         25.40         78.26        32.20 o                         
  -7  13   6         39.00         72.05        20.82 o                         
  -6  13   6         40.58         59.92        34.58 o                         
  -5  13   6         60.15         92.36        32.20 o                         
  -4  13   6         76.26         80.22        19.25 o                         
  -3  13   6       1073.28       1158.48        54.71 o                         
  -2  13   6       1334.70       1329.66        86.28 o                         
  -1  13   6        225.80        209.11        32.47 o                         
   0  13   6          5.32          9.82        10.44 o                         
   1  13   6        538.67        557.56        33.53 o                         
   2  13   6       1225.85       1301.94        75.68 o                         
   3  13   6       4036.15       4093.04       164.00 o                         
   4  13   6        130.17        134.51        32.20 o                         
   5  13   6        138.20        201.77        38.59 o                         
   6  13   6          7.45         37.50        20.25 o                         
   7  13   6         37.81         55.71        26.77 o                         
  -7  14   6        563.83        588.10        47.69 o                         
  -6  14   6          4.55         41.35        17.81 o                         
  -5  14   6         11.18         49.08        22.15 o                         
  -4  14   6         43.56         42.26        24.05 o                         
  -3  14   6        168.77        174.73        38.18 o                         
  -2  14   6        913.01        796.76        66.44 o                         
  -1  14   6        279.68        380.58        44.43 o                         
   0  14   6       1312.29       1335.68        55.99 o                         
   1  14   6         31.51         66.37        16.35 o                         
   2  14   6        155.90        186.69        36.28 o                         
   3  14   6        206.70        253.13        42.94 o                         
   4  14   6        194.45        330.04        49.46 o                         
   5  14   6         18.29         81.25        25.41 o                         
   6  14   6         34.76         68.89        28.13 o                         
  -6  15   6        109.44        111.28        37.64 o                         
  -5  15   6        293.62        357.48        51.50 o                         
  -4  15   6        444.20        498.52        58.15 o                         
  -3  15   6        284.98        246.88        47.01 o                         
  -2  15   6        173.59        262.10        48.51 o                         
  -1  15   6        119.87        121.88        33.15 o                         
   0  15   6          1.58          8.70        16.17 o                         
   1  15   6         20.22         51.32        20.92 o                         
   2  15   6          1.90          9.78        14.95 o                         
   3  15   6        165.30        272.15        43.62 o                         
   4  15   6        284.89        259.65        44.84 o                         
   5  15   6         63.83         67.94        28.81 o                         
  -4  16   6         81.24        140.76        39.54 o                         
  -3  16   6          6.34          9.78        21.74 o                         
  -2  16   6        270.37        313.87        45.79 o                         
  -1  16   6        376.06        374.60        47.56 o                         
   0  16   6        570.55        606.40        59.78 o                         
   2  16   6         39.52         72.15        23.91 o                         
   3  16   6        159.84        189.95        39.13 o                         
  -2  17   6        351.74        450.15        55.30 o                         
  -1  17   6        632.61        613.20        63.05 o                         
   0  17   6          0.30         19.16        20.92 o                         
  -2 -17   7        315.87        283.16        54.89 o                         
  -1 -17   7         23.28         22.55        22.15 o                         
   0 -17   7         29.07         19.84        24.46 o                         
   1 -17   7        151.63        137.91        39.13 o                         
  -4 -16   7         71.91         81.93        26.63 o                         
  -3 -16   7          0.17         -6.05        11.09 o                         
  -2 -16   7        314.90        365.75        31.80 o                         
  -1 -16   7        113.57         99.73        32.20 o                         
   0 -16   7        146.78        139.95        38.86 o                         
   1 -16   7        229.69        233.16        47.96 o                         
   2 -16   7         14.17         39.40        21.20 o                         
   3 -16   7        353.56        417.40        53.26 o                         
   4 -16   7         49.12         42.66        21.60 o                         
  -6 -15   7         55.13        113.05        31.52 o                         
  -5 -15   7         39.37         10.87        16.98 o                         
  -4 -15   7        155.86        114.13        30.71 o                         
  -3 -15   7         14.75         42.66        21.33 o                         
  -2 -15   7       1232.27       1231.86        57.95 o                         
  -1 -15   7        273.43        255.18        28.16 o                         
   0 -15   7         29.69         36.41        22.96 o                         
   1 -15   7        549.66        499.20        55.44 o                         
   2 -15   7         14.00         25.68        18.21 o                         
   3 -15   7        485.32        459.79        54.35 o                         
   4 -15   7        138.00        131.53        36.28 o                         
   5 -15   7          5.27         19.70        19.97 o                         
  -7 -14   7         12.26          8.29        19.57 o                         
  -6 -14   7          0.12         18.75        19.43 o                         
  -5 -14   7         11.44          6.79        15.90 o                         
  -4 -14   7        455.74        486.70        48.37 o                         
  -3 -14   7        229.82        234.11        39.54 o                         
  -2 -14   7        250.84        271.88        40.22 o                         
  -1 -14   7        327.62        315.82        26.73 o                         
   0 -14   7        461.67        426.91        49.73 o                         
   1 -14   7        360.72        309.52        43.21 o                         
   2 -14   7        159.64        140.63        35.33 o                         
   3 -14   7         15.42          6.66        16.71 o                         
   4 -14   7        120.03        145.79        35.73 o                         
   5 -14   7         11.15         17.53        18.34 o                         
   6 -14   7         55.64         73.24        27.99 o                         
  -8 -13   7        269.35        276.09        51.90 o                         
  -7 -13   7          0.12         -4.62        16.58 o                         
  -6 -13   7        577.62        592.14        55.03 o                         
  -5 -13   7         10.47         11.14        15.35 o                         
  -4 -13   7          0.73          3.67        14.54 o                         
  -3 -13   7         23.51         24.59        17.12 o                         
  -2 -13   7        639.60        683.99        51.09 o                         
  -1 -13   7         22.64         48.51        16.85 o                         
   0 -13   7          0.28          8.81         9.01 o                         
   1 -13   7         52.59         33.56        19.02 o                         
   2 -13   7         61.69         69.02        24.05 o                         
   3 -13   7       1379.32       1255.20        88.45 o                         
   4 -13   7          9.40         11.14        15.49 o                         
   5 -13   7        108.43         88.45        28.26 o                         
   6 -13   7        207.98        269.30        50.41 o                         
   7 -13   7        176.79        208.57        44.02 o                         
  -8 -12   7        119.30        133.56        35.46 o                         
  -7 -12   7        954.67       1024.48        74.59 o                         
  -6 -12   7        370.52        346.61        41.44 o                         
  -5 -12   7        273.54        264.00        41.85 o                         
  -4 -12   7        347.40        351.23        39.13 o                         
  -3 -12   7       1071.14       1002.88        63.72 o                         
  -2 -12   7         46.94         52.18        17.94 o                         
  -1 -12   7        364.99        336.42        32.88 o                         
   0 -12   7        308.16        255.77        21.77 o                         
   1 -12   7        687.86        563.40        31.37 o                         
   2 -12   7        361.10        357.07        42.53 o                         
   3 -12   7        489.37        404.36        46.47 o                         
   4 -12   7         50.24         50.27        22.96 o                         
   5 -12   7        210.31        236.28        44.16 o                         
   6 -12   7        185.92        198.32        26.90 o                         
   7 -12   7        893.38        884.82        49.85 o                         
   8 -12   7         28.70         35.47        36.14 o                         
  -9 -11   7          5.91         26.22        24.73 o                         
  -8 -11   7        120.90        132.20        33.56 o                         
  -7 -11   7        138.77        122.97        33.29 o                         
  -6 -11   7        795.27        697.98        56.39 o                         
  -5 -11   7        382.67        322.02        37.64 o                         
  -4 -11   7        108.34         90.22        24.46 o                         
  -3 -11   7       1354.53       1350.99        73.37 o                         
  -2 -11   7         72.57         99.19        22.42 o                         
  -1 -11   7         12.64         34.51        13.45 o                         
   0 -11   7          0.13        -11.28         9.24 o                         
   1 -11   7         12.57         12.90         7.95 o                         
   2 -11   7         18.32         23.78        15.63 o                         
   3 -11   7       4170.02       4010.16       179.08 o                         
   4 -11   7        299.60        277.18        38.04 o                         
   5 -11   7        157.91        175.40        24.71 o                         
   6 -11   7         10.02         16.42        11.67 o                         
   7 -11   7         46.09         58.83        36.48 o                         
   8 -11   7         45.59         88.07        20.50 o                         
  -9 -10   7          5.83          4.08        24.32 o                         
  -8 -10   7        132.46        185.06        40.08 o                         
  -7 -10   7        509.23        626.38        54.35 o                         
  -6 -10   7        455.43        483.71        45.52 o                         
  -5 -10   7        123.20        113.45        26.90 o                         
  -4 -10   7        143.41        194.71        33.02 o                         
  -3 -10   7          0.42         18.21        12.91 o                         
  -2 -10   7        200.56        197.29        29.62 o                         
  -1 -10   7         16.76         12.64        11.96 o                         
   0 -10   7         11.77          7.88         9.24 o                         
   1 -10   7         60.84         59.55        12.05 o                         
   2 -10   7        108.59        130.77        16.67 o                         
   3 -10   7        686.48        745.65        36.78 o                         
   4 -10   7         22.57         28.85        12.14 o                         
   5 -10   7          3.30          2.11         9.99 o                         
   6 -10   7        409.74        416.55        31.78 o                         
   7 -10   7         49.64         47.84        15.80 o                         
   8 -10   7         71.96        156.66        33.42 o                         
   9 -10   7         47.35         42.66        25.00 o                         
 -10  -9   7          2.79         55.44        31.79 o                         
  -9  -9   7         22.76         10.19        22.28 o                         
  -8  -9   7        112.58        115.76        32.88 o                         
  -7  -9   7        117.39        149.32        33.29 o                         
  -6  -9   7          0.13         10.73        17.53 o                         
  -5  -9   7        135.71        149.19        29.08 o                         
  -4  -9   7       2295.96       2178.32        97.42 o                         
  -3  -9   7        601.22        631.54        45.25 o                         
  -2  -9   7       2197.53       2179.68        92.26 o                         
  -1  -9   7        222.00        255.31        26.50 o                         
   0  -9   7          6.41          3.13         8.42 o                         
   1  -9   7        181.74        231.12        15.95 o                         
   2  -9   7       2579.18       2672.32        64.97 o                         
   3  -9   7        129.48        124.73        27.45 o                         
   4  -9   7        798.23        714.57        37.20 o                         
   5  -9   7        220.58        233.52        22.43 o                         
   6  -9   7        723.12        705.56        39.72 o                         
   7  -9   7         54.96         57.45        15.30 o                         
   8  -9   7          2.33         10.19        18.07 o                         
   9  -9   7         65.21         90.36        31.11 o                         
 -10  -8   7        102.80        136.42        35.73 o                         
  -9  -8   7         42.55         39.95        23.51 o                         
  -8  -8   7        296.77        324.74        39.27 o                         
  -7  -8   7        682.02        604.23        50.95 o                         
  -6  -8   7        473.92        496.07        44.84 o                         
  -5  -8   7       1527.99       1318.79        71.47 o                         
  -4  -8   7       1270.80       1241.61        66.71 o                         
  -3  -8   7        175.53        176.91        22.69 o                         
  -2  -8   7       1060.50       1115.52        58.43 o                         
  -1  -8   7       1284.62       1274.63        60.87 o                         
   0  -8   7        417.60        472.31        20.63 o                         
   1  -8   7        923.44        859.57        30.47 o                         
   2  -8   7         20.66         21.47         7.01 o                         
   3  -8   7         74.14         77.34         9.90 o                         
   4  -8   7        884.57        818.74        38.87 o                         
   5  -8   7       1623.54       1634.89        60.82 o                         
   6  -8   7       5353.23       5175.77       140.92 o                         
   7  -8   7          2.01         14.16        10.59 o                         
   8  -8   7         76.07         96.20        29.08 o                         
   9  -8   7         36.27         24.19        18.61 o                         
 -10  -7   7         36.76         78.53        26.90 o                         
  -9  -7   7         32.64         23.10        21.20 o                         
  -8  -7   7        224.44        289.14        42.94 o                         
  -7  -7   7        580.81        633.44        50.14 o                         
  -6  -7   7         20.73         33.97        16.98 o                         
  -5  -7   7         86.48         56.12        19.43 o                         
  -4  -7   7        759.78        598.66        42.39 o                         
  -3  -7   7        873.28        715.92        44.84 o                         
  -2  -7   7          7.11         31.80         6.03 o                         
  -1  -7   7       1043.23        967.59        34.72 o                         
   0  -7   7         19.67         36.53         7.38 o                         
   1  -7   7        270.67        272.94        15.90 o                         
   2  -7   7        204.25        186.01        32.67 o                         
   3  -7   7        124.57        142.91        12.11 o                         
   4  -7   7        231.88        255.72        21.09 o                         
   5  -7   7          4.32          5.21         8.77 o                         
   6  -7   7       3944.83       3527.19       288.12 o                         
   7  -7   7       1841.08       1737.24        66.68 o                         
   8  -7   7        720.85        797.85        64.68 o                         
   9  -7   7          4.57         -3.53        17.39 o                         
  10  -7   7        195.86        233.43        49.05 o                         
 -11  -6   7        145.96        197.83        40.63 o                         
 -10  -6   7         38.89         46.06        24.73 o                         
  -9  -6   7         57.37         84.24        26.09 o                         
  -8  -6   7         27.12         49.19        21.33 o                         
  -7  -6   7        155.74        124.32        27.04 o                         
  -6  -6   7          2.88          7.07        12.09 o                         
  -5  -6   7          4.29          5.84        13.04 o                         
  -4  -6   7         44.54         65.99        10.40 o                         
  -3  -6   7       1054.67       1157.19        51.02 o                         
  -2  -6   7       1026.67       1049.03        32.01 o                         
  -1  -6   7        311.67        272.91        14.43 o                         
   0  -6   7        329.50        363.14        17.57 o                         
   1  -6   7          3.18         -3.31         4.35 o                         
   2  -6   7        211.85        231.57        24.05 o                         
   3  -6   7        278.36        269.92        21.54 o                         
   4  -6   7        149.80        167.44        13.21 o                         
   5  -6   7        977.63        903.20        40.40 o                         
   6  -6   7        480.10        478.14        30.04 o                         
   7  -6   7        647.50        554.50        50.27 o                         
   8  -6   7        201.28        198.10        37.77 o                         
   9  -6   7         84.75         69.97        26.90 o                         
  10  -6   7         15.19         17.94        22.15 o                         
 -11  -5   7        147.87        208.97        40.49 o                         
 -10  -5   7        226.75        292.81        44.84 o                         
  -9  -5   7         39.72         15.08        19.16 o                         
  -8  -5   7        163.96        141.58        29.08 o                         
  -7  -5   7         33.42         53.26        19.97 o                         
  -6  -5   7        923.19        959.41        47.56 o                         
  -5  -5   7        333.65        327.01        38.25 o                         
  -4  -5   7        288.23        297.46        32.75 o                         
  -3  -5   7        148.52        145.13        12.34 o                         
  -2  -5   7        163.27        156.88        11.36 o                         
  -1  -5   7       1585.33       1395.30        39.15 o                         
   0  -5   7          5.27         10.20         5.26 o                         
   2  -5   7        912.44       1025.84        49.73 o                         
   3  -5   7       1197.02       1155.00        32.53 o                         
   4  -5   7        609.50        604.19        22.90 o                         
   5  -5   7        108.70        114.27        16.51 o                         
   6  -5   7        440.55        402.06        26.52 o                         
   7  -5   7        547.98        597.43        52.31 o                         
   8  -5   7         12.38          2.72        16.85 o                         
   9  -5   7        191.71        186.83        39.13 o                         
  10  -5   7         21.37         44.16        23.64 o                         
 -10  -4   7        440.95        529.91        48.51 o                         
  -9  -4   7        100.31         73.92        23.78 o                         
  -8  -4   7          1.72          5.71         9.63 o                         
  -7  -4   7          0.99          7.08         8.54 o                         
  -6  -4   7        157.74        194.10        25.54 o                         
  -5  -4   7        506.98        552.05        26.77 o                         
  -4  -4   7         85.23        110.52        13.56 o                         
  -3  -4   7       1353.82       1193.40        37.33 o                         
  -2  -4   7        387.11        403.76        25.68 o                         
  -1  -4   7          4.08          8.98         5.07 o                         
   0  -4   7       3259.91       3287.77        75.83 o                         
   1  -4   7        286.42        319.06        21.26 o                         
   2  -4   7        347.38        256.24        51.56 o                         
   3  -4   7        366.78        353.80        19.83 o                         
   4  -4   7        838.82        855.64        27.23 o                         
   5  -4   7         16.73         28.97         7.94 o                         
   6  -4   7        232.42        216.54        27.79 o                         
   7  -4   7        856.29        818.09        60.19 o                         
   8  -4   7       1306.34       1267.56        80.17 o                         
   9  -4   7          3.72          8.42        19.57 o                         
  10  -4   7        197.65        165.49        39.54 o                         
 -10  -3   7         15.65         24.10        13.72 o                         
  -9  -3   7        575.37        566.52        65.90 o                         
  -8  -3   7        766.12        819.28        58.22 o                         
  -7  -3   7        285.71        266.58        24.46 o                         
  -6  -3   7        809.97        842.46        36.23 o                         
  -5  -3   7        165.83        182.71        16.67 o                         
  -4  -3   7       1850.93       1841.96        52.82 o                         
  -3  -3   7        735.23        746.68        28.02 o                         
  -2  -3   7        347.70        303.64        16.40 o                         
  -1  -3   7       1342.87       1322.15        65.63 o                         
   0  -3   7         10.40         21.05         7.08 o                         
   1  -3   7       1942.63       2071.05        66.65 o                         
   2  -3   7        762.88        795.94        61.28 o                         
   3  -3   7        210.40        206.86        19.50 o                         
   4  -3   7         10.00          8.46         5.98 o                         
   5  -3   7         57.69         55.20         9.30 o                         
   6  -3   7        954.04        952.54        37.90 o                         
   7  -3   7       1981.93       1999.51        99.32 o                         
   8  -3   7        518.85        438.73        46.74 o                         
   9  -3   7        596.71        550.01        54.76 o                         
  10  -3   7         50.11         61.82        28.13 o                         
  11  -3   7          0.34         -6.39        19.97 o                         
 -11  -2   7         68.26         74.19        28.94 o                         
 -10  -2   7         88.35        114.27        30.44 o                         
  -9  -2   7         34.74         38.21        20.58 o                         
  -8  -2   7        737.98        721.71        36.41 o                         
  -7  -2   7       1790.02       1772.56        58.81 o                         
  -6  -2   7        184.65        207.19        18.80 o                         
  -5  -2   7        204.35        221.66        17.16 o                         
  -4  -2   7       1237.98       1239.37        40.63 o                         
  -3  -2   7       1300.43       1216.20        38.33 o                         
  -2  -2   7        905.55        803.87        31.05 o                         
  -1  -2   7        423.20        420.92        23.91 o                         
   0  -2   7        335.96        348.16        17.90 o                         
   1  -2   7       1609.33       1609.55        44.72 o                         
   2  -2   7       4503.03       4359.30        98.42 o                         
   3  -2   7       1106.81       1263.73        32.66 o                         
   4  -2   7       2179.55       2346.98        65.56 o                         
   5  -2   7         32.73         35.73         7.77 o                         
   6  -2   7        302.27        268.26        20.60 o                         
   7  -2   7       2842.28       2850.08       123.92 o                         
   8  -2   7          0.37          6.39        17.26 o                         
   9  -2   7         53.67         29.76        21.60 o                         
  10  -2   7        146.41        169.98        40.22 o                         
  11  -2   7        185.61        156.25        39.95 o                         
 -11  -1   7        129.65        144.16        36.96 o                         
 -10  -1   7         36.13         53.53        25.00 o                         
  -9  -1   7        710.79        528.58       100.00 o                         
  -8  -1   7        616.01        657.35        52.58 o                         
  -7  -1   7         84.34         83.90        15.31 o                         
  -6  -1   7       1447.02       1359.77        47.00 o                         
  -5  -1   7        452.96        401.62        42.12 o                         
  -4  -1   7       3575.75       3709.12        88.89 o                         
  -3  -1   7        294.30        272.18        25.14 o                         
  -2  -1   7       7351.48       7648.41       159.53 o                         
  -1  -1   7       4606.21       4528.03       100.30 o                         
   0  -1   7          0.57          3.90         5.05 o                         
   1  -1   7       1743.20       1817.29        48.81 o                         
   2  -1   7        777.14        798.83        29.33 o                         
   3  -1   7        597.56        597.73        20.11 o                         
   4  -1   7       2465.13       2491.96        53.93 o                         
   5  -1   7       1212.59       1426.90        45.63 o                         
   6  -1   7        335.32        295.23        38.79 o                         
   7  -1   7        424.64        427.28        45.65 o                         
   8  -1   7       1495.55       1497.05        86.42 o                         
   9  -1   7       1196.93       1022.17        73.64 o                         
  10  -1   7        129.62        199.60        40.76 o                         
  11  -1   7        296.00        315.91        54.35 o                         
 -11   0   7          4.61          4.48        19.29 o                         
 -10   0   7        260.65        299.19        50.00 o                         
  -9   0   7        144.43        141.17        36.55 o                         
  -8   0   7         14.16         44.63        12.71 o                         
  -7   0   7          6.15          0.74         7.72 o                         
  -6   0   7        159.02        181.60        17.52 o                         
  -5   0   7       1272.75       1260.34        42.56 o                         
  -4   0   7        513.94        544.59        57.13 o                         
  -3   0   7       1281.53       1227.79        39.19 o                         
  -2   0   7         73.19         77.73        10.87 o                         
  -1   0   7         32.11         41.84         8.77 o                         
   0   0   7       1684.37       1657.11        45.92 o                         
   1   0   7        348.55        350.29        18.42 o                         
   2   0   7        248.12        247.76        29.42 o                         
   3   0   7        323.77        343.01        13.48 o                         
   4   0   7          1.31         20.53         4.74 o                         
   5   0   7         83.49         84.00        14.17 o                         
   6   0   7        541.16        466.26        26.74 o                         
   7   0   7        148.60        130.30        18.54 o                         
   8   0   7        375.56        243.67        60.60 o                         
   9   0   7        997.88       1021.36        73.10 o                         
  10   0   7        359.65        331.12        52.58 o                         
  11   0   7         13.38         55.30        25.95 o                         
 -11   1   7         14.92         27.58        23.64 o                         
 -10   1   7         17.61         31.66        23.10 o                         
  -9   1   7         21.63          9.51        19.57 o                         
  -8   1   7        939.93        938.75        67.80 o                         
  -7   1   7        485.96        540.80        29.24 o                         
  -6   1   7          0.08         11.98         9.17 o                         
  -5   1   7       3915.96       3895.08       142.26 o                         
  -4   1   7         30.69         30.59         9.42 o                         
  -3   1   7       1851.36       1891.01        53.16 o                         
  -2   1   7        931.99        932.03        32.43 o                         
  -1   1   7        120.84        173.68        13.96 o                         
   0   1   7          3.83          5.76         5.75 o                         
   1   1   7        867.55        915.40        36.62 o                         
   2   1   7       1867.66       1839.59        51.06 o                         
   3   1   7       1552.85       1619.75        58.49 o                         
   4   1   7         38.10         42.08        10.81 o                         
   5   1   7          9.04         11.30         8.59 o                         
   6   1   7        445.85        440.32        26.81 o                         
   7   1   7        244.16        258.08        23.06 o                         
   8   1   7        697.07        654.71        35.30 o                         
   9   1   7        428.45        443.76        48.51 o                         
  10   1   7        607.79        616.05        58.43 o                         
  11   1   7         12.39         44.84        25.54 o                         
 -11   2   7        251.11        289.55        50.00 o                         
 -10   2   7          3.62         31.39        24.86 o                         
  -9   2   7        143.88        161.69        36.82 o                         
  -8   2   7       2285.79       2258.62       112.91 o                         
  -7   2   7        123.88        143.45        26.43 o                         
  -6   2   7       1174.68       1181.00        42.07 o                         
  -5   2   7        305.86        360.54        37.09 o                         
  -4   2   7        212.01        249.41        33.22 o                         
  -3   2   7       1903.64       2030.81        62.77 o                         
  -2   2   7       1560.95       1515.88        44.97 o                         
  -1   2   7         79.44         87.66        12.91 o                         
   0   2   7       3590.89       3775.13        87.66 o                         
   1   2   7        107.54        117.60        13.31 o                         
   2   2   7         62.15         72.70        11.14 o                         
   3   2   7       4649.77       4718.03       136.21 o                         
   4   2   7        178.02        179.13        16.18 o                         
   5   2   7       1215.04       1218.65        46.13 o                         
   6   2   7        368.33        348.55        24.20 o                         
   7   2   7          3.48         -3.20        10.94 o                         
   8   2   7        429.39        384.05        27.95 o                         
   9   2   7        100.65        101.50        19.73 o                         
  10   2   7        241.62        336.69        51.36 o                         
  11   2   7        266.93        395.39        60.87 o                         
 -11   3   7        217.40        258.02        49.46 o                         
 -10   3   7        368.64        453.95        55.71 o                         
  -9   3   7        342.39        298.38        50.14 o                         
  -8   3   7       1070.91       1083.45        76.36 o                         
  -7   3   7        177.37        171.06        36.01 o                         
  -6   3   7          3.03         12.48         8.34 o                         
  -5   3   7         80.01         90.35        13.00 o                         
  -4   3   7        996.21        878.86        33.43 o                         
  -3   3   7        957.86        944.19        34.07 o                         
  -2   3   7       1773.08       1759.79        50.33 o                         
  -1   3   7        216.91        200.31        47.35 o                         
   0   3   7          6.45          9.17         6.82 o                         
   1   3   7         55.87         70.42        11.33 o                         
   2   3   7       2955.17       2888.72        83.36 o                         
   3   3   7        943.85       1017.20        89.54 o                         
   4   3   7       5308.21       5408.36       124.23 o                         
   5   3   7       2119.19       2113.06       108.83 o                         
   6   3   7         56.91         61.28        13.88 o                         
   7   3   7       1577.98       1479.16        54.24 o                         
   8   3   7        297.28        283.10        31.86 o                         
   9   3   7        589.15        605.23        36.47 o                         
  10   3   7         92.30         92.94        27.72 o                         
  11   3   7        234.54        260.06        48.64 o                         
 -11   4   7         11.63         36.14        24.32 o                         
 -10   4   7        259.25        308.43        55.03 o                         
  -9   4   7        304.28        249.87        47.15 o                         
  -8   4   7       1140.88       1165.25        80.17 o                         
  -7   4   7       2457.61       2226.83       111.01 o                         
  -6   4   7        355.13        333.53        20.76 o                         
  -5   4   7        206.59        176.95        16.24 o                         
  -4   4   7         64.70         45.67        10.58 o                         
  -3   4   7        235.43        228.58        16.41 o                         
  -2   4   7       1073.83       1099.49        37.45 o                         
  -1   4   7        444.53        409.41        21.55 o                         
   0   4   7        557.14        487.98        23.45 o                         
   1   4   7       1730.46       1643.39        48.42 o                         
   2   4   7        750.00        758.70        30.64 o                         
   3   4   7         21.16         25.64         8.61 o                         
   4   4   7         29.74         21.42         9.51 o                         
   5   4   7        514.98        507.11        27.77 o                         
   6   4   7         71.66         79.12        15.90 o                         
   7   4   7       1048.51       1029.31        71.06 o                         
   8   4   7         99.87        161.06        29.69 o                         
   9   4   7         43.25         49.24        14.68 o                         
  10   4   7         11.99         17.28        12.49 o                         
 -11   5   7         76.73         69.43        29.89 o                         
 -10   5   7        418.29        427.46        55.44 o                         
  -9   5   7          3.10          3.40        22.55 o                         
  -8   5   7        425.78        399.87        50.00 o                         
  -7   5   7        294.98        298.92        46.74 o                         
  -6   5   7         70.44         86.01        28.81 o                         
  -5   5   7       1054.21       1073.12        64.27 o                         
  -4   5   7         69.53         95.59        12.90 o                         
  -3   5   7        540.77        459.66        23.30 o                         
  -2   5   7       7114.33       7442.73       160.26 o                         
  -1   5   7        818.06        797.06        31.51 o                         
   0   5   7         18.15         16.44         7.87 o                         
   1   5   7       2003.02       2070.52        58.36 o                         
   2   5   7        498.33        483.09        24.59 o                         
   3   5   7        329.90        313.70        25.12 o                         
   4   5   7        155.01        136.25        17.03 o                         
   5   5   7         82.81         79.44        14.97 o                         
   6   5   7          6.39          5.44         9.55 o                         
   7   5   7        305.88        303.67        25.12 o                         
   8   5   7         63.90         91.96        17.71 o                         
   9   5   7          0.29         26.07        13.87 o                         
  10   5   7        614.97        750.00        43.14 o                         
 -11   6   7         86.61        117.80        43.48 o                         
 -10   6   7        131.77        102.31        36.96 o                         
  -9   6   7         44.41         14.13        22.96 o                         
  -8   6   7        130.83         85.33        32.47 o                         
  -7   6   7          4.03         -9.10        15.90 o                         
  -6   6   7       2502.99       2494.63       117.80 o                         
  -5   6   7        142.54        124.05        29.21 o                         
  -4   6   7         89.71        104.95        13.89 o                         
  -3   6   7        227.92        233.48        18.43 o                         
  -2   6   7        459.57        521.03        28.37 o                         
  -1   6   7         16.01          8.58         6.24 o                         
   1   6   7       2760.88       2735.25        59.87 o                         
   2   6   7        437.75        428.19        17.90 o                         
   3   6   7          0.33          2.80         7.46 o                         
   4   6   7         15.96         14.81         9.14 o                         
   5   6   7       1180.70       1149.92        44.53 o                         
   6   6   7        678.90        597.51        32.80 o                         
   7   6   7          2.39         12.51        10.35 o                         
   8   6   7         47.47         45.09        19.77 o                         
   9   6   7         19.96         19.00        14.81 o                         
  10   6   7        111.65        153.55        53.33 o                         
 -10   7   7         53.21         82.48        32.75 o                         
  -9   7   7          0.11         42.26        24.73 o                         
  -8   7   7        310.95        362.24        56.66 o                         
  -7   7   7        237.56        236.56        43.89 o                         
  -6   7   7       4310.10       4209.22       169.16 o                         
  -5   7   7        293.67        340.63        40.76 o                         
  -4   7   7        927.25        924.01        35.69 o                         
  -3   7   7         30.51         67.70        10.69 o                         
  -2   7   7        228.36        232.01        15.42 o                         
  -1   7   7        405.81        426.12        23.45 o                         
   0   7   7          3.04          2.57         5.24 o                         
   1   7   7       1272.29       1253.70        41.92 o                         
   2   7   7         60.45         63.71         9.58 o                         
   3   7   7          0.06         -9.78         6.86 o                         
   4   7   7          3.15         -2.07         8.71 o                         
   5   7   7         41.72         43.95        12.22 o                         
   6   7   7         39.36         48.56        13.88 o                         
   7   7   7       1150.48       1144.52        48.75 o                         
   8   7   7        393.90        426.88        30.89 o                         
   9   7   7        106.97        120.79        32.34 o                         
  10   7   7         29.54         16.30        22.15 o                         
 -10   8   7         20.16         60.06        30.44 o                         
  -9   8   7        239.66        266.99        50.27 o                         
  -8   8   7         93.70        145.11        40.76 o                         
  -7   8   7        649.67        651.78        60.06 o                         
  -6   8   7       2157.75       2050.33       107.20 o                         
  -5   8   7          2.08          7.61        16.30 o                         
  -4   8   7        797.79        773.05        41.19 o                         
  -3   8   7          0.78          7.14         7.61 o                         
  -2   8   7        281.92        255.56        16.69 o                         
  -1   8   7          2.00          3.18         5.69 o                         
   0   8   7        659.21        696.37        31.07 o                         
   1   8   7         68.40         66.10        10.33 o                         
   2   8   7        819.76        769.02        27.30 o                         
   3   8   7        312.38        330.85        22.93 o                         
   4   8   7        613.74        621.57        32.48 o                         
   5   8   7        950.32        929.87        41.45 o                         
   6   8   7       3916.27       3900.26       104.84 o                         
   7   8   7        321.09        275.28        43.62 o                         
   8   8   7        176.91        217.80        40.49 o                         
   9   8   7        278.40        338.60        43.21 o                         
 -10   9   7        154.79        294.71        56.25 o                         
  -9   9   7          7.20         60.60        31.25 o                         
  -8   9   7        111.57        137.37        39.27 o                         
  -7   9   7        334.35        314.95        51.63 o                         
  -6   9   7       1453.05       1492.30        91.04 o                         
  -5   9   7        164.56        181.41        26.98 o                         
  -4   9   7          7.95         13.96        11.10 o                         
  -3   9   7        522.65        480.96        23.00 o                         
  -2   9   7        444.02        413.84        21.48 o                         
  -1   9   7        395.82        392.79        20.49 o                         
   0   9   7          0.65          8.60         6.60 o                         
   1   9   7         62.00         88.42        12.40 o                         
   2   9   7        106.40         95.17        33.70 o                         
   5   9   7         78.72         47.93        56.12 o                         
   6   9   7        464.82        385.47        41.71 o                         
   7   9   7         15.79         13.32        22.96 o                         
   8   9   7          3.23         41.85        22.42 o                         
   9   9   7          2.94         17.39        22.55 o                         
  -9  10   7        228.03        286.96        55.30 o                         
  -7  10   7         79.13         58.97        25.68 o                         
  -6  10   7        391.90        436.83        50.27 o                         
  -5  10   7        999.89        994.31        70.86 o                         
  -4  10   7       1136.04       1013.69        78.40 o                         
  -3  10   7         63.93         60.48        20.58 o                         
  -2  10   7       1118.67       1065.52        36.14 o                         
  -1  10   7         96.33         97.19        13.31 o                         
   0  10   7       2356.56       2280.53        78.18 o                         
   1  10   7       1310.95        535.48        40.90 o                         
   2  10   7        810.56        768.31        38.41 o                         
   3  10   7        328.18        292.02        23.52 o                         
   4  10   7         18.12         32.34        19.57 o                         
   5  10   7        155.10        183.29        36.01 o                         
   6  10   7       1503.31       1371.23        83.83 o                         
   7  10   7        248.66        344.17        42.26 o                         
   8  10   7        677.08        646.89        60.74 o                         
  -9  11   7         12.38        118.62        38.32 o                         
  -8  11   7         42.92         10.46        24.05 o                         
  -7  11   7         15.69         18.61        23.51 o                         
  -6  11   7        370.85        413.43        38.55 o                         
  -5  11   7         12.45         31.33        15.20 o                         
  -4  11   7        849.92        757.60        43.47 o                         
  -3  11   7        465.27        469.01        33.29 o                         
  -2  11   7         17.78         37.29         9.89 o                         
  -1  11   7          1.29          4.67         8.08 o                         
   0  11   7         15.52          0.58         9.73 o                         
   1  11   7        559.60        542.69        30.64 o                         
   2  11   7        720.57        775.02        54.76 o                         
   3  11   7        263.26        264.41        34.51 o                         
   4  11   7        418.71        429.90        44.57 o                         
   5  11   7         72.87        102.18        29.21 o                         
   6  11   7        820.03        725.29        60.06 o                         
   7  11   7        105.24        113.73        31.39 o                         
   8  11   7         69.02         56.66        27.58 o                         
  -8  12   7         12.64         69.84        28.26 o                         
  -7  12   7        704.29        802.20        70.79 o                         
  -6  12   7         24.68         47.03        25.54 o                         
  -5  12   7         15.89         32.70        16.28 o                         
  -4  12   7          1.67         -5.93        11.81 o                         
  -3  12   7         11.20         36.87        13.99 o                         
  -2  12   7          0.61         -5.48         9.46 o                         
  -1  12   7         36.92         38.46        10.03 o                         
   0  12   7          6.96         13.39         8.94 o                         
   1  12   7        119.23        126.02        23.17 o                         
   2  12   7        296.28        310.61        35.87 o                         
   3  12   7          0.33          2.45        14.81 o                         
   4  12   7        733.66        663.47        54.62 o                         
   5  12   7         28.87         25.27        18.07 o                         
   6  12   7         43.67         34.51        20.52 o                         
   7  12   7        102.91         91.31        31.93 o                         
  -7  13   7        691.51        633.17        64.00 o                         
  -6  13   7         37.16         61.88        20.41 o                         
  -5  13   7          6.79         14.35        13.86 o                         
  -4  13   7          1.27         22.71        13.40 o                         
  -3  13   7       3464.63       3434.44       109.00 o                         
  -2  13   7        581.31        598.59        37.79 o                         
  -1  13   7         18.69         33.15        19.70 o                         
   0  13   7          5.22          4.13         9.46 o                         
   1  13   7        154.22        179.43        27.24 o                         
   2  13   7         11.21         19.97        18.48 o                         
   3  13   7        542.11        493.22        47.69 o                         
   4  13   7        324.84        317.94        39.40 o                         
   5  13   7          3.26         22.28        19.97 o                         
   6  13   7         50.32         81.25        30.16 o                         
  -6  14   7         54.68        117.78        48.17 o                         
  -5  14   7        115.33        150.61        26.46 o                         
  -4  14   7        523.99        537.31        39.79 o                         
  -3  14   7        190.43        241.72        46.74 o                         
  -2  14   7        175.56        227.18        43.07 o                         
  -1  14   7          2.36          6.39        17.80 o                         
   0  14   7       1096.55       1037.29        65.63 o                         
   1  14   7         33.29         47.69        20.11 o                         
   2  14   7        160.29        199.05        36.55 o                         
   3  14   7          2.79          6.66        16.17 o                         
   4  14   7          0.05        -13.99        14.13 o                         
   5  14   7         10.36         38.45        23.37 o                         
   6  14   7         17.33         38.04        22.42 o
[truncated: 448,824 more chars]
