# Supplementary material for: Involvement of conformational isomerism in the complexity of the crystal network of 1-(4-nitro­phen­yl)-1H-1,3-benzimidazole derivatives driven by C—H⋯A (A = NO2, Npy and π) and orthogonal Npy⋯NO2 and ONO⋯Csp 2 inter­actions
Source: Acta Crystallogr C Struct Chem. 2018 Mar 7;74(Pt 4):428–36. doi: 10.1107/S2053229618003406 (PMC5885323; doi:10.1107/S2053229618003406)
Supplement: Supplementary file 4 [file c-74-00428-IIIsup4.hkl]

data_III                                                                        
_shelx_title ' mmg2m in P-1'                                                    
_shelx_refln_list_code          4                                               
_shelx_F_calc_maximum      123.67                                               
_exptl_crystal_F_000       344.00                                               
_reflns_d_resolution_high  0.7507                                               
                                                                                
loop_                                                                           
 _space_group_symop_operation_xyz                                               
 'x, y, z'                                                                      
 '-x, -y, -z'                                                                   
                                                                                
_cell_length_a     8.1857                                                       
_cell_length_b     9.8056                                                       
_cell_length_c    11.2637                                                       
_cell_angle_alpha 112.825                                                       
_cell_angle_beta   98.468                                                       
_cell_angle_gamma  94.276                                                       
                                                                                
_shelx_F_squared_multiplier     1.000                                           
                                                                                
loop_                                                                           
 _refln_index_h                                                                 
 _refln_index_k                                                                 
 _refln_index_l                                                                 
 _refln_F_squared_calc                                                          
 _refln_F_squared_meas                                                          
 _refln_F_squared_sigma                                                         
 _refln_observed_status                                                         
   1   0   0       1207.29       1234.61        22.71 o                         
   2   0   0        394.17        421.18         6.13 o                         
   3   0   0        466.71        492.17         7.18 o                         
   4   0   0         33.87         30.35         0.60 o                         
   5   0   0         19.32         20.56         0.49 o                         
   6   0   0         32.97         29.93         0.85 o                         
   7   0   0          4.61          4.54         0.39 o                         
   8   0   0          5.15          7.17         1.85 o                         
   9   0   0          0.01          0.02         0.27 o                         
  10   0   0          5.02          6.12         1.49 o                         
 -10   1   0          2.74          3.51         0.57 o                         
  -9   1   0          1.08          0.66         0.56 o                         
  -8   1   0         60.78         56.04         1.83 o                         
  -7   1   0         17.44         16.87         0.72 o                         
  -6   1   0         64.68         57.69         1.34 o                         
  -5   1   0        163.24        177.86         2.80 o                         
  -4   1   0         60.37         67.24         1.16 o                         
  -3   1   0        425.30        442.26         6.47 o                         
  -2   1   0        957.81       1011.94        14.57 o                         
  -1   1   0         51.81         45.33         0.71 o                         
   0   1   0        361.91        347.11         8.97 o                         
   1   1   0       2247.32       2262.98        32.53 o                         
   2   1   0        486.48        489.37         8.26 o                         
   3   1   0         43.88         34.28         0.85 o                         
   4   1   0        138.92        153.05         2.84 o                         
   5   1   0         23.05         18.81         0.61 o                         
   6   1   0         26.89         24.47         1.38 o                         
   7   1   0         13.63         11.35         0.55 o                         
   8   1   0          0.82          1.28         0.26 o                         
   9   1   0          3.40          3.93         0.56 o                         
  10   1   0         15.08         16.64         1.02 o                         
 -10   2   0          8.52          9.66         0.95 o                         
  -9   2   0         54.88         60.19         3.82 o                         
  -8   2   0          0.01          0.12         0.26 o                         
  -7   2   0        170.13        172.76         3.35 o                         
  -6   2   0         51.59         49.28         0.99 o                         
  -5   2   0         78.29         81.18         1.41 o                         
  -4   2   0        110.20        117.27         1.89 o                         
  -3   2   0        290.36        304.48         4.51 o                         
  -2   2   0       2492.07       2595.31        37.21 o                         
  -1   2   0      10032.35       9125.26       250.15 o                         
   0   2   0       1520.38       1572.84        25.78 o                         
   1   2   0         80.03         80.87         1.42 o                         
   2   2   0        117.19        107.91         1.98 o                         
   3   2   0        186.00        210.55         3.75 o                         
   4   2   0          2.52          1.50         0.24 o                         
   5   2   0          8.20          8.11         0.39 o                         
   6   2   0          0.08          0.13         0.15 o                         
   7   2   0         11.47         10.85         0.54 o                         
   8   2   0          9.50          9.11         0.53 o                         
   9   2   0          5.13          6.44         0.68 o                         
 -10   3   0          0.27          0.29         0.38 o                         
  -9   3   0          0.08         -0.10         0.29 o                         
  -8   3   0         22.73         22.84         1.43 o                         
  -7   3   0         25.74         23.18         0.98 o                         
  -6   3   0        176.67        168.68         2.74 o                         
  -5   3   0         64.85         68.10         1.23 o                         
  -4   3   0       1011.18       1117.98        16.19 o                         
  -3   3   0         44.18         44.12         0.79 o                         
  -2   3   0          2.61          2.40         0.39 o                         
  -1   3   0       2326.19       2479.09        40.63 o                         
   0   3   0         50.69         44.56         0.89 o                         
   1   3   0         19.25         16.21         0.39 o                         
   2   3   0         30.85         39.07         0.71 o                         
   3   3   0          1.63          4.02         0.24 o                         
   4   3   0          4.99          3.08         0.25 o                         
   5   3   0         45.30         43.25         1.11 o                         
   6   3   0          6.76          8.63         0.47 o                         
   7   3   0         24.04         25.47         0.89 o                         
   8   3   0          0.41          0.32         0.22 o                         
   9   3   0          0.13          0.19         0.36 o                         
 -10   4   0         13.45         16.32         1.00 o                         
  -9   4   0          6.16          5.72         0.60 o                         
  -8   4   0         30.60         29.24         1.18 o                         
  -7   4   0          0.04          0.03         0.17 o                         
  -6   4   0         13.20         11.31         0.91 o                         
  -5   4   0         25.48         25.69         0.61 o                         
  -4   4   0         13.74         17.20         0.44 o                         
  -3   4   0        546.88        583.85         8.55 o                         
  -2   4   0         11.84         13.00         0.47 o                         
  -1   4   0        200.83        206.50         3.59 o                         
   0   4   0        772.54        825.93        13.71 o                         
   1   4   0        127.30        124.09         1.95 o                         
   2   4   0         80.09         66.44         1.14 o                         
   3   4   0        173.54        187.42         4.43 o                         
   4   4   0        100.58         94.16         2.33 o                         
   5   4   0          0.49          0.34         0.19 o                         
   6   4   0         73.04         57.72         2.15 o                         
   7   4   0          0.03          0.21         0.21 o                         
   8   4   0          0.47          0.09         0.29 o                         
   9   4   0         10.83         13.48         0.95 o                         
 -10   5   0          5.89          7.95         0.96 o                         
  -9   5   0          4.86          4.86         0.58 o                         
  -8   5   0         21.41         18.82         0.97 o                         
  -7   5   0         13.53         10.72         0.52 o                         
  -6   5   0         38.50         37.93         1.24 o                         
  -5   5   0          4.44          5.03         0.26 o                         
  -4   5   0          0.96          1.03         0.15 o                         
  -3   5   0        462.02        441.30         8.32 o                         
  -2   5   0        322.66        342.93         5.10 o                         
  -1   5   0         40.16         40.93         1.28 o                         
   0   5   0        498.74        548.05         9.23 o                         
   1   5   0         55.84         51.75         1.39 o                         
   2   5   0         56.63         55.13         1.18 o                         
   3   5   0         51.88         50.81         1.53 o                         
   4   5   0        121.70        122.53         2.95 o                         
   5   5   0         28.38         29.04         1.20 o                         
   6   5   0          6.76          9.20         0.52 o                         
   7   5   0          3.12          2.82         0.38 o                         
   8   5   0          3.29          6.48         0.57 o                         
   9   5   0          0.35          0.33         0.33 o                         
 -10   6   0          2.15          4.27         0.89 o                         
  -9   6   0          0.49          0.86         0.55 o                         
  -8   6   0          6.98          6.29         0.59 o                         
  -7   6   0         10.03         10.89         0.69 o                         
  -6   6   0         45.96         48.46         1.55 o                         
  -5   6   0         67.04         61.45         1.72 o                         
  -4   6   0          2.18          2.28         0.37 o                         
  -3   6   0        125.50        118.76         2.30 o                         
  -2   6   0         56.91         54.01         1.34 o                         
  -1   6   0         50.19         51.85         1.16 o                         
   0   6   0          8.70          9.21         0.40 o                         
   1   6   0         13.39         14.42         0.50 o                         
   2   6   0        127.23        123.81         2.39 o                         
   3   6   0         61.55         62.38         1.80 o                         
   4   6   0         11.16          9.71         0.62 o                         
   5   6   0         70.52         62.43         2.91 o                         
   6   6   0          2.26          3.44         0.84 o                         
   7   6   0          0.14          0.81         0.73 o                         
   8   6   0          0.90          1.94         0.64 o                         
  -9   7   0          0.68          1.85         0.89 o                         
  -8   7   0          0.01          0.93         0.54 o                         
  -7   7   0         31.07         27.31         1.18 o                         
  -6   7   0          2.99          3.81         0.55 o                         
  -5   7   0         11.66         10.67         0.83 o                         
  -4   7   0        247.47        239.45         4.37 o                         
  -3   7   0          1.46          1.44         0.27 o                         
  -2   7   0          0.18          0.40         0.17 o                         
  -1   7   0          0.80          0.36         0.15 o                         
   0   7   0         36.18         32.90         0.94 o                         
   1   7   0          8.57          8.75         0.41 o                         
   2   7   0         89.85         86.04         2.29 o                         
   3   7   0         81.38         80.02         3.59 o                         
   4   7   0          4.69          4.97         0.67 o                         
   5   7   0         15.81         15.53         0.88 o                         
   6   7   0          1.03          2.93         0.52 o                         
   7   7   0          3.93          4.79         0.67 o                         
  -9   8   0          0.11          0.26         0.74 o                         
  -8   8   0          2.11          2.67         0.55 o                         
  -7   8   0         39.72         41.32         1.59 o                         
  -6   8   0         11.44         11.52         0.80 o                         
  -5   8   0          8.98          8.67         1.10 o                         
  -4   8   0         66.98         62.28         1.48 o                         
  -3   8   0         17.74         18.03         0.66 o                         
  -2   8   0          0.82          1.01         0.23 o                         
  -1   8   0          5.12          4.09         0.37 o                         
   0   8   0          0.25          0.34         0.18 o                         
   1   8   0         16.44         17.51         0.64 o                         
   2   8   0          1.84          2.17         0.36 o                         
   3   8   0         17.37         15.69         0.84 o                         
   4   8   0          7.76          6.71         0.62 o                         
   5   8   0          1.70          1.90         0.42 o                         
   6   8   0         23.32         26.97         1.49 o                         
  -8   9   0          1.32         -0.20         0.73 o                         
  -7   9   0          6.60         10.15         0.82 o                         
  -6   9   0          2.99          3.27         0.54 o                         
  -5   9   0          2.22          1.35         0.40 o                         
  -4   9   0          0.15          1.15         0.28 o                         
  -3   9   0          0.28          0.24         0.30 o                         
  -2   9   0          0.10          0.41         0.23 o                         
  -1   9   0          1.62          1.97         0.31 o                         
   0   9   0         27.10         25.33         0.84 o                         
   1   9   0          0.54          0.74         0.31 o                         
   2   9   0         17.94         18.57         0.93 o                         
   3   9   0         49.01         49.42         2.13 o                         
   4   9   0         29.18         28.18         1.30 o                         
   5   9   0          4.85          6.85         1.18 o                         
  -7  10   0          0.01          1.30         0.72 o                         
  -6  10   0          0.35          0.54         0.55 o                         
  -5  10   0          2.70          3.77         0.57 o                         
  -4  10   0          7.63          8.82         0.68 o                         
  -3  10   0          6.36          6.80         0.48 o                         
  -2  10   0          0.19          0.68         0.28 o                         
  -1  10   0          6.42          7.59         0.42 o                         
   0  10   0          0.14          0.43         0.23 o                         
   1  10   0          0.05          0.28         0.29 o                         
   2  10   0          7.77          6.86         0.76 o                         
   3  10   0          0.74          0.83         0.44 o                         
  -5  11   0          3.06          5.05         0.86 o                         
  -4  11   0          0.71          1.45         0.85 o                         
  -3  11   0          1.01          1.44         0.35 o                         
  -2  11   0          1.03          1.17         0.32 o                         
  -1  11   0          3.52          2.80         0.42 o                         
   0  11   0          0.01          0.19         0.33 o                         
   1  11   0          1.90          2.50         0.47 o                         
  -2  12   0          2.54          2.84         0.74 o                         
  -1  12   0          8.68         12.94         1.20 o                         
   0 -12   1          1.29          1.99         0.59 o                         
   1 -12   1          5.95          8.44         0.67 o                         
   2 -12   1          0.03          0.11         0.34 o                         
  -2 -11   1          6.21          8.07         0.81 o                         
  -1 -11   1         15.75         17.50         0.98 o                         
   0 -11   1          0.12          0.72         0.35 o                         
   1 -11   1          1.75          1.41         0.34 o                         
   2 -11   1          0.23          0.70         0.29 o                         
   3 -11   1          0.39          0.48         0.36 o                         
   4 -11   1          2.22          3.05         0.53 o                         
   5 -11   1          0.57          1.40         0.43 o                         
  -4 -10   1          0.37          0.47         0.38 o                         
  -3 -10   1         28.74         28.19         1.28 o                         
  -2 -10   1          0.23          0.31         0.32 o                         
  -1 -10   1          0.28          0.85         0.47 o                         
   0 -10   1          2.59          2.24         0.34 o                         
   1 -10   1         13.16         10.41         0.56 o                         
   2 -10   1          3.01          3.19         0.39 o                         
   3 -10   1          5.19          5.12         0.56 o                         
   4 -10   1         20.25         18.21         1.57 o                         
   5 -10   1          0.59          1.35         0.45 o                         
   6 -10   1          3.78          4.89         1.03 o                         
   7 -10   1          2.70          2.75         0.94 o                         
  -5  -9   1          1.15          1.63         0.44 o                         
  -4  -9   1          0.06          0.30         0.29 o                         
  -3  -9   1         13.27         11.39         0.75 o                         
  -2  -9   1         13.80         13.97         0.79 o                         
  -1  -9   1          0.76          0.49         0.21 o                         
   0  -9   1         31.42         26.61         0.97 o                         
   1  -9   1          1.01          1.05         0.21 o                         
   2  -9   1          0.92          0.60         0.39 o                         
   3  -9   1          2.84          3.31         0.38 o                         
   4  -9   1         25.09         24.07         1.22 o                         
   5  -9   1         31.55         27.92         1.20 o                         
   6  -9   1         17.78         18.38         1.02 o                         
   7  -9   1          0.06          0.34         0.48 o                         
   8  -9   1          0.29          0.86         0.57 o                         
  -6  -8   1          6.41          8.63         0.75 o                         
  -5  -8   1          0.29          0.43         0.29 o                         
  -4  -8   1         90.48         86.00         2.50 o                         
  -3  -8   1         59.21         56.78         3.29 o                         
  -2  -8   1         67.71         65.98         1.94 o                         
  -1  -8   1          0.28          0.36         0.18 o                         
   0  -8   1          7.70          6.47         0.38 o                         
   1  -8   1          0.09          1.26         0.98 o                         
   2  -8   1         58.12         53.38         1.28 o                         
   3  -8   1        129.96        116.70         2.36 o                         
   4  -8   1         76.84         72.66         2.10 o                         
   5  -8   1          3.28          4.65         0.58 o                         
   6  -8   1          4.98          5.13         0.65 o                         
   7  -8   1          2.89          4.30         0.62 o                         
   8  -8   1          1.99          2.39         0.65 o                         
  -7  -7   1          4.23          4.86         0.65 o                         
  -6  -7   1          0.40          0.13         0.27 o                         
  -5  -7   1          0.60          0.54         0.27 o                         
  -4  -7   1         54.83         47.90         1.61 o                         
  -3  -7   1         12.29         11.92         0.87 o                         
  -2  -7   1          2.16          2.08         0.41 o                         
  -1  -7   1         99.24         95.05         1.93 o                         
   0  -7   1        108.67        105.56         2.08 o                         
   1  -7   1         17.09         18.37         0.61 o                         
   2  -7   1         18.85         20.10         0.64 o                         
   3  -7   1        196.69        185.49         5.53 o                         
   4  -7   1        449.21        433.75         7.80 o                         
   5  -7   1         39.73         36.65         1.32 o                         
   6  -7   1         24.63         25.37         1.11 o                         
   7  -7   1         11.27         11.51         0.74 o                         
   8  -7   1          8.93          9.26         0.70 o                         
   9  -7   1          2.17          3.93         0.96 o                         
  -8  -6   1          0.12          0.17         0.31 o                         
  -7  -6   1         14.63         13.88         0.70 o                         
  -6  -6   1          0.79          0.42         0.21 o                         
  -5  -6   1         33.95         30.33         0.95 o                         
  -4  -6   1         96.47         86.80         2.37 o                         
  -3  -6   1         30.69         29.27         0.82 o                         
  -2  -6   1         73.55         72.75         1.78 o                         
  -1  -6   1         19.66         21.76         0.63 o                         
   0  -6   1          0.61          1.77         0.32 o                         
   1  -6   1          7.12         10.97         0.42 o                         
   2  -6   1        132.18        143.44         2.77 o                         
   3  -6   1        272.69        261.12         9.80 o                         
   4  -6   1          7.17          6.33         0.36 o                         
   5  -6   1          0.01         -0.08         0.19 o                         
   6  -6   1         72.54         75.46         2.12 o                         
   7  -6   1          9.52          8.15         0.58 o                         
   8  -6   1          0.51          0.72         0.32 o                         
   9  -6   1          0.41          1.12         0.54 o                         
  -9  -5   1          4.01          5.47         0.55 o                         
  -8  -5   1         15.04         15.82         0.77 o                         
  -7  -5   1          8.30          5.52         0.46 o                         
  -6  -5   1         42.48         40.89         1.18 o                         
  -5  -5   1          0.20          0.58         0.19 o                         
  -4  -5   1          3.57          4.68         0.31 o                         
  -3  -5   1          6.85          8.41         0.65 o                         
  -2  -5   1         46.76         50.18         0.93 o                         
  -1  -5   1        884.84        929.53        13.47 o                         
   0  -5   1         65.81         55.34         1.15 o                         
   1  -5   1       1962.14       2147.95        35.30 o                         
   2  -5   1       2020.88       2129.78        30.63 o                         
   3  -5   1          5.01          4.55         0.44 o                         
   4  -5   1         56.27         56.06         1.05 o                         
   5  -5   1          5.75          5.68         0.27 o                         
   6  -5   1         45.91         42.68         1.11 o                         
   7  -5   1        112.42        106.79         2.77 o                         
   8  -5   1          0.02          0.31         0.28 o                         
   9  -5   1          4.16          5.36         0.64 o                         
  10  -5   1         15.02         16.26         0.99 o                         
  -9  -4   1          0.10          0.60         0.30 o                         
  -8  -4   1          5.93          7.07         0.81 o                         
  -7  -4   1          3.31          2.17         0.33 o                         
  -6  -4   1          5.34          4.06         0.38 o                         
  -5  -4   1          9.44          9.79         0.73 o                         
  -4  -4   1         43.04         39.49         1.02 o                         
  -3  -4   1         21.68         24.40         0.86 o                         
  -2  -4   1        186.13        213.34         3.25 o                         
  -1  -4   1         94.91         98.55         1.57 o                         
   0  -4   1         23.72         20.63         0.47 o                         
   1  -4   1        268.24        288.89         4.28 o                         
   2  -4   1        897.99        921.63        13.32 o                         
   3  -4   1        184.65        187.65         2.88 o                         
   4  -4   1         56.34         60.72         1.09 o                         
   5  -4   1         21.82         18.83         0.49 o                         
   6  -4   1         44.29         38.01         1.57 o                         
   7  -4   1         32.21         28.68         0.88 o                         
   8  -4   1         10.87         10.63         1.29 o                         
   9  -4   1          1.57          1.12         0.40 o                         
  10  -4   1         20.50         24.87         1.24 o                         
  -9  -3   1          0.22          0.68         0.28 o                         
  -8  -3   1          1.26          1.69         0.37 o                         
  -7  -3   1          1.94          2.26         0.32 o                         
  -6  -3   1          6.05          5.19         0.36 o                         
  -5  -3   1        119.25        109.21         4.30 o                         
  -4  -3   1          6.92          7.61         0.35 o                         
  -3  -3   1       1846.23       2081.03        34.72 o                         
  -2  -3   1         24.96         20.97         0.43 o                         
  -1  -3   1        809.65        876.00        12.65 o                         
   0  -3   1      15294.10      13872.08       392.44 o                         
   1  -3   1       3546.86       3570.25        51.07 o                         
   2  -3   1       1068.93       1147.25        16.53 o                         
   3  -3   1        134.95        138.75         2.15 o                         
   4  -3   1        152.39        174.30         2.71 o                         
   5  -3   1         35.35         43.42         0.86 o                         
   6  -3   1        176.51        178.58         4.28 o                         
   7  -3   1         84.26         79.81         2.27 o                         
   8  -3   1          6.42          7.31         0.61 o                         
   9  -3   1          4.74          4.64         0.60 o                         
  10  -3   1          7.34          9.45         0.82 o                         
 -10  -2   1          0.20          0.55         0.52 o                         
  -9  -2   1          0.29          0.72         0.26 o                         
  -8  -2   1          1.82          1.61         0.28 o                         
  -7  -2   1         14.34         11.69         0.56 o                         
  -6  -2   1         25.14         20.61         0.72 o                         
  -5  -2   1          7.75          7.29         0.37 o                         
  -4  -2   1        135.65        136.29         2.58 o                         
  -3  -2   1        272.05        289.01         5.05 o                         
  -2  -2   1        646.17        688.08         9.99 o                         
  -1  -2   1       1609.77       1722.86        28.30 o                         
   0  -2   1        108.52        108.78         1.63 o                         
   1  -2   1      12178.41       9278.60       287.28 o                         
   2  -2   1         32.77         31.14         0.55 o                         
   3  -2   1          1.40          2.80         0.14 o                         
   4  -2   1         12.00         19.57         0.46 o                         
   5  -2   1         17.32         16.45         0.44 o                         
   6  -2   1         71.29         67.95         1.27 o                         
   7  -2   1         73.51         67.73         2.02 o                         
   8  -2   1         21.97         22.93         3.08 o                         
   9  -2   1         32.03         34.22         1.42 o                         
  10  -2   1          0.42         -0.01         0.32 o                         
 -10  -1   1          0.50          1.18         0.42 o                         
  -9  -1   1         41.51         41.51         1.59 o                         
  -8  -1   1         10.04          8.94         0.51 o                         
  -7  -1   1        607.09        597.52        10.45 o                         
  -6  -1   1          2.13          2.28         0.29 o                         
  -5  -1   1          0.67          1.13         0.16 o                         
  -4  -1   1        742.28        828.82        14.03 o                         
  -3  -1   1        113.44        105.75         1.98 o                         
  -2  -1   1          5.09          3.89         0.17 o                         
  -1  -1   1       4102.34       4073.13        67.03 o                         
   0  -1   1         20.88         25.33         0.51 o                         
   1  -1   1        889.65        879.97        14.84 o                         
   2  -1   1         26.86         28.13         0.50 o                         
   3  -1   1        201.07        203.51         3.07 o                         
   4  -1   1         58.43         70.11         1.20 o                         
   5  -1   1        148.09        153.38         2.45 o                         
   6  -1   1        261.64        259.13         4.91 o                         
   7  -1   1         99.90         94.66         4.32 o                         
   8  -1   1          7.05          7.25         0.58 o                         
   9  -1   1          1.49          1.66         0.41 o                         
  10  -1   1         10.09         10.89         0.83 o                         
 -10   0   1          3.09          3.64         0.57 o                         
  -9   0   1          0.56          0.55         0.33 o                         
  -8   0   1         18.34         17.52         1.07 o                         
  -7   0   1        639.26        656.23        11.39 o                         
  -6   0   1        225.37        217.79         4.04 o                         
  -5   0   1         48.58         45.86         0.99 o                         
  -4   0   1        729.78        790.36        11.49 o                         
  -3   0   1         70.14         81.32         1.31 o                         
  -2   0   1         91.30         80.11         1.42 o                         
  -1   0   1        122.86        114.43         1.70 o                         
   0   0   1       2529.60       2598.53        83.90 o                         
   1   0   1        327.94        331.30         4.82 o                         
   2   0   1        540.53        565.40         8.20 o                         
   3   0   1        256.44        270.31         4.02 o                         
   4   0   1         39.28         37.64         0.73 o                         
   5   0   1         22.26         24.17         0.56 o                         
   6   0   1         26.60         22.06         0.71 o                         
   7   0   1          0.01          0.18         0.18 o                         
   8   0   1         19.14         17.60         1.58 o                         
   9   0   1          0.04          0.65         0.63 o                         
  10   0   1          9.08         10.05         1.91 o                         
 -10   1   1          0.26          0.17         0.34 o                         
  -9   1   1          2.10          1.90         0.56 o                         
  -8   1   1        159.53        155.01         3.14 o                         
  -7   1   1          0.87          0.46         0.23 o                         
  -6   1   1         40.50         34.43         0.92 o                         
  -5   1   1          3.64          1.73         0.15 o                         
  -4   1   1          0.95          0.75         0.11 o                         
  -3   1   1        690.40        728.97        10.57 o                         
  -2   1   1        977.33       1009.71        14.54 o                         
  -1   1   1       1797.93       1822.07        26.15 o                         
   0   1   1        151.67        143.32         3.03 o                         
   1   1   1       2355.40       2479.96        35.54 o                         
   2   1   1        850.90        839.40        12.12 o                         
   3   1   1       1568.40       1768.42        25.45 o                         
   4   1   1         41.13         53.02         1.57 o                         
   5   1   1        146.88        143.54         3.23 o                         
   6   1   1        147.11        141.45         2.81 o                         
   7   1   1         33.12         33.05         0.99 o                         
   8   1   1          7.25          6.87         0.60 o                         
   9   1   1         16.94         19.19         1.05 o                         
 -10   2   1          7.73          9.11         1.07 o                         
  -9   2   1         17.73         18.97         1.79 o                         
  -8   2   1         42.01         39.97         1.99 o                         
  -7   2   1          0.72          0.66         0.21 o                         
  -6   2   1         11.76         11.97         0.40 o                         
  -5   2   1        173.47        167.45         2.66 o                         
  -4   2   1         10.56         13.91         0.64 o                         
  -3   2   1        264.50        289.22         4.30 o                         
  -2   2   1        328.84        350.11         5.13 o                         
  -1   2   1        192.21        188.63         3.24 o                         
   0   2   1        567.26        584.43         9.69 o                         
   1   2   1        409.04        439.51         8.73 o                         
   2   2   1        141.84        141.26         2.17 o                         
   3   2   1        421.88        475.77         7.00 o                         
   4   2   1         75.21         76.02         2.47 o                         
   5   2   1        259.61        243.39         4.47 o                         
   6   2   1         36.64         36.18         1.08 o                         
   7   2   1        116.01         97.96         2.18 o                         
   8   2   1          0.17          0.21         0.28 o                         
   9   2   1          8.23         10.64         1.26 o                         
 -10   3   1          1.61          1.76         0.45 o                         
  -9   3   1          0.21          2.34         1.50 o                         
  -8   3   1         17.03         17.11         0.86 o                         
  -7   3   1         49.13         46.51         1.26 o                         
  -6   3   1         66.25         67.10         1.28 o                         
  -5   3   1         93.77         92.24         1.59 o                         
  -4   3   1          1.67          2.40         0.17 o                         
  -3   3   1         31.59         34.97         0.67 o                         
  -2   3   1          5.28          5.11         0.19 o                         
  -1   3   1         62.03         67.21         1.44 o                         
   0   3   1         14.71         12.96         0.37 o                         
   1   3   1          5.47          6.31         0.21 o                         
   2   3   1        111.30        118.10         1.88 o                         
   3   3   1        311.22        333.17         4.99 o                         
   4   3   1         14.20         17.67         0.98 o                         
   5   3   1         32.58         29.78         0.87 o                         
   6   3   1          0.02          0.55         0.20 o                         
   7   3   1          0.32          0.09         0.28 o                         
   8   3   1          0.31          0.09         0.53 o                         
   9   3   1          5.21          5.83         0.69 o                         
 -10   4   1          0.63          1.49         0.84 o                         
  -9   4   1          0.87          1.18         0.57 o                         
  -8   4   1          2.50          2.11         0.44 o                         
  -7   4   1        165.60        154.34         2.60 o                         
  -6   4   1         31.72         32.47         1.02 o                         
  -5   4   1         90.02         85.05         1.50 o                         
  -4   4   1         39.88         37.67         0.77 o                         
  -3   4   1        212.19        204.19         4.14 o                         
  -2   4   1         13.02         13.32         0.54 o                         
  -1   4   1         30.90         33.75         0.77 o                         
   0   4   1         18.15         12.65         0.57 o                         
   1   4   1          5.50          7.55         0.25 o                         
   2   4   1         43.55         46.22         0.87 o                         
   3   4   1        103.01         97.16         1.64 o                         
   4   4   1         29.09         29.08         0.83 o                         
   5   4   1        133.64        133.88         2.98 o                         
   6   4   1        144.65        117.75         2.54 o                         
   7   4   1         13.36         13.57         0.86 o                         
   8   4   1          1.19          2.75         0.40 o                         
   9   4   1          1.00          1.33         0.66 o                         
  -9   5   1          2.03          1.76         0.58 o                         
  -8   5   1         29.27         28.59         1.58 o                         
  -7   5   1          0.06          0.32         0.26 o                         
  -6   5   1         46.10         45.46         1.14 o                         
  -5   5   1          0.05          0.19         0.16 o                         
  -4   5   1          8.31          9.33         0.42 o                         
  -3   5   1         17.26         17.32         0.56 o                         
  -2   5   1         23.64         21.97         0.62 o                         
  -1   5   1          4.90          3.47         0.24 o                         
   0   5   1          0.97          0.19         0.12 o                         
   1   5   1        120.30        109.46         2.11 o                         
   2   5   1         45.74         44.76         1.66 o                         
   3   5   1        311.99        299.20         8.08 o                         
   4   5   1         81.89         71.44         1.62 o                         
   5   5   1         43.49         39.31         1.12 o                         
   6   5   1         13.82         14.14         0.66 o                         
   7   5   1          5.56          5.58         0.48 o                         
   8   5   1          5.75          5.63         0.57 o                         
  -8   6   1         21.76         19.24         1.59 o                         
  -7   6   1          0.09          0.07         0.27 o                         
  -6   6   1         17.86         17.91         0.68 o                         
  -5   6   1         59.45         55.60         1.52 o                         
  -4   6   1          9.62          9.15         0.63 o                         
  -3   6   1        142.68        130.04         2.50 o                         
  -2   6   1         34.39         31.03         0.83 o                         
  -1   6   1         19.28         15.68         0.79 o                         
   0   6   1         31.23         28.88         1.50 o                         
   1   6   1          4.82          5.22         0.67 o                         
   2   6   1        187.01        187.40         3.46 o                         
   3   6   1        410.77        397.31         8.59 o                         
   4   6   1         99.37         94.43         2.57 o                         
   5   6   1          6.25          5.20         0.91 o                         
   6   6   1          0.11          0.56         0.41 o                         
   7   6   1          3.60          3.92         0.59 o                         
   8   6   1          0.85          1.26         0.46 o                         
  -8   7   1          0.99          0.97         0.58 o                         
  -7   7   1          7.65          6.79         0.64 o                         
  -6   7   1          0.58          0.85         0.36 o                         
  -5   7   1          6.17          6.45         0.58 o                         
  -4   7   1          1.87          3.08         0.35 o                         
  -3   7   1         38.57         35.63         0.97 o                         
  -2   7   1          0.79          0.74         0.20 o                         
  -1   7   1         37.56         32.85         0.93 o                         
   0   7   1          0.00          0.37         0.20 o                         
   1   7   1         14.81         14.08         0.55 o                         
   2   7   1         89.85         82.27         2.26 o                         
   3   7   1         27.16         25.30         1.05 o                         
   4   7   1         48.89         45.71         1.59 o                         
   5   7   1         43.20         38.02         1.49 o                         
   6   7   1          0.44          0.60         0.58 o                         
   7   7   1         26.77         35.67         2.07 o                         
  -8   8   1          3.47          3.89         0.83 o                         
  -7   8   1          9.20         10.12         1.15 o                         
  -6   8   1          0.74          0.39         0.34 o                         
  -5   8   1          2.30          3.73         0.88 o                         
  -4   8   1          2.06          1.82         0.41 o                         
  -3   8   1          2.37          2.92         0.34 o                         
  -2   8   1          0.01          0.13         0.19 o                         
  -1   8   1          3.43          2.13         0.30 o                         
   0   8   1         49.81         48.13         1.25 o                         
   1   8   1          0.96          1.10         0.25 o                         
   2   8   1         57.62         55.24         1.75 o                         
   3   8   1         35.10         32.16         1.28 o                         
   4   8   1          4.87          5.35         0.57 o                         
   5   8   1          0.03         -0.28         0.30 o                         
   6   8   1          7.41          9.88         1.01 o                         
  -7   9   1          5.84          6.99         0.87 o                         
  -6   9   1          1.66          1.60         0.42 o                         
  -5   9   1          0.25          0.76         0.34 o                         
  -4   9   1          4.94          6.83         0.73 o                         
  -3   9   1          3.85          4.55         0.51 o                         
  -2   9   1         37.96         34.93         1.06 o                         
  -1   9   1         28.18         21.90         0.81 o                         
   0   9   1          5.42          5.60         0.43 o                         
   1   9   1          6.68          7.01         0.59 o                         
   2   9   1         12.88         13.02         1.20 o                         
   3   9   1         25.67         23.25         1.13 o                         
   4   9   1          1.93          2.91         0.56 o                         
  -5  10   1          5.51          7.28         0.65 o                         
  -4  10   1          0.96          1.38         0.34 o                         
  -3  10   1          0.13          0.88         0.30 o                         
  -2  10   1          0.06          0.66         0.27 o                         
  -1  10   1          0.70          0.39         0.26 o                         
   0  10   1          0.16          0.68         0.27 o                         
   1  10   1          0.02          0.13         0.31 o                         
   2  10   1          0.14          0.70         0.36 o                         
   3  10   1          0.74          0.95         0.41 o                         
  -4  11   1          0.06          1.59         0.55 o                         
  -3  11   1          0.32          0.82         0.31 o                         
  -2  11   1          1.41          0.74         0.31 o                         
  -1  11   1          0.39          0.72         0.31 o                         
   0  11   1          0.08          0.04         0.32 o                         
  -1 -12   2          0.75          1.68         0.53 o                         
   0 -12   2          2.34          2.71         0.82 o                         
   1 -12   2          2.12          3.61         0.45 o                         
   2 -12   2          2.76          2.15         0.49 o                         
   3 -12   2          0.03          0.81         0.33 o                         
  -3 -11   2         12.37         13.11         0.88 o                         
  -2 -11   2          0.06          0.53         0.34 o                         
  -1 -11   2          9.03         10.69         0.76 o                         
   0 -11   2          0.01          0.46         0.24 o                         
   1 -11   2          4.96          4.51         0.46 o                         
   2 -11   2         11.65          9.83         0.74 o                         
   3 -11   2         23.84         21.62         1.90 o                         
   4 -11   2          3.56          5.26         1.63 o                         
   5 -11   2         23.07         23.04         1.17 o                         
  -4 -10   2          0.03          0.13         0.33 o                         
  -3 -10   2         15.82         16.10         0.95 o                         
  -2 -10   2          0.27          0.51         0.30 o                         
  -1 -10   2         20.74         18.31         0.92 o                         
   0 -10   2         23.83         20.75         0.77 o                         
   1 -10   2         74.42         67.57         1.62 o                         
   2 -10   2          0.01          0.09         0.22 o                         
   3 -10   2         38.52         31.43         2.46 o                         
   4 -10   2         47.69         42.56         1.56 o                         
   5 -10   2         13.12         13.42         0.86 o                         
   6 -10   2         33.46         32.96         1.49 o                         
   7 -10   2          0.48          0.42         0.40 o                         
  -6  -9   2          7.61          9.43         0.80 o                         
  -5  -9   2          9.31          8.02         0.69 o                         
  -4  -9   2          9.74          9.03         0.68 o                         
  -3  -9   2          0.43          0.47         0.26 o                         
  -2  -9   2         11.45         11.27         0.69 o                         
  -1  -9   2         22.95         23.26         0.78 o                         
   0  -9   2         41.67         37.99         1.05 o                         
   1  -9   2          0.24          0.41         0.20 o                         
   2  -9   2         20.79         19.12         0.69 o                         
   3  -9   2          9.93          8.41         0.63 o                         
   4  -9   2        115.13         96.97         3.73 o                         
   5  -9   2         53.75         50.24         1.74 o                         
   6  -9   2         10.21         11.77         1.39 o                         
   7  -9   2          4.14          4.81         0.84 o                         
   8  -9   2          1.33          2.11         1.13 o                         
  -7  -8   2          0.03          0.35         0.45 o                         
  -6  -8   2          5.17          6.49         0.65 o                         
  -5  -8   2          3.89          3.58         0.50 o                         
  -4  -8   2          9.55          9.40         0.67 o                         
  -3  -8   2        195.58        185.98         6.70 o                         
  -2  -8   2        168.59        164.49         3.94 o                         
  -1  -8   2        269.08        258.40         4.67 o                         
   0  -8   2        178.75        172.11         3.23 o                         
   1  -8   2         62.45         58.16         1.33 o                         
   2  -8   2        173.45        155.13         6.61 o                         
   3  -8   2          3.96          3.65         0.36 o                         
   4  -8   2        164.12        157.44         5.68 o                         
   5  -8   2          1.66          1.56         0.41 o                         
   6  -8   2          8.90          7.30         0.66 o                         
   7  -8   2         23.12         23.98         1.17 o                         
   8  -8   2         16.76         13.89         0.94 o                         
  -8  -7   2          1.74          2.22         0.47 o                         
  -7  -7   2          5.19          5.99         0.66 o                         
  -6  -7   2          0.03         -0.01         0.25 o                         
  -5  -7   2         28.87         25.66         1.12 o                         
  -4  -7   2          0.17          0.39         0.25 o                         
  -3  -7   2        251.99        243.65         5.53 o                         
  -2  -7   2         63.57         66.65         1.46 o                         
  -1  -7   2         21.97         20.65         0.64 o                         
   0  -7   2         27.75         23.45         0.68 o                         
   1  -7   2          0.24          0.05         0.15 o                         
   2  -7   2        247.33        252.80         4.49 o                         
   3  -7   2        228.73        219.12         3.97 o                         
   4  -7   2         54.15         48.36         1.56 o                         
   5  -7   2          0.02         -0.26         0.26 o                         
   6  -7   2          9.44         10.24         1.04 o                         
   7  -7   2          1.33          1.38         0.40 o                         
   8  -7   2          0.81          1.09         0.87 o                         
   9  -7   2          4.48          5.29         0.97 o                         
  -8  -6   2          1.58          2.29         0.40 o                         
  -7  -6   2          0.62          1.04         0.27 o                         
  -6  -6   2         51.49         43.89         1.26 o                         
  -5  -6   2         28.42         28.94         0.91 o                         
  -4  -6   2         64.47         57.91         1.38 o                         
  -3  -6   2        190.84        190.10         4.43 o                         
  -2  -6   2        166.34        170.23         3.06 o                         
  -1  -6   2         37.87         42.52         1.23 o                         
   0  -6   2        642.38        661.61         9.67 o                         
   1  -6   2        308.11        300.67         4.51 o                         
   2  -6   2        191.74        200.45         3.10 o                         
   3  -6   2        484.19        468.27         8.75 o                         
   4  -6   2          0.88          0.75         0.19 o                         
   5  -6   2          4.51          4.87         0.33 o                         
   6  -6   2         40.81         41.66         1.13 o                         
   7  -6   2        106.51        103.16         2.42 o                         
   8  -6   2          1.72          2.27         0.65 o                         
   9  -6   2         16.08         16.22         1.35 o                         
  -9  -5   2          4.17          4.61         0.52 o                         
  -8  -5   2          5.90          6.50         0.51 o                         
  -7  -5   2          0.06          0.82         0.25 o                         
  -6  -5   2         28.83         23.08         0.97 o                         
  -5  -5   2         26.32         24.59         0.91 o                         
  -4  -5   2          4.94          5.12         0.32 o                         
  -3  -5   2          5.54          6.95         0.26 o                         
  -2  -5   2        236.94        240.40         3.66 o                         
  -1  -5   2        205.12        214.97         3.27 o                         
   0  -5   2        156.31        163.90         2.52 o                         
   1  -5   2       1336.94       1497.03        25.37 o                         
   2  -5   2         47.49         48.56         0.88 o                         
   3  -5   2         51.76         56.89         1.03 o                         
   4  -5   2          3.46          2.72         0.21 o                         
   5  -5   2          1.27          1.47         0.41 o                         
   6  -5   2         16.51         14.92         0.59 o                         
   7  -5   2         11.24          9.36         0.73 o                         
   8  -5   2          7.52          8.93         0.76 o                         
   9  -5   2          0.05          0.38         0.32 o                         
  10  -5   2         11.46         13.24         1.38 o                         
  -9  -4   2          8.48         10.84         0.65 o                         
  -8  -4   2          0.31          0.49         0.24 o                         
  -7  -4   2        210.42        188.56         3.77 o                         
  -6  -4   2        171.09        168.36         3.34 o                         
  -5  -4   2          4.79          2.80         0.29 o                         
  -4  -4   2         11.36         12.78         0.48 o                         
  -3  -4   2         96.00         89.73         1.76 o                         
  -2  -4   2          1.86          1.56         0.13 o                         
  -1  -4   2        143.82        152.79         2.35 o                         
   0  -4   2        452.45        483.15         7.05 o                         
   1  -4   2         41.84         39.00         1.01 o                         
   2  -4   2        486.65        524.60         7.66 o                         
   3  -4   2        210.15        221.55         3.36 o                         
   4  -4   2         30.33         27.66         0.59 o                         
   5  -4   2         22.49         19.26         0.61 o                         
   6  -4   2         14.19         14.43         0.57 o                         
   7  -4   2          3.37          3.58         0.44 o                         
   8  -4   2         15.48         18.38         0.96 o                         
   9  -4   2          3.06          3.48         0.83 o                         
  10  -4   2          2.58          3.71         0.61 o                         
 -10  -3   2         10.90         16.83         1.42 o                         
  -9  -3   2          3.46          5.78         0.48 o                         
  -8  -3   2         48.60         47.60         1.35 o                         
  -7  -3   2         50.48         47.43         1.30 o                         
  -6  -3   2         16.66         14.32         0.59 o                         
  -5  -3   2         27.13         21.17         0.89 o                         
  -4  -3   2         61.29         64.11         1.39 o                         
  -3  -3   2       2113.63       2333.95        33.56 o                         
  -2  -3   2        254.34        258.14         3.85 o                         
  -1  -3   2       2103.71       2228.88        31.93 o                         
   0  -3   2         99.69        108.55         1.66 o                         
   1  -3   2         81.67         80.12         1.27 o                         
   2  -3   2        318.24        305.08         4.49 o                         
   3  -3   2          1.36          1.81         0.12 o                         
   4  -3   2         45.63         45.84         0.99 o                         
   5  -3   2         31.12         23.52         0.69 o                         
   6  -3   2         29.30         29.93         0.86 o                         
   7  -3   2         77.48         76.56         2.23 o                         
   8  -3   2         97.73         93.47         2.69 o                         
   9  -3   2          7.80          6.93         0.67 o                         
  10  -3   2          2.63          3.62         0.99 o                         
 -10  -2   2         14.93         17.68         1.04 o                         
  -9  -2   2          4.38          3.86         0.44 o                         
  -8  -2   2         21.87         17.32         0.72 o                         
  -7  -2   2         76.45         80.05         1.84 o                         
  -6  -2   2        535.02        540.06         9.44 o                         
  -5  -2   2         27.57         27.31         0.78 o                         
  -4  -2   2        196.84        218.19         3.94 o                         
  -3  -2   2         15.87         14.79         0.34 o                         
  -2  -2   2        514.84        504.95         7.35 o                         
  -1  -2   2         93.76         91.44         1.41 o                         
   0  -2   2       1079.73       1105.44        15.88 o                         
   1  -2   2        635.39        621.75         9.01 o                         
   2  -2   2       1351.88       1384.73        23.35 o                         
   3  -2   2        127.59        137.95         2.14 o                         
   4  -2   2         34.07         40.12         0.77 o                         
   5  -2   2         22.76         22.74         0.59 o                         
   6  -2   2         59.92         60.70         1.40 o                         
   7  -2   2         52.35         47.22         1.59 o                         
   8  -2   2          7.01          5.25         0.56 o                         
   9  -2   2          1.35          0.85         0.40 o                         
  10  -2   2          3.16          3.91         0.62 o                         
 -10  -1   2          6.95          8.05         0.71 o                         
  -9  -1   2          8.44          8.27         0.53 o                         
  -8  -1   2         14.74         14.14         0.64 o                         
  -7  -1   2         42.95         40.72         1.13 o                         
  -6  -1   2        229.31        207.25         9.65 o                         
  -5  -1   2         42.97         42.69         1.03 o                         
  -4  -1   2        112.30        117.38         1.88 o                         
  -3  -1   2         56.17         55.44         1.49 o                         
  -2  -1   2        887.23        925.17        13.35 o                         
  -1  -1   2       1218.98       1258.22        18.09 o                         
   0  -1   2        168.68        152.37         2.25 o                         
   1  -1   2         57.96         56.89         1.08 o                         
   2  -1   2        142.21        129.96         1.98 o                         
   3  -1   2          1.87          0.88         0.14 o                         
   4  -1   2         62.95         66.99         1.49 o                         
   5  -1   2         89.02         93.39         1.61 o                         
   6  -1   2        221.31        217.52         8.44 o                         
   7  -1   2        672.48        677.35        14.81 o                         
   8  -1   2         13.77         11.69         0.75 o                         
   9  -1   2         16.31         16.42         0.96 o                         
  10  -1   2          2.35          3.27         0.78 o                         
 -10   0   2          0.00          0.55         0.34 o                         
  -9   0   2          9.52         10.36         0.57 o                         
  -8   0   2          0.03          0.16         0.19 o                         
  -7   0   2        483.77        485.58         8.57 o                         
  -6   0   2         61.13         64.05         1.50 o                         
  -5   0   2          0.06          1.30         0.13 o                         
  -4   0   2          1.64          4.78         0.19 o                         
  -3   0   2        106.44        103.74         1.64 o                         
  -2   0   2         56.34         55.69         0.91 o                         
  -1   0   2        906.85        939.16        15.50 o                         
   0   0   2          0.70          1.06         0.11 o                         
   1   0   2         77.30         69.85         1.10 o                         
   2   0   2         19.50         17.74         0.37 o                         
   3   0   2         39.77         33.46         0.65 o                         
   4   0   2        918.67       1038.15        15.07 o                         
   5   0   2         44.05         38.06         2.27 o                         
   6   0   2         23.49         22.17         0.72 o                         
   7   0   2          7.36          7.60         0.61 o                         
   8   0   2          5.09          4.19         0.80 o                         
   9   0   2          4.36          4.51         0.96 o                         
 -10   1   2          5.68          7.38         0.80 o                         
  -9   1   2          6.62          7.86         0.87 o                         
  -8   1   2          1.60          1.94         0.31 o                         
  -7   1   2        123.55        117.87         2.44 o                         
  -6   1   2        145.02        149.42         2.45 o                         
  -5   1   2        154.70        151.49         2.43 o                         
  -4   1   2        503.77        593.12         8.69 o                         
  -3   1   2        162.44        171.44         2.61 o                         
  -2   1   2        142.97        139.64         2.12 o                         
  -1   1   2        229.59        226.26         3.34 o                         
   0   1   2         44.69         41.64         1.66 o                         
   1   1   2        254.51        282.51         4.18 o                         
   2   1   2       1022.68       1117.85        16.14 o                         
   3   1   2        506.10        551.31         8.09 o                         
   4   1   2         26.22         22.87         0.54 o                         
   5   1   2        107.05         96.19         1.74 o                         
   6   1   2        153.17        145.58         2.89 o                         
   7   1   2          2.13          3.37         0.48 o                         
   8   1   2          9.51          9.32         0.70 o                         
   9   1   2          0.02         -0.22         0.35 o                         
 -10   2   2          8.26         11.67         1.24 o                         
  -9   2   2          1.02          1.47         0.36 o                         
  -8   2   2         29.47         29.22         1.04 o                         
  -7   2   2         37.41         37.49         1.03 o                         
  -6   2   2         23.05         21.40         0.56 o                         
  -5   2   2          0.12          0.18         0.12 o                         
  -4   2   2         82.36         82.40         1.39 o                         
  -3   2   2        201.98        221.86         3.35 o                         
  -2   2   2        108.44        106.46         2.23 o                         
  -1   2   2         32.62         33.66         0.60 o                         
   0   2   2        938.63        961.68        16.25 o                         
   1   2   2        120.85        120.69         2.46 o                         
   2   2   2        105.24        115.69         1.85 o                         
   3   2   2       1142.89       1277.09        18.48 o                         
   4   2   2         30.01         36.88         0.94 o                         
   5   2   2         10.53         10.16         0.48 o                         
   6   2   2        221.54        211.81         5.15 o                         
   7   2   2         77.02         66.78         2.09 o                         
   8   2   2          0.86          0.62         0.36 o                         
   9   2   2          0.62          1.16         0.42 o                         
 -10   3   2          0.17          0.26         0.51 o                         
  -9   3   2          4.36          5.33         0.56 o                         
  -8   3   2          2.57          2.30         0.31 o                         
  -7   3   2          2.42          2.21         0.23 o                         
  -6   3   2          0.20          0.60         0.14 o                         
  -5   3   2         72.78         78.05         1.39 o                         
  -4   3   2          1.92          2.76         0.17 o                         
  -3   3   2        178.08        172.76         3.52 o                         
  -2   3   2          0.10          0.37         0.08 o                         
  -1   3   2        130.89        134.10         2.08 o                         
   0   3   2        243.37        255.30         3.82 o                         
   1   3   2         84.98        106.56         1.71 o                         
   2   3   2         19.69         15.45         0.43 o                         
   3   3   2          3.58          3.71         0.19 o                         
   4   3   2         95.99         93.30         1.94 o                         
   5   3   2          1.93          1.41         0.24 o                         
   6   3   2         59.89         57.60         1.47 o                         
   7   3   2          0.40          0.39         0.22 o                         
   8   3   2          5.48          4.92         0.63 o                         
   9   3   2         10.02          8.64         1.11 o                         
 -10   4   2         10.18         11.80         1.27 o                         
  -9   4   2         11.30         14.43         1.24 o                         
  -8   4   2         17.42         14.73         1.94 o                         
  -7   4   2         21.46         19.04         0.59 o                         
  -6   4   2          6.09          7.16         0.36 o                         
  -5   4   2         19.24         19.24         0.52 o                         
  -4   4   2        169.94        172.39         2.74 o                         
  -3   4   2          5.10          7.48         0.27 o                         
  -2   4   2         82.55         72.18         1.73 o                         
  -1   4   2        134.14        153.51         2.39 o                         
   0   4   2        392.09        409.50         6.35 o                         
   1   4   2        227.68        228.90         3.51 o                         
   2   4   2         30.33         35.13         0.72 o                         
   3   4   2         40.05         36.16         1.08 o                         
   4   4   2        272.12        253.81         4.66 o                         
   5   4   2         89.61         81.92         1.99 o                         
   6   4   2         39.66         36.63         1.11 o                         
   7   4   2          3.94          5.21         0.47 o                         
   8   4   2          0.09          0.43         0.30 o                         
  -8   5   2          1.35          1.82         0.55 o                         
  -7   5   2          0.21          0.64         0.22 o                         
  -6   5   2          2.30          2.88         0.32 o                         
  -5   5   2          0.24          0.39         0.18 o                         
  -4   5   2        288.97        268.14         7.53 o                         
  -3   5   2          7.54          6.45         0.36 o                         
  -2   5   2         11.46         13.35         0.75 o                         
  -1   5   2         41.50         49.14         1.53 o                         
   0   5   2         72.68         75.66         1.57 o                         
   1   5   2          3.53          3.72         0.31 o                         
   2   5   2          1.47          1.78         0.21 o                         
   3   5   2        100.55         90.09         4.00 o                         
   4   5   2          4.17          3.02         0.42 o                         
   5   5   2         18.22         18.12         0.72 o                         
   6   5   2          0.09          0.49         0.27 o                         
   7   5   2          3.25          3.45         0.55 o                         
  -8   6   2          5.52          5.17         0.72 o                         
  -7   6   2          0.62          1.16         0.36 o                         
  -6   6   2          7.84          7.26         0.46 o                         
  -5   6   2         57.69         55.37         1.34 o                         
  -4   6   2        131.12        121.00         2.41 o                         
  -3   6   2          1.45          1.92         0.26 o                         
  -2   6   2          7.79          7.40         0.38 o                         
  -1   6   2          9.17          9.70         0.52 o                         
   0   6   2          0.24          1.08         0.20 o                         
   1   6   2         11.85         12.27         0.51 o                         
   2   6   2         58.41         57.30         1.98 o                         
   3   6   2        187.18        173.47         4.14 o                         
   4   6   2          6.84          6.50         0.53 o                         
   5   6   2         10.96         11.10         0.73 o                         
   6   6   2          0.96          1.06         0.40 o                         
   7   6   2          0.00          0.42         0.34 o                         
  -8   7   2          0.20          0.00         0.48 o                         
  -7   7   2          7.08          9.06         0.93 o                         
  -6   7   2          4.43          5.35         0.43 o                         
  -5   7   2         78.22         80.95         1.82 o                         
  -4   7   2          0.34          0.27         0.23 o                         
  -3   7   2          0.54          0.60         0.41 o                         
  -2   7   2          0.13          0.29         0.18 o                         
  -1   7   2          8.54          6.90         0.40 o                         
   0   7   2        106.06         90.49         1.95 o                         
   1   7   2          1.46          1.15         0.25 o                         
   2   7   2         37.00         35.61         1.28 o                         
   3   7   2         16.05         15.82         1.10 o                         
   4   7   2          1.29          1.67         0.37 o                         
   5   7   2          0.31          0.32         0.31 o                         
   6   7   2          5.75          6.90         1.28 o                         
  -8   8   2          2.86          4.08         0.86 o                         
  -7   8   2          0.36          0.73         0.57 o                         
  -6   8   2          0.73          1.65         0.42 o                         
  -5   8   2          0.01          0.54         0.43 o                         
  -4   8   2          0.15          0.18         0.22 o                         
  -3   8   2          0.43          0.54         0.27 o                         
  -2   8   2          2.90          3.22         0.35 o                         
  -1   8   2          6.66          4.76         0.43 o                         
   0   8   2          1.96          2.79         0.34 o                         
   1   8   2          8.05          8.27         0.49 o                         
   2   8   2          3.95          5.17         0.58 o                         
   3   8   2          2.63          3.49         0.60 o                         
   4   8   2          2.20          2.64         0.64 o                         
   5   8   2          5.79          7.82         0.88 o                         
  -7   9   2          3.47          4.30         0.81 o                         
  -6   9   2          0.05          0.13         0.45 o                         
  -5   9   2          0.16          1.35         0.32 o                         
  -4   9   2          2.49          3.98         0.80 o                         
  -3   9   2          0.12          0.26         0.32 o                         
  -2   9   2          1.35          2.24         0.37 o                         
  -1   9   2         57.44         48.45         1.35 o                         
   0   9   2         10.24         11.52         0.93 o                         
   1   9   2          0.59          1.22         0.38 o                         
   2   9   2         11.17         12.27         0.81 o                         
   3   9   2          0.19          0.36         0.37 o                         
   4   9   2          0.56          0.30         0.33 o                         
  -5  10   2          0.40          0.31         0.46 o                         
  -4  10   2          6.88          8.82         0.58 o                         
  -3  10   2          1.85          2.32         0.39 o                         
  -2  10   2          0.56          0.41         0.33 o                         
  -1  10   2         12.32         13.87         0.70 o                         
   0  10   2         12.68         13.76         0.99 o                         
   1  10   2         22.86         24.26         1.61 o                         
   2  10   2          3.62          3.02         0.52 o                         
  -3  11   2          1.44          2.07         0.49 o                         
  -2  11   2          0.07          0.15         0.27 o                         
  -1  11   2          2.46          3.79         0.55 o                         
  -2 -12   3          0.04          0.41         0.44 o                         
  -1 -12   3          1.52          1.14         0.48 o                         
   0 -12   3          0.18          0.93         0.44 o                         
   1 -12   3          6.87          6.54         0.64 o                         
   2 -12   3          1.29          1.53         0.42 o                         
   3 -12   3          0.06          1.14         0.41 o                         
  -3 -11   3         23.31         25.56         2.55 o                         
  -2 -11   3          0.66         -0.26         0.26 o                         
  -1 -11   3         49.43         47.34         1.68 o                         
   0 -11   3         25.31         24.55         1.29 o                         
   1 -11   3          0.50          1.35         0.29 o                         
   2 -11   3         12.16         11.92         0.78 o                         
   3 -11   3          2.47          2.54         0.51 o                         
   4 -11   3         41.28         43.74         1.66 o                         
   5 -11   3         24.97         23.17         1.56 o                         
  -5 -10   3          3.83          3.68         0.59 o                         
  -4 -10   3          4.76          5.93         0.70 o                         
  -3 -10   3          0.25          0.51         0.30 o                         
  -2 -10   3         35.83         32.30         1.30 o                         
  -1 -10   3          1.23          1.27         0.38 o                         
   0 -10   3         21.08         18.87         0.83 o                         
   1 -10   3         14.20         14.10         0.86 o                         
   2 -10   3          5.44          4.75         0.81 o                         
   3 -10   3         21.54         17.16         1.26 o                         
   4 -10   3          3.95          3.23         0.56 o                         
   5 -10   3          0.25          0.54         0.41 o                         
   6 -10   3          0.17          0.82         0.66 o                         
   7 -10   3          4.60          6.14         0.76 o                         
  -6  -9   3          0.82          2.81         0.51 o                         
  -5  -9   3         11.90         12.69         0.84 o                         
  -4  -9   3          9.86          9.88         0.70 o                         
  -3  -9   3          1.23          1.78         0.37 o                         
  -2  -9   3         10.17         10.71         1.71 o                         
  -1  -9   3         26.70         25.92         0.83 o                         
   0  -9   3         22.58         20.65         0.71 o                         
   1  -9   3         40.62         35.10         0.97 o                         
   2  -9   3          0.34          0.42         0.26 o                         
   3  -9   3         68.72         63.14         5.73 o                         
   4  -9   3        144.27        129.95         3.65 o                         
   5  -9   3          1.78          1.95         0.48 o                         
   6  -9   3          9.54         10.15         0.99 o                         
   7  -9   3          4.11          4.77         0.71 o                         
   8  -9   3          0.02          0.37         0.45 o                         
  -7  -8   3          4.68          4.39         0.66 o                         
  -6  -8   3          1.62          1.45         0.40 o                         
  -5  -8   3          0.55          0.95         0.34 o                         
  -4  -8   3          7.25          7.41         0.59 o                         
  -3  -8   3         53.60         49.78         1.62 o                         
  -2  -8   3        104.31        105.23         2.72 o                         
  -1  -8   3          1.19          0.82         0.20 o                         
   0  -8   3         89.81         89.22         1.85 o                         
   1  -8   3          0.02          0.06         0.21 o                         
   2  -8   3         17.83         16.95         0.66 o                         
   3  -8   3        178.74        178.93         5.69 o                         
   4  -8   3          0.00         -0.08         0.83 o                         
   5  -8   3          8.81          8.36         0.67 o                         
   6  -8   3          4.20          5.76         0.60 o                         
   7  -8   3          4.96          6.31         0.66 o                         
   8  -8   3         21.69         20.82         1.23 o                         
  -8  -7   3          0.86          1.05         0.40 o                         
  -7  -7   3         38.57         35.44         1.50 o                         
  -6  -7   3         37.59         37.05         1.46 o                         
  -5  -7   3         16.45         17.86         0.90 o                         
  -4  -7   3          0.00          0.08         0.20 o                         
  -3  -7   3         53.74         48.53         1.53 o                         
  -2  -7   3          9.74         10.84         0.45 o                         
  -1  -7   3          2.94          3.42         0.29 o                         
   0  -7   3        326.28        340.70         7.11 o                         
   1  -7   3          3.09          3.63         0.28 o                         
   2  -7   3         97.35        103.75         2.59 o                         
   3  -7   3        119.19        113.45         2.88 o                         
   4  -7   3         29.17         23.31         0.98 o                         
   5  -7   3          1.46          1.50         0.42 o                         
   6  -7   3          0.01          0.09         0.27 o                         
   7  -7   3          0.79          0.73         0.35 o                         
   8  -7   3          0.39          0.81         0.36 o                         
   9  -7   3         11.66         14.20         1.30 o                         
  -9  -6   3          0.44          1.60         0.47 o                         
  -8  -6   3          7.79          5.12         0.53 o                         
  -7  -6   3         19.45         18.67         0.93 o                         
  -6  -6   3         28.97         22.06         0.82 o                         
  -5  -6   3         17.82         16.41         0.95 o                         
  -4  -6   3          0.09          0.19         0.15 o                         
  -3  -6   3        154.06        156.42         2.99 o                         
  -2  -6   3          9.01          9.59         0.42 o                         
  -1  -6   3        645.28        667.98         9.79 o                         
   0  -6   3        554.82        609.55         8.93 o                         
   1  -6   3          0.02         -0.02         0.14 o                         
   2  -6   3          8.67          6.22         0.37 o                         
   3  -6   3         35.37         34.83         0.73 o                         
   4  -6   3         15.80         16.33         0.58 o                         
   5  -6   3          6.63          7.51         0.42 o                         
   6  -6   3          6.69          7.12         0.43 o                         
   7  -6   3         59.72         57.41         1.87 o                         
   8  -6   3          8.91          9.34         0.71 o                         
   9  -6   3         24.50         25.33         1.81 o                         
  -9  -5   3          1.86          2.35         0.43 o                         
  -8  -5   3          3.88          3.21         0.42 o                         
  -7  -5   3         38.68         43.66         1.28 o                         
  -6  -5   3        108.50         98.55         2.18 o                         
  -5  -5   3          5.19          5.00         0.35 o                         
  -4  -5   3          0.35          0.78         0.18 o                         
  -3  -5   3         38.60         42.34         0.84 o                         
  -2  -5   3         14.37         15.78         0.41 o                         
  -1  -5   3         47.26         54.95         0.98 o                         
   0  -5   3         35.46         29.14         0.59 o                         
   1  -5   3         10.50          9.76         0.43 o                         
   2  -5   3          6.98          7.13         0.42 o                         
   3  -5   3        193.04        203.59         3.13 o                         
   4  -5   3        101.26        106.85         2.14 o                         
   5  -5   3          6.19          6.86         0.82 o                         
   6  -5   3          1.08          1.10         0.24 o                         
   7  -5   3          0.00         -0.10         0.18 o                         
   8  -5   3          0.83          1.61         0.40 o                         
   9  -5   3          1.01          1.36         0.44 o                         
 -10  -4   3         23.04         31.55         2.55 o                         
  -9  -4   3         18.20         20.63         0.94 o                         
  -8  -4   3         15.86         17.64         0.77 o                         
  -7  -4   3          2.77          3.99         0.41 o                         
  -6  -4   3          0.00          0.13         0.17 o                         
  -5  -4   3         15.67         14.22         0.55 o                         
  -4  -4   3          3.49          1.55         0.20 o                         
  -3  -4   3         49.24         49.21         0.92 o                         
  -2  -4   3        270.87        269.32         4.06 o                         
  -1  -4   3          0.09          0.33         0.15 o                         
   0  -4   3        332.97        339.34         5.01 o                         
   1  -4   3          5.75          8.57         0.27 o                         
   2  -4   3          3.14          3.24         0.15 o                         
   3  -4   3        349.90        360.34         5.34 o                         
   4  -4   3        222.79        231.57         4.22 o                         
   5  -4   3          7.88          7.66         0.39 o                         
   6  -4   3         47.91         45.18         1.16 o                         
   7  -4   3         74.58         72.11         2.16 o                         
   8  -4   3         12.60         12.80         0.82 o                         
   9  -4   3         28.37         32.06         2.01 o                         
 -10  -3   3         13.49         16.30         0.97 o                         
  -9  -3   3          1.12          1.69         0.32 o                         
  -8  -3   3          1.32          1.36         0.27 o                         
  -7  -3   3         30.83         33.09         1.03 o                         
  -6  -3   3        109.39        101.11         2.16 o                         
  -5  -3   3         14.79         14.29         1.16 o                         
  -4  -3   3          0.41          3.01         0.97 o                         
  -3  -3   3         29.46         32.75         0.77 o                         
  -2  -3   3          5.62          6.85         0.22 o                         
  -1  -3   3        257.41        271.87         4.03 o                         
   0  -3   3        280.97        293.99         4.33 o                         
   1  -3   3       1252.48       1292.88        18.59 o                         
   2  -3   3         40.25         39.51         0.87 o                         
   3  -3   3        413.33        449.31         7.80 o                         
   4  -3   3         32.19         37.48         1.34 o                         
   5  -3   3         24.63         21.40         1.86 o                         
   6  -3   3         16.63         16.43         0.66 o                         
   7  -3   3          2.46          2.29         0.42 o                         
   8  -3   3        115.98        106.19         3.00 o                         
   9  -3   3          9.48          8.60         1.04 o                         
 -10  -2   3         13.74         17.47         1.01 o                         
  -9  -2   3          5.43          7.01         0.60 o                         
  -8  -2   3          7.93          6.46         0.63 o                         
  -7  -2   3          2.31          2.55         0.43 o                         
  -6  -2   3          6.38          7.18         0.41 o                         
  -5  -2   3         72.68         72.31         1.57 o                         
  -4  -2   3         15.56         24.05         0.53 o                         
  -3  -2   3          0.48          0.35         0.07 o                         
  -2  -2   3        476.18        464.95         6.80 o                         
  -1  -2   3        602.98        608.42         8.81 o                         
   0  -2   3       6344.45       6641.47       115.25 o                         
   1  -2   3        224.87        228.79         4.49 o                         
   2  -2   3         28.75         31.29         0.72 o                         
   3  -2   3        259.29        289.55         4.51 o                         
   4  -2   3          1.23          1.20         0.23 o                         
   5  -2   3          9.76         11.06         0.46 o                         
   6  -2   3         58.82         54.88         1.84 o                         
   7  -2   3        103.54        101.55         2.81 o                         
   8  -2   3         17.22         18.98         0.99 o                         
   9  -2   3          0.59          0.20         0.45 o                         
 -10  -1   3          0.47          0.03         0.30 o                         
  -9  -1   3          3.40          3.21         0.40 o                         
  -8  -1   3          4.08          5.17         0.42 o                         
  -7  -1   3         50.03         48.45         1.26 o                         
  -6  -1   3         64.87         60.47         1.40 o                         
  -5  -1   3         35.06         34.26         0.89 o                         
  -4  -1   3        315.34        365.76         5.45 o                         
  -3  -1   3        604.00        676.20         9.86 o                         
  -2  -1   3          4.70          5.05         0.29 o                         
  -1  -1   3       1830.96       1952.11        28.03 o                         
   0  -1   3       9454.67       9863.95       205.57 o                         
   1  -1   3          3.00          1.72         0.10 o                         
   2  -1   3        407.98        421.01         6.16 o                         
   3  -1   3       1365.79       1495.19        21.51 o                         
   4  -1   3         20.30         25.87         1.23 o                         
   5  -1   3         10.10         10.26         0.35 o                         
   6  -1   3         40.17         36.25         1.30 o                         
   7  -1   3        220.89        199.87         4.89 o                         
   8  -1   3          3.55          4.13         0.55 o                         
   9  -1   3          0.74          0.35         0.35 o                         
 -10   0   3          0.04          0.08         0.46 o                         
  -9   0   3          0.00          0.52         0.28 o                         
  -8   0   3          1.39          1.97         0.30 o                         
  -7   0   3         13.45         11.49         0.54 o                         
  -6   0   3          1.36          2.40         0.26 o                         
  -5   0   3         27.60         28.48         0.63 o                         
  -4   0   3          2.06          1.17         0.13 o                         
  -3   0   3         40.90         43.32         0.84 o                         
  -2   0   3         32.33         32.40         0.59 o                         
  -1   0   3       1591.52       1655.85        27.27 o                         
   0   0   3        209.79        224.85         3.34 o                         
   1   0   3        291.75        304.31         4.49 o                         
   2   0   3         24.19         32.47         0.62 o                         
   3   0   3        151.91        150.59         2.36 o                         
   4   0   3        119.94        129.83         2.11 o                         
   5   0   3          0.65          1.33         0.20 o                         
   6   0   3         81.91         74.70         2.16 o                         
   7   0   3         34.57         30.24         1.84 o                         
   8   0   3          0.62          0.58         0.57 o                         
   9   0   3          2.63          1.84         1.10 o                         
 -10   1   3          0.42          0.61         0.52 o                         
  -9   1   3         48.27         50.51         2.29 o                         
  -8   1   3         12.44         12.93         0.65 o                         
  -7   1   3          1.14          1.49         0.25 o                         
  -6   1   3         20.27         17.56         0.49 o                         
  -5   1   3         28.81         25.97         0.60 o                         
  -4   1   3       1159.11       1315.86        19.01 o                         
  -3   1   3         85.52        106.63         1.70 o                         
  -2   1   3        344.33        345.97         5.09 o                         
  -1   1   3         26.24         24.19         0.56 o                         
   0   1   3        290.53        280.67         4.16 o                         
   1   1   3          9.91          8.20         0.25 o                         
   2   1   3        492.60        554.65         8.14 o                         
   3   1   3         63.50         64.41         1.15 o                         
   4   1   3         11.64         12.78         0.44 o                         
   5   1   3         93.07         84.30         1.79 o                         
   6   1   3          1.89          1.15         0.31 o                         
   7   1   3          0.53          0.43         0.30 o                         
   8   1   3          0.31          0.15         0.28 o                         
   9   1   3         10.21         13.06         0.93 o                         
 -10   2   3          1.21          2.20         0.72 o                         
  -9   2   3          0.35          1.17         0.34 o                         
  -8   2   3          7.38          6.97         0.55 o                         
  -7   2   3         55.83         44.34         1.15 o                         
  -6   2   3          0.96          2.27         0.21 o                         
  -5   2   3          1.74          3.55         0.30 o                         
  -4   2   3        468.64        519.18         7.66 o                         
  -3   2   3        185.53        205.68         3.88 o                         
  -2   2   3        128.65        136.62         2.44 o                         
  -1   2   3        220.56        225.66         3.91 o                         
   0   2   3         42.07         42.76         0.70 o                         
   1   2   3        100.94        113.61         1.83 o                         
   2   2   3        119.97        142.86         2.28 o                         
   3   2   3         51.44         59.59         1.33 o                         
   4   2   3         15.95         15.18         0.54 o                         
   5   2   3         30.61         30.23         3.31 o                         
   6   2   3          2.84          1.91         0.26 o                         
   7   2   3          5.59          6.30         0.63 o                         
   8   2   3          4.73          4.58         0.63 o                         
   9   2   3          0.13         -0.22         0.47 o                         
 -10   3   3         18.08         20.75         1.64 o                         
  -9   3   3          1.06          2.03         0.59 o                         
  -8   3   3         10.69         10.10         1.16 o                         
  -7   3   3         43.58         37.14         0.96 o                         
  -6   3   3         10.05         10.34         0.54 o                         
  -5   3   3         25.26         28.55         0.66 o                         
  -4   3   3         14.70         15.33         0.43 o                         
  -3   3   3        121.25        123.95         2.00 o                         
  -2   3   3         74.34         79.64         1.60 o                         
  -1   3   3        355.96        375.12         5.56 o                         
   0   3   3        157.08        177.57         2.74 o                         
   1   3   3         16.04         17.24         0.48 o                         
   2   3   3        119.29        119.18         1.96 o                         
   3   3   3         54.31         62.02         1.86 o                         
   4   3   3          6.28          6.17         0.37 o                         
   5   3   3         40.01         34.79         1.01 o                         
   6   3   3          0.40          0.35         0.22 o                         
   7   3   3          4.73          3.18         0.43 o                         
   8   3   3          0.00          0.37         0.39 o                         
  -8   4   3         30.60         25.53         1.08 o                         
  -7   4   3          0.85          1.30         0.25 o                         
  -6   4   3         35.60         35.79         0.83 o                         
  -5   4   3          1.04          2.02         0.21 o                         
  -4   4   3          0.01          0.25         0.14 o                         
  -3   4   3        154.57        141.67         2.28 o                         
  -2   4   3          0.27          0.22         0.08 o                         
  -1   4   3        272.13        297.71         4.49 o                         
   0   4   3          0.16          0.10         0.09 o                         
   1   4   3          2.53          4.28         0.43 o                         
   2   4   3          7.36          6.86         0.29 o                         
   3   4   3         24.08         23.77         0.77 o                         
   4   4   3         13.63         13.61         0.57 o                         
   5   4   3          0.07          0.30         0.19 o                         
   6   4   3          1.14          1.43         0.28 o                         
   7   4   3          0.12          0.49         0.41 o                         
   8   4   3          1.98          3.12         0.85 o                         
  -8   5   3          2.12          2.81         0.60 o                         
  -7   5   3          2.18          2.73         0.40 o                         
  -6   5   3          0.17          0.51         0.23 o                         
  -5   5   3         14.57         13.32         0.55 o                         
  -4   5   3        312.18        312.42         5.51 o                         
  -3   5   3         36.53         31.85         0.85 o                         
  -2   5   3          0.62          0.68         0.17 o                         
  -1   5   3          1.37          1.61         0.22 o                         
   0   5   3         68.52         69.15         1.49 o                         
   1   5   3        266.89        284.59         5.06 o                         
   2   5   3        118.73        111.52         3.69 o                         
   3   5   3         59.34         59.21         1.76 o                         
   4   5   3         11.43         10.06         0.65 o                         
   5   5   3         11.44         11.32         0.87 o                         
   6   5   3          0.00          0.35         0.35 o                         
   7   5   3          0.03          0.01         0.55 o                         
  -8   6   3          0.17          0.89         0.52 o                         
  -7   6   3          1.85          3.05         0.45 o                         
  -6   6   3          2.29          3.43         1.07 o                         
  -5   6   3         34.19         32.52         0.94 o                         
  -4   6   3         55.54         51.21         1.36 o                         
  -3   6   3          8.60          8.17         0.43 o                         
  -2   6   3          0.75          1.30         0.22 o                         
  -1   6   3         44.37         44.40         1.12 o                         
   0   6   3          2.67          3.16         0.44 o                         
   1   6   3          9.81          9.92         0.47 o                         
   2   6   3         11.40         10.80         0.64 o                         
   3   6   3          0.09          0.22         0.23 o                         
   4   6   3          0.49          0.25         0.50 o                         
   5   6   3          0.92          1.38         0.38 o                         
   6   6   3         23.37         28.42         1.31 o                         
   7   6   3          0.07          0.68         0.39 o                         
  -8   7   3          0.48          1.05         0.59 o                         
  -7   7   3          7.34          8.67         0.66 o                         
  -6   7   3          0.57          0.47         0.30 o                         
  -5   7   3         24.56         22.24         1.00 o                         
  -4   7   3         19.03         17.02         0.67 o                         
  -3   7   3         16.08         16.39         0.64 o                         
  -2   7   3          8.57          8.19         0.46 o                         
  -1   7   3         48.52         43.17         1.16 o                         
   0   7   3        117.48        111.08         2.32 o                         
   1   7   3         65.75         61.49         1.50 o                         
   2   7   3          2.85          2.77         0.85 o                         
   3   7   3          0.23          0.29         0.28 o                         
   4   7   3          4.77          5.02         0.62 o                         
   5   7   3          4.03          4.92         0.93 o                         
   6   7   3          6.41          8.95         0.94 o                         
  -7   8   3          0.53          0.81         0.51 o                         
  -6   8   3          2.50          3.14         0.52 o                         
  -5   8   3          5.47          6.25         0.57 o                         
  -4   8   3          4.51          5.52         0.56 o                         
  -3   8   3          3.91          3.97         0.49 o                         
  -2   8   3          0.18          0.34         0.22 o                         
  -1   8   3          0.12          0.03         0.22 o                         
   0   8   3          2.34          2.79         0.35 o                         
   1   8   3          1.32          0.84         0.38 o                         
   2   8   3         29.27         29.46         2.44 o                         
   3   8   3          0.68          1.30         0.40 o                         
   4   8   3         10.19         10.89         0.81 o                         
  -6   9   3         10.45         11.83         0.82 o                         
  -5   9   3          0.82          0.33         0.66 o                         
  -4   9   3          2.25          4.19         0.57 o                         
  -3   9   3          1.05          0.22         0.45 o                         
  -2   9   3         10.34          8.96         0.55 o                         
  -1   9   3          6.87          6.23         0.49 o                         
   0   9   3          4.38          5.12         0.49 o                         
   1   9   3          8.64          8.45         1.29 o                         
   2   9   3          0.12          0.43         0.36 o                         
   3   9   3          9.46          9.36         1.03 o                         
  -5  10   3          4.75          6.90         0.91 o                         
  -4  10   3          4.23          5.28         0.64 o                         
  -3  10   3          1.38          2.46         0.52 o                         
  -2  10   3          1.82          2.23         0.89 o                         
  -1  10   3          2.82          5.33         0.51 o                         
   0  10   3          0.32          0.69         0.32 o                         
   1  10   3          3.39          4.24         0.90 o                         
  -2 -12   4          0.87          1.61         0.57 o                         
  -1 -12   4          9.59          9.93         0.75 o                         
   0 -12   4          5.68          4.24         0.91 o                         
   1 -12   4          1.47          1.84         0.46 o                         
   2 -12   4          0.03          0.66         0.44 o                         
   3 -12   4          3.58          2.97         0.55 o                         
  -4 -11   4          0.68          0.48         0.32 o                         
  -3 -11   4         11.41         12.86         0.87 o                         
  -2 -11   4          2.19          1.86         0.44 o                         
  -1 -11   4          5.75          5.72         0.84 o                         
   0 -11   4         55.43         51.57         1.40 o                         
   1 -11   4          2.35          3.14         0.50 o                         
   2 -11   4          3.81          3.61         0.53 o                         
   3 -11   4          0.56          0.65         0.37 o                         
   4 -11   4          5.53          5.20         0.70 o                         
   5 -11   4          1.27          1.35         0.45 o                         
  -5 -10   4          0.97          1.35         0.42 o                         
  -4 -10   4          3.38          4.69         0.60 o                         
  -3 -10   4          5.10          4.82         0.58 o                         
  -2 -10   4          2.51          2.65         0.86 o                         
  -1 -10   4          0.23          0.49         0.28 o                         
   0 -10   4          2.24          2.18         0.31 o                         
   1 -10   4         17.95         15.91         0.84 o                         
   2 -10   4          7.15          8.42         0.62 o                         
   3 -10   4          6.09          5.12         0.60 o                         
   4 -10   4          9.17          9.75         1.53 o                         
   5 -10   4         14.88         14.69         0.93 o                         
   6 -10   4          0.57          0.62         0.43 o                         
   7 -10   4          4.94          6.23         1.01 o                         
  -6  -9   4          0.05          0.31         0.32 o                         
  -5  -9   4          0.68          0.79         0.35 o                         
  -4  -9   4          0.26          0.31         0.39 o                         
  -3  -9   4         28.78         26.82         1.14 o                         
  -2  -9   4         18.02         16.89         0.83 o                         
  -1  -9   4        152.47        143.82         2.85 o                         
   0  -9   4         63.48         59.10         1.41 o                         
   1  -9   4         11.54         10.10         0.48 o                         
   2  -9   4          2.07          2.27         0.48 o                         
   3  -9   4          0.27          0.37         0.30 o                         
   4  -9   4        128.59        124.70         3.31 o                         
   5  -9   4          3.82          4.86         0.66 o                         
   6  -9   4         11.32         10.31         0.82 o                         
   7  -9   4          0.36          0.37         0.57 o                         
   8  -9   4          0.26          0.47         0.45 o                         
  -7  -8   4         14.06         13.17         0.91 o                         
  -6  -8   4          7.26          8.79         1.04 o                         
  -5  -8   4          0.14          0.49         0.28 o                         
  -4  -8   4         31.24         26.29         1.12 o                         
  -3  -8   4          7.57          8.87         0.61 o                         
  -2  -8   4         30.36         28.05         0.84 o                         
  -1  -8   4          1.51          1.53         0.23 o                         
   0  -8   4         29.75         25.36         2.06 o                         
   1  -8   4         53.25         55.65         1.27 o                         
   2  -8   4         24.83         24.77         1.01 o                         
   3  -8   4          0.25         -0.01         0.26 o                         
   4  -8   4        111.59        103.83         3.57 o                         
   5  -8   4          0.00          0.43         0.29 o                         
   6  -8   4          0.08          0.43         0.34 o                         
   7  -8   4          0.00          0.17         0.31 o                         
   8  -8   4         10.19          9.88         1.12 o                         
  -8  -7   4         22.48         29.20         1.11 o                         
  -7  -7   4         23.53         23.64         0.99 o                         
  -6  -7   4          0.29          0.26         0.19 o                         
  -5  -7   4         10.77          9.85         0.53 o                         
  -4  -7   4         19.46         19.07         0.69 o                         
  -3  -7   4         20.18         18.98         0.72 o                         
  -2  -7   4         31.36         30.81         0.71 o                         
  -1  -7   4         39.73         38.84         0.82 o                         
   0  -7   4         22.00         25.93         0.60 o                         
   1  -7   4         37.72         45.55         1.51 o                         
   2  -7   4          0.17          0.46         0.14 o                         
   3  -7   4         64.78         60.00         1.78 o                         
   4  -7   4          2.20          1.79         0.38 o                         
   5  -7   4         13.63         13.15         0.73 o                         
   6  -7   4          4.06          4.19         0.53 o                         
   7  -7   4          3.20          3.72         0.54 o                         
   8  -7   4          0.02          1.15         0.67 o                         
  -9  -6   4          0.14          0.49         0.35 o                         
  -8  -6   4          0.43          1.26         0.32 o                         
  -7  -6   4          0.11          0.90         0.27 o                         
  -6  -6   4         41.56         43.92         1.24 o                         
  -5  -6   4         11.72         10.88         0.53 o                         
  -4  -6   4         71.36         63.75         1.48 o                         
  -3  -6   4         18.21         19.97         0.64 o                         
  -2  -6   4          0.87          1.43         0.16 o                         
  -1  -6   4          1.88          1.59         0.16 o                         
   0  -6   4         83.04         89.61         1.51 o                         
   1  -6   4         54.25         53.37         1.16 o                         
   2  -6   4        230.37        225.99         6.40 o                         
   3  -6   4         13.13         16.61         0.85 o                         
   4  -6   4          0.01         -0.06         0.16 o                         
   5  -6   4         80.60         75.21         2.12 o                         
   6  -6   4          0.29          0.48         0.30 o                         
   7  -6   4         22.25         19.64         0.77 o                         
   8  -6   4         35.29         31.70         1.34 o                         
   9  -6   4          3.93          3.30         0.60 o                         
  -9  -5   4          1.77          2.74         0.42 o                         
  -8  -5   4         13.01         12.21         0.65 o                         
  -7  -5   4         26.85         22.20         0.84 o                         
  -6  -5   4         12.03         11.63         0.56 o                         
  -5  -5   4         17.01         13.85         0.57 o                         
  -4  -5   4         17.76         16.74         0.59 o                         
  -3  -5   4        155.72        167.43         2.67 o                         
  -2  -5   4         83.49         84.03         1.44 o                         
  -1  -5   4         20.61         20.53         0.48 o                         
   0  -5   4        230.65        227.66         3.46 o                         
   1  -5   4         42.18         45.84         0.84 o                         
   2  -5   4         29.06         32.03         0.79 o                         
   3  -5   4         25.45         28.01         0.76 o                         
   4  -5   4         44.21         45.94         1.12 o                         
   5  -5   4          6.92          6.97         0.64 o                         
   6  -5   4          6.80          7.80         0.46 o                         
   7  -5   4          3.68          4.72         0.47 o                         
   8  -5   4         31.72         32.40         1.36 o                         
   9  -5   4          2.45          1.57         0.47 o                         
  -9  -4   4          1.88          5.52         0.51 o                         
  -8  -4   4         12.19         13.69         0.68 o                         
  -7  -4   4         18.91         18.30         0.73 o                         
  -6  -4   4          3.03          3.13         0.33 o                         
  -5  -4   4         26.14         29.60         1.46 o                         
  -4  -4   4        430.06        478.46         8.32 o                         
  -3  -4   4         65.09         57.69         1.06 o                         
  -2  -4   4        249.26        258.95         3.93 o                         
  -1  -4   4          0.00          0.09         0.07 o                         
   0  -4   4        443.12        429.91         6.32 o                         
   1  -4   4         79.97         80.80         1.32 o                         
   2  -4   4         86.15         84.62         1.67 o                         
   3  -4   4         40.53         42.86         1.01 o                         
   4  -4   4        454.42        477.10        15.08 o                         
   5  -4   4          0.12          0.08         0.15 o                         
   6  -4   4          1.82          2.40         0.31 o                         
   7  -4   4          2.31          1.93         0.42 o                         
   8  -4   4          0.60          0.68         0.36 o                         
   9  -4   4         16.71         18.28         1.07 o                         
 -10  -3   4          2.40          4.47         0.86 o                         
  -9  -3   4          0.09          0.60         0.29 o                         
  -8  -3   4         21.75         20.07         0.79 o                         
  -7  -3   4          8.25          8.59         0.53 o                         
  -6  -3   4        125.90        111.07         2.33 o                         
  -5  -3   4         19.45         19.59         0.64 o                         
  -4  -3   4        494.07        532.67         9.37 o                         
  -3  -3   4        126.05        131.16         2.10 o                         
  -2  -3   4         21.83         18.90         0.44 o                         
  -1  -3   4         53.26         53.92         0.93 o                         
   0  -3   4        929.41        962.83        15.56 o                         
   1  -3   4        981.76       1023.79        14.77 o                         
   2  -3   4         20.97         18.23         0.52 o                         
   3  -3   4          3.28          3.07         0.24 o                         
   4  -3   4         75.40         70.49         1.53 o                         
   5  -3   4          4.01          3.61         0.30 o                         
   6  -3   4         10.76         10.07         0.64 o                         
   7  -3   4        103.71         98.15         2.77 o                         
   8  -3   4          2.86          2.71         0.49 o                         
   9  -3   4          7.06          7.46         0.74 o                         
 -10  -2   4          7.44          8.19         0.72 o                         
  -9  -2   4         23.22         24.14         1.15 o                         
  -8  -2   4         36.67         31.61         1.18 o                         
  -7  -2   4        277.82        280.43         5.20 o                         
  -6  -2   4         12.52         11.91         0.93 o                         
  -5  -2   4          0.05         -0.01         0.12 o                         
  -4  -2   4        128.78        140.18         2.26 o                         
  -3  -2   4        435.33        480.67         7.09 o                         
  -2  -2   4         49.51         55.31         1.25 o                         
  -1  -2   4          7.10         10.78         0.29 o                         
   0  -2   4       4685.01       4997.59        71.40 o                         
   1  -2   4         67.46         64.63         1.06 o                         
   2  -2   4        386.46        395.20         6.87 o                         
   3  -2   4          6.58         11.44         0.44 o                         
   4  -2   4         32.29         33.93         0.88 o                         
   5  -2   4          0.12          0.58         0.18 o                         
   6  -2   4         64.61         70.46         2.08 o                         
   7  -2   4          1.40          1.77         0.55 o                         
   8  -2   4          0.47          0.21         0.32 o                         
   9  -2   4          0.89          1.31         0.44 o                         
 -10  -1   4          1.27          1.07         0.38 o                         
  -9  -1   4          0.06         -0.13         0.28 o                         
  -8  -1   4          1.90          2.84         0.54 o                         
  -7  -1   4        285.17        267.91         4.98 o                         
  -6  -1   4          3.69          4.41         0.32 o                         
  -5  -1   4         10.78         11.60         0.44 o                         
  -4  -1   4        457.19        489.84         7.23 o                         
  -3  -1   4         53.71         48.97         0.89 o                         
  -2  -1   4         15.03         13.08         0.51 o                         
  -1  -1   4        288.10        305.16         4.51 o                         
   0  -1   4        811.90        828.25        11.97 o                         
   1  -1   4         35.47         42.17         0.89 o                         
   2  -1   4          0.08          0.06         0.07 o                         
   4  -1   4          1.49          0.92         0.13 o                         
   5  -1   4         11.71         11.74         0.49 o                         
   6  -1   4          2.48          1.97         0.40 o                         
   7  -1   4          0.13          0.60         0.29 o                         
   8  -1   4          2.05          1.85         0.65 o                         
   9  -1   4          0.26          0.64         0.86 o                         
 -10   0   4          2.54          2.69         0.51 o                         
  -9   0   4          0.86          1.41         0.35 o                         
  -8   0   4         44.86         45.12         1.57 o                         
  -7   0   4          4.92          5.53         0.48 o                         
  -6   0   4          8.35          9.18         0.42 o                         
  -5   0   4        139.01        149.56         2.41 o                         
  -4   0   4          0.15          1.19         0.24 o                         
  -3   0   4       1154.97       1317.19        19.04 o                         
  -2   0   4        236.86        257.16         4.46 o                         
  -1   0   4        255.08        268.91         4.00 o                         
   0   0   4        435.31        488.41         6.41 o                         
   1   0   4         49.86         47.42         0.85 o                         
   2   0   4         77.46         77.91         1.31 o                         
   3   0   4        722.74        794.13        11.58 o                         
   4   0   4         25.58         28.40         0.76 o                         
   5   0   4         38.59         38.23         1.82 o                         
   6   0   4          4.31          4.85         0.52 o                         
   7   0   4         15.37         13.53         0.83 o                         
   8   0   4          0.00          0.06         0.29 o                         
   9   0   4          2.33          4.15         0.64 o                         
 -10   1   4          0.98          1.19         0.70 o                         
  -9   1   4         49.23         50.26         1.77 o                         
  -8   1   4          2.32          2.09         0.38 o                         
  -7   1   4          0.01          0.10         0.21 o                         
  -6   1   4         33.96         31.00         0.72 o                         
  -5   1   4         16.62         16.55         0.45 o                         
  -4   1   4         35.53         38.82         0.76 o                         
  -3   1   4          0.45          0.85         0.11 o                         
  -2   1   4         15.31         18.11         0.40 o                         
  -1   1   4         23.21         25.31         0.78 o                         
   0   1   4         29.91         25.60         0.57 o                         
   1   1   4         10.81         13.70         0.37 o                         
   2   1   4          9.22         10.04         0.34 o                         
   3   1   4          1.30          2.11         0.18 o                         
   4   1   4          1.06          1.62         0.18 o                         
   5   1   4         67.91         67.41         1.52 o                         
   6   1   4         30.62         25.60         1.11 o                         
   7   1   4          5.03          3.75         0.54 o                         
   8   1   4          2.25          3.69         0.64 o                         
 -10   2   4          0.00          0.26         0.46 o                         
  -9   2   4          0.59          0.92         0.35 o                         
  -8   2   4          4.83          4.85         0.50 o                         
  -7   2   4         68.45         65.90         1.94 o                         
  -6   2   4          7.23          8.83         0.42 o                         
  -5   2   4          6.22          6.78         0.28 o                         
  -4   2   4         59.90         68.01         1.22 o                         
  -3   2   4         51.49         53.54         1.27 o                         
  -2   2   4         34.14         36.46         0.70 o                         
  -1   2   4         99.91        116.40         1.95 o                         
   0   2   4        927.36       1025.61        14.89 o                         
   1   2   4        422.80        456.95         6.79 o                         
   2   2   4         42.41         51.57         1.15 o                         
   3   2   4         29.40         28.34         0.67 o                         
   4   2   4         16.97         16.09         0.58 o                         
   5   2   4          3.14          2.73         0.32 o                         
   6   2   4          0.97          1.90         0.38 o                         
   7   2   4          9.06          8.30         0.70 o                         
   8   2   4          4.78          4.50         0.85 o                         
 -10   3   4          0.65          0.00         0.42 o                         
  -9   3   4          0.00         -0.14         0.27 o                         
  -8   3   4         14.10         12.51         0.76 o                         
  -7   3   4          7.79          4.72         0.37 o                         
  -6   3   4          1.58          2.71         0.28 o                         
  -5   3   4          9.03          7.64         0.71 o                         
  -4   3   4        137.55        137.25         2.90 o                         
  -3   3   4         22.76         23.17         0.54 o                         
  -2   3   4         51.91         54.01         1.10 o                         
  -1   3   4         22.62         25.83         0.57 o                         
   0   3   4         53.98         56.28         1.03 o                         
   1   3   4          4.61          6.79         0.28 o                         
   2   3   4         46.18         47.33         1.03 o                         
   3   3   4         93.76         87.20         2.50 o                         
   4   3   4          4.05          4.11         0.36 o                         
   5   3   4          4.89          4.31         0.40 o                         
   6   3   4          8.65          6.49         0.80 o                         
   7   3   4         15.56         19.81         1.07 o                         
   8   3   4          0.31          1.13         0.42 o                         
  -9   4   4          2.73          4.28         0.84 o                         
  -8   4   4         39.45         36.56         1.94 o                         
  -7   4   4         12.62         11.59         0.81 o                         
  -6   4   4          9.08          9.65         0.94 o                         
  -5   4   4          0.10          0.20         0.22 o                         
  -4   4   4         25.35         25.29         0.93 o                         
  -3   4   4          0.00          0.08         0.14 o                         
  -2   4   4         45.95         42.45         1.01 o                         
  -1   4   4         83.91         89.68         2.27 o                         
   0   4   4        200.27        210.76         3.82 o                         
   1   4   4          2.88          3.51         0.23 o                         
   2   4   4         65.31         62.43         1.20 o                         
   3   4   4        106.73         99.71         2.08 o                         
   4   4   4         37.74         34.30         1.50 o                         
   5   4   4          0.36          0.87         0.24 o                         
   6   4   4          0.33          1.08         0.28 o                         
   7   4   4         16.71         19.08         1.35 o                         
  -8   5   4          4.00          5.52         0.52 o                         
  -7   5   4          8.72          8.24         0.93 o                         
  -6   5   4          5.22          6.41         0.51 o                         
  -5   5   4         58.69         57.81         1.72 o                         
  -4   5   4         35.44         33.13         1.15 o                         
  -3   5   4         70.79         66.09         1.47 o                         
  -2   5   4          9.99          8.78         0.42 o                         
  -1   5   4          4.37          3.74         0.29 o                         
   0   5   4          0.23          0.19         0.14 o                         
   1   5   4          1.98          2.93         0.31 o                         
   2   5   4        282.71        269.79         4.90 o                         
   3   5   4         26.93         27.77         1.09 o                         
   4   5   4         20.10         17.99         0.89 o                         
   5   5   4          0.00         -0.10         0.22 o                         
   6   5   4          0.64          1.00         0.41 o                         
  -8   6   4         11.72         13.87         0.83 o                         
  -7   6   4         11.25         11.98         0.76 o                         
  -6   6   4          3.46          3.52         0.50 o                         
  -5   6   4         17.40         17.81         0.86 o                         
  -4   6   4         10.35          9.10         0.61 o                         
  -3   6   4         19.02         18.15         0.66 o                         
  -2   6   4          5.10          5.44         0.38 o                         
  -1   6   4          2.48          1.88         0.27 o                         
   0   6   4          9.65          9.29         0.47 o                         
   1   6   4          0.82          0.98         0.25 o                         
   2   6   4         21.17         20.22         0.94 o                         
   3   6   4         48.68         49.23         1.64 o                         
   4   6   4         22.06         21.32         1.16 o                         
   5   6   4          0.00          0.01         0.29 o                         
   6   6   4         20.31         24.73         1.23 o                         
  -8   7   4          0.31          0.47         0.47 o                         
  -7   7   4         14.99         16.69         0.94 o                         
  -6   7   4          2.94          3.12         0.50 o                         
  -5   7   4          7.81          8.42         0.62 o                         
  -4   7   4          2.75          1.27         0.36 o                         
  -3   7   4          3.80          4.53         0.52 o                         
  -2   7   4          0.01         -0.15         0.19 o                         
  -1   7   4         27.65         23.02         0.81 o                         
   0   7   4          1.21          1.87         0.30 o                         
   1   7   4          1.90          2.33         0.58 o                         
   2   7   4         11.88         11.72         0.75 o                         
   3   7   4          0.21          0.07         0.34 o                         
   4   7   4          1.85          1.39         0.41 o                         
   5   7   4          8.09          9.65         1.20 o                         
  -7   8   4          0.42          1.06         0.80 o                         
  -6   8   4         14.23         15.46         0.91 o                         
  -5   8   4          3.58          3.61         0.53 o                         
  -4   8   4         34.70         35.78         1.38 o                         
  -3   8   4         12.96         12.26         0.75 o                         
  -2   8   4          7.05          5.92         1.07 o                         
  -1   8   4          4.00          4.95         0.46 o                         
   0   8   4         15.19         14.98         0.69 o                         
   1   8   4          0.95          1.36         0.40 o                         
   2   8   4          8.99          9.39         0.71 o                         
   3   8   4          8.24          9.98         0.77 o                         
   4   8   4         11.62         11.00         1.29 o                         
  -6   9   4          2.34          2.17         0.70 o                         
  -5   9   4          0.21          0.66         0.35 o                         
  -4   9   4          0.07          0.11         0.32 o                         
  -3   9   4          1.94          2.32         0.48 o                         
  -2   9   4          4.33          3.70         0.84 o                         
  -1   9   4          0.01          0.02         0.31 o                         
   0   9   4          1.26          1.46         0.36 o                         
   1   9   4         10.02         12.01         0.83 o                         
   2   9   4          6.15          8.10         1.09 o                         
  -2  10   4          0.17          0.54         0.53 o                         
  -1  10   4          0.19          0.18         0.47 o                         
   1 -13   5          9.46          7.08         0.93 o                         
  -3 -12   5          0.28          0.48         0.46 o                         
  -2 -12   5         10.56         12.29         0.84 o                         
  -1 -12   5         15.77         13.71         0.88 o                         
   0 -12   5          9.11         10.96         1.20 o                         
   1 -12   5          5.51          6.75         0.73 o                         
   2 -12   5          7.76         10.01         0.78 o                         
   3 -12   5          0.82          1.64         0.46 o                         
  -4 -11   5          0.16          0.43         0.30 o                         
  -3 -11   5          0.25          0.13         0.31 o                         
  -2 -11   5          6.05          7.12         0.63 o                         
  -1 -11   5          0.04          0.13         0.31 o                         
   0 -11   5         42.13         37.34         2.10 o                         
   1 -11   5          0.59          1.07         0.34 o                         
   2 -11   5          9.41          8.78         0.79 o                         
   3 -11   5         10.82          9.61         0.74 o                         
   4 -11   5          2.09          1.65         0.51 o                         
   5 -11   5          4.71          5.49         0.83 o                         
  -6 -10   5          0.04          0.09         0.47 o                         
  -5 -10   5          1.26          1.70         0.60 o                         
  -4 -10   5          1.27          2.03         0.65 o                         
  -3 -10   5         10.62          9.78         0.93 o                         
  -2 -10   5         58.09         58.79         1.88 o                         
  -1 -10   5         12.77         10.52         0.54 o                         
   0 -10   5         14.18         13.76         0.79 o                         
   1 -10   5          3.09          4.70         0.55 o                         
   2 -10   5          1.71          2.45         0.44 o                         
   3 -10   5          1.57          1.02         0.61 o                         
   4 -10   5          1.60          3.17         0.57 o                         
   5 -10   5          8.12          7.88         0.78 o                         
   6 -10   5          0.12          0.15         0.49 o                         
  -7  -9   5          7.34         10.19         1.22 o                         
  -6  -9   5         20.08         20.83         1.13 o                         
  -5  -9   5          4.55          4.72         0.61 o                         
  -4  -9   5          3.74          3.89         0.76 o                         
  -3  -9   5        210.85        218.32         5.16 o                         
  -2  -9   5          1.78          2.33         0.38 o                         
  -1  -9   5          0.42          0.15         0.20 o                         
   0  -9   5          0.02          0.10         0.19 o                         
   1  -9   5          8.49          8.13         0.59 o                         
   2  -9   5         19.40         17.87         0.86 o                         
   3  -9   5          2.34          3.44         0.77 o                         
   4  -9   5         52.33         51.39         1.77 o                         
   5  -9   5         27.93         25.16         2.28 o                         
   6  -9   5          7.22          8.41         0.73 o                         
   7  -9   5          0.08          0.25         0.76 o                         
   8  -9   5          0.13          1.29         0.50 o                         
  -8  -8   5          1.17          1.10         0.60 o                         
  -7  -8   5          5.29          4.96         0.65 o                         
  -6  -8   5          6.11          5.64         0.61 o                         
  -5  -8   5         37.42         36.86         1.43 o                         
  -4  -8   5          2.40          2.97         0.46 o                         
  -3  -8   5         63.10         62.31         1.87 o                         
  -2  -8   5          6.03          6.76         0.73 o                         
  -1  -8   5          3.77          4.83         0.36 o                         
   0  -8   5         10.38          9.76         0.44 o                         
   1  -8   5          8.45          8.26         1.26 o                         
   2  -8   5          6.32          6.05         0.51 o                         
   3  -8   5         11.39         12.58         0.77 o                         
   4  -8   5         25.35         23.94         1.08 o                         
   5  -8   5          4.07          5.05         0.61 o                         
   6  -8   5          3.14          4.06         0.56 o                         
   7  -8   5          5.40          6.46         0.68 o                         
   8  -8   5          1.82          3.87         0.62 o                         
  -8  -7   5          1.29          2.87         0.50 o                         
  -7  -7   5         26.47         24.08         1.35 o                         
  -6  -7   5          0.41          0.41         0.27 o                         
  -5  -7   5         38.32         37.82         1.76 o                         
  -4  -7   5        125.28        124.07         2.56 o                         
  -3  -7   5          9.37          9.29         0.45 o                         
  -2  -7   5         30.06         28.71         0.69 o                         
  -1  -7   5          9.06          9.44         0.34 o                         
   0  -7   5         29.49         30.70         0.68 o                         
   1  -7   5         71.27         72.91         1.31 o                         
   2  -7   5         11.44         12.16         0.53 o                         
   3  -7   5          1.42          0.90         0.35 o                         
   4  -7   5         46.06         44.43         1.16 o                         
   5  -7   5          1.99          1.95         0.30 o                         
   6  -7   5          4.70          4.19         0.44 o                         
   7  -7   5          0.46          0.80         0.30 o                         
   8  -7   5          1.81          2.61         0.73 o                         
  -9  -6   5          5.28          6.93         0.98 o                         
  -8  -6   5          0.74          0.50         0.33 o                         
  -7  -6   5          7.55          7.16         0.69 o                         
  -6  -6   5         19.58         17.43         0.72 o                         
  -5  -6   5         78.72         79.03         1.81 o                         
  -4  -6   5          9.67          9.62         0.46 o                         
  -3  -6   5         20.25         19.49         0.53 o                         
  -2  -6   5         52.73         47.39         0.94 o                         
  -1  -6   5          1.23          1.18         0.15 o                         
   0  -6   5        170.34        180.98         3.76 o                         
   1  -6   5          5.01          4.93         0.34 o                         
   2  -6   5          5.88          5.23         0.32 o                         
   3  -6   5         41.69         44.63         1.10 o                         
   4  -6   5         18.11         16.46         0.89 o                         
   5  -6   5          2.96          2.87         0.32 o                         
   6  -6   5          5.47          5.55         0.67 o                         
   7  -6   5          0.18          0.08         0.26 o                         
   8  -6   5          0.44          0.70         0.71 o                         
   9  -6   5          0.66          1.18         0.67 o                         
  -9  -5   5          3.26          4.20         0.60 o                         
  -8  -5   5          5.71          4.82         0.58 o                         
  -7  -5   5          6.83          7.61         0.55 o                         
  -6  -5   5         40.23         36.33         1.07 o                         
  -5  -5   5          0.97          0.55         0.17 o                         
  -4  -5   5         69.89         70.03         1.62 o                         
  -3  -5   5        952.54       1004.01        14.65 o                         
  -2  -5   5          2.24          2.46         0.18 o                         
  -1  -5   5         19.03         19.53         0.48 o                         
   0  -5   5        322.13        346.42         5.17 o                         
   1  -5   5          8.92          7.15         0.27 o                         
   2  -5   5          2.16          2.54         0.31 o                         
   3  -5   5         21.71         19.63         0.77 o                         
   4  -5   5         34.41         30.55         0.86 o                         
   5  -5   5         31.70         32.03         0.94 o                         
   6  -5   5          3.90          3.85         0.37 o                         
   7  -5   5          2.97          4.56         0.69 o                         
   8  -5   5          5.40          5.99         1.04 o                         
   9  -5   5          0.52          0.20         0.44 o                         
  -9  -4   5          3.00          3.31         0.54 o                         
  -8  -4   5          9.03          8.83         0.67 o                         
  -7  -4   5         44.42         39.91         1.17 o                         
  -6  -4   5         35.37         32.14         0.97 o                         
  -5  -4   5         21.36         25.48         1.29 o                         
  -4  -4   5          0.11         -0.09         0.10 o                         
  -3  -4   5        163.44        170.34         2.70 o                         
  -2  -4   5          6.15          6.29         0.25 o                         
  -1  -4   5        267.95        284.48         4.28 o                         
   0  -4   5        198.19        218.56         3.33 o                         
   1  -4   5          1.95          2.22         0.15 o                         
   2  -4   5         74.96         67.94         1.42 o                         
   3  -4   5         15.35         15.09         0.53 o                         
   4  -4   5          2.58          3.17         0.29 o                         
   5  -4   5          8.64          8.67         0.45 o                         
   6  -4   5         11.04         10.10         0.53 o                         
   7  -4   5        147.93        153.13         3.97 o                         
   8  -4   5          4.74          5.00         0.64 o                         
   9  -4   5          0.22          0.96         0.43 o                         
 -10  -3   5          3.44          4.21         0.81 o                         
  -9  -3   5          0.02          0.04         0.26 o                         
  -8  -3   5          0.32          0.48         0.27 o                         
  -7  -3   5         15.97         16.24         0.84 o                         
  -6  -3   5        311.20        309.73         5.65 o                         
  -5  -3   5         39.45         38.08         1.00 o                         
  -4  -3   5        211.26        221.09         3.45 o                         
  -3  -3   5        109.89        113.37         1.86 o                         
  -2  -3   5          0.66          0.13         0.07 o                         
  -1  -3   5          0.74          1.27         0.13 o                         
   0  -3   5        242.87        251.39         3.78 o                         
   1  -3   5        165.60        178.70         2.73 o                         
   2  -3   5        340.52        351.81         6.19 o                         
   3  -3   5        174.43        175.91         3.29 o                         
   4  -3   5          0.41          0.64         0.18 o                         
   5  -3   5          0.03         -0.08         0.16 o                         
   6  -3   5         79.27         77.63         1.80 o                         
   7  -3   5         23.24         22.91         1.08 o                         
   8  -3   5          5.15          3.94         0.57 o                         
   9  -3   5          0.68          1.33         0.43 o                         
 -10  -2   5          1.46          2.90         0.70 o                         
  -9  -2   5          6.56          6.62         0.65 o                         
  -8  -2   5          9.72          8.28         0.63 o                         
  -7  -2   5        237.91        230.40         5.38 o                         
  -6  -2   5         47.33         47.95         1.20 o                         
  -5  -2   5          1.94          1.87         0.17 o                         
  -4  -2   5          4.88          3.88         0.21 o                         
  -3  -2   5          4.20          3.86         0.19 o                         
  -2  -2   5        462.74        501.80         7.41 o                         
  -1  -2   5        128.28        143.68         2.23 o                         
   0  -2   5         14.95         14.12         0.35 o                         
   1  -2   5         24.33         21.75         0.46 o                         
   2  -2   5         11.34         10.67         0.45 o                         
   3  -2   5          0.94          0.42         0.14 o                         
   4  -2   5        200.04        202.48         8.52 o                         
   5  -2   5         11.66         10.52         0.49 o                         
   6  -2   5        296.04        283.42         6.61 o                         
   7  -2   5         10.70          9.49         0.69 o                         
   8  -2   5          4.46          4.30         0.60 o                         
   9  -2   5          5.90          7.76         1.00 o                         
 -10  -1   5         12.13         16.00         1.22 o                         
  -9  -1   5          2.09          2.17         0.44 o                         
  -8  -1   5          3.69          4.29         0.53 o                         
  -7  -1   5        135.05        134.47         3.42 o                         
  -6  -1   5         53.74         53.14         1.63 o                         
  -5  -1   5         22.42         21.75         0.82 o                         
  -4  -1   5         32.25         30.48         0.79 o                         
  -3  -1   5          1.79          2.33         0.15 o                         
  -2  -1   5        117.72        130.84         2.42 o                         
  -1  -1   5          9.89          9.87         0.34 o                         
   0  -1   5       1185.25       1345.62        19.37 o                         
   1  -1   5        489.93        506.36         7.42 o                         
   2  -1   5         51.89         63.24         1.11 o                         
   3  -1   5        340.17        352.65         5.28 o                         
   4  -1   5         27.29         25.83         0.77 o                         
   5  -1   5         12.56         11.80         0.53 o                         
   6  -1   5          4.42          3.98         0.51 o                         
   7  -1   5          8.17          5.59         0.57 o                         
   8  -1   5          2.75          3.31         0.57 o                         
 -10   0   5          4.84          6.81         0.71 o                         
  -9   0   5          0.06         -0.15         0.23 o                         
  -8   0   5         34.63         28.76         1.39 o                         
  -7   0   5         20.26         21.77         0.97 o                         
  -6   0   5          4.16          4.67         0.31 o                         
  -5   0   5         10.07          7.19         0.79 o                         
  -4   0   5        123.25        133.92         3.39 o                         
  -3   0   5        130.58        134.29         2.54 o                         
  -2   0   5         81.00         78.43         1.57 o                         
  -1   0   5        210.90        233.68         3.53 o                         
   0   0   5          6.84          8.62         0.45 o                         
   1   0   5         78.85         93.74         1.55 o                         
   2   0   5          8.50          5.76         0.25 o                         
   3   0   5        157.59        160.32         3.90 o                         
   4   0   5         28.23         28.86         1.02 o                         
   5   0   5          0.27          0.36         0.24 o                         
   6   0   5          0.31          0.20         0.27 o                         
   7   0   5         13.57         15.95         0.92 o                         
   8   0   5          0.07          0.10         0.35 o                         
 -10   1   5          0.27          1.14         0.39 o                         
  -9   1   5          4.00          4.61         0.57 o                         
  -8   1   5          0.72          0.82         0.29 o                         
  -7   1   5         10.86          8.26         0.58 o                         
  -6   1   5         64.36         64.76         1.47 o                         
  -5   1   5          6.45          7.76         0.37 o                         
  -4   1   5         25.63         25.13         0.70 o                         
  -3   1   5        183.92        199.51         3.13 o                         
  -2   1   5          3.01          4.09         0.18 o                         
  -1   1   5        100.75        116.98         2.07 o                         
   0   1   5        473.41        553.74         8.15 o                         
   1   1   5         12.22         16.09         0.60 o                         
   2   1   5        180.48        192.20         3.04 o                         
   3   1   5          2.13          1.98         0.20 o                         
   4   1   5          5.81          5.73         0.30 o                         
   5   1   5         75.19         70.52         2.08 o                         
   6   1   5          4.59          4.86         0.90 o                         
   7   1   5          1.67          1.55         0.42 o                         
   8   1   5          2.94          2.14         0.51 o                         
 -10   2   5          2.33          3.81         0.58 o                         
  -9   2   5          1.35          1.72         0.40 o                         
  -8   2   5         46.60         40.33         1.48 o                         
  -7   2   5         79.47         72.77         1.68 o                         
  -6   2   5          4.70          4.32         0.32 o                         
  -5   2   5          0.37          0.26         0.15 o                         
  -4   2   5         32.30         30.37         0.81 o                         
  -3   2   5         47.27         50.79         1.14 o                         
  -2   2   5          8.79         12.62         0.35 o                         
  -1   2   5        150.73        150.80         3.03 o                         
   0   2   5         76.90         73.61         1.71 o                         
   1   2   5         23.23         26.29         0.62 o                         
   2   2   5          2.86          2.87         0.24 o                         
   3   2   5         10.20          8.60         0.36 o                         
   4   2   5          1.75          1.59         0.33 o                         
   5   2   5          2.64          2.36         0.43 o                         
   6   2   5         19.31         20.56         1.60 o                         
   7   2   5          2.52          3.30         0.53 o                         
   8   2   5          5.27          7.77         0.78 o                         
  -9   3   5          0.06          0.14         0.31 o                         
  -8   3   5         26.30         27.79         1.18 o                         
  -7   3   5         16.71         17.00         0.67 o                         
  -6   3   5          0.58          0.51         0.20 o                         
  -5   3   5          9.63         10.12         0.45 o                         
  -4   3   5        144.78        139.70         3.03 o                         
  -3   3   5         27.36         27.26         0.81 o                         
  -2   3   5         34.37         33.73         0.71 o                         
  -1   3   5         90.77         97.79         1.47 o                         
   0   3   5          6.26          5.43         0.26 o                         
   1   3   5         29.65         29.78         0.84 o                         
   2   3   5          0.24          0.05         0.13 o                         
   3   3   5        455.80        471.90         7.11 o                         
   4   3   5          8.25          7.50         0.44 o                         
   5   3   5          4.48          5.74         0.43 o                         
   6   3   5          0.00          0.05         0.24 o                         
   7   3   5          0.37          1.30         0.45 o                         
  -9   4   5          7.45          9.36         0.99 o                         
  -8   4   5          3.07          1.06         0.51 o                         
  -7   4   5          4.63          5.04         0.52 o                         
  -6   4   5          0.04          0.33         0.46 o                         
  -5   4   5         49.24         47.79         1.74 o                         
  -4   4   5         31.27         28.32         1.03 o                         
  -3   4   5         23.03         21.77         0.87 o                         
  -2   4   5         26.66         28.24         0.79 o                         
  -1   4   5          3.36          4.67         0.58 o                         
   0   4   5         21.36         19.61         0.64 o                         
   1   4   5          0.24          0.45         0.18 o                         
   2   4   5          0.20          0.54         0.21 o                         
   3   4   5        183.67        176.69         4.19 o                         
   4   4   5         13.87         11.77         1.43 o                         
   5   4   5         12.38         12.79         0.76 o                         
   6   4   5          0.66          1.75         0.66 o                         
   7   4   5          0.31          1.09         0.57 o                         
  -9   5   5          7.57         10.56         1.09 o                         
  -8   5   5          1.11          1.48         0.40 o                         
  -7   5   5          0.29          0.45         0.28 o                         
  -6   5   5         15.69         17.59         0.88 o                         
  -5   5   5         92.40         88.60         2.59 o                         
  -4   5   5        121.28        117.25         2.95 o                         
  -3   5   5         57.36         55.56         1.66 o                         
  -2   5   5          0.51          0.69         0.25 o                         
  -1   5   5          9.26          8.31         0.45 o                         
   0   5   5          6.62          6.16         0.43 o                         
   1   5   5         10.79         11.85         0.53 o                         
   2   5   5        143.90        137.47         2.97 o                         
   3   5   5         38.74         38.80         1.38 o                         
   4   5   5          8.94          9.67         1.10 o                         
   5   5   5          5.54          5.40         0.57 o                         
   6   5   5          1.18          2.10         0.77 o                         
  -8   6   5          6.00          8.05         0.69 o                         
  -7   6   5          7.58          8.86         0.68 o                         
  -6   6   5          0.66          0.82         0.35 o                         
  -5   6   5          0.03          0.67         0.47 o                         
  -4   6   5          0.61          0.70         0.31 o                         
  -3   6   5         13.00         12.74         0.73 o                         
  -2   6   5         19.38         18.69         0.86 o                         
  -1   6   5         18.95         15.02         0.62 o                         
   0   6   5         11.29         10.32         0.52 o                         
   1   6   5         15.99         15.17         0.65 o                         
   2   6   5         25.41         26.00         1.13 o                         
   3   6   5          0.78          1.08         0.36 o                         
   4   6   5         12.42         13.23         0.82 o                         
   5   6   5          4.82          5.55         0.68 o                         
  -8   7   5          0.01          0.83         0.55 o                         
  -7   7   5          8.79         10.51         0.79 o                         
  -6   7   5          0.40          0.17         0.32 o                         
  -5   7   5          2.36          2.46         0.44 o                         
  -4   7   5         10.75         10.42         0.72 o                         
  -3   7   5         22.80         23.36         1.92 o                         
  -2   7   5          5.42          5.66         0.56 o                         
  -1   7   5         13.80         10.79         0.83 o                         
   0   7   5          0.05          0.19         0.23 o                         
   1   7   5          3.12          3.97         0.43 o                         
   2   7   5         41.93         42.33         1.55 o                         
   3   7   5         13.83         14.14         0.89 o                         
   4   7   5          0.78          1.63         0.52 o                         
  -7   8   5          3.07          4.78         0.85 o                         
  -6   8   5          2.37          2.52         0.77 o                         
  -5   8   5          1.64          2.22         0.59 o                         
  -4   8   5          3.33          4.90         0.61 o                         
  -3   8   5          7.76          8.73         1.50 o                         
  -2   8   5          0.45          0.91         0.37 o                         
  -1   8   5          1.81          1.04         0.37 o                         
   0   8   5          7.49          8.62         0.71 o                         
   1   8   5          2.34          3.63         0.60 o                         
   2   8   5          1.00          1.12         0.42 o                         
   3   8   5          2.70          3.67         0.83 o                         
  -4   9   5          4.91          7.85         0.97 o                         
  -3   9   5          1.22          2.16         0.48 o                         
  -2   9   5          1.21          2.64         0.51 o                         
  -1   9   5          0.59          0.78         0.37 o                         
   1 -13   6          3.44          4.19         0.79 o                         
  -3 -12   6         14.86         16.44         1.31 o                         
  -2 -12   6          0.98          2.32         0.44 o                         
  -1 -12   6          0.04          0.99         0.59 o                         
   0 -12   6          1.75          1.97         0.48 o                         
   1 -12   6          5.83          7.58         1.17 o                         
   2 -12   6          3.64          4.27         0.61 o                         
   3 -12   6          3.27          6.14         0.74 o                         
  -4 -11   6          8.91         11.31         0.97 o                         
  -3 -11   6          0.33          0.59         0.35 o                         
  -2 -11   6         13.76         14.06         1.74 o                         
  -1 -11   6          0.07          0.35         0.45 o                         
   0 -11   6          0.70          1.35         0.38 o                         
   1 -11   6          1.10          1.89         0.42 o                         
   2 -11   6          3.49          3.95         0.57 o                         
   3 -11   6          0.68          1.45         0.39 o                         
   4 -11   6         10.74         10.37         0.83 o                         
   5 -11   6          0.13          0.52         0.39 o                         
  -6 -10   6          4.07          4.27         0.92 o                         
  -5 -10   6          3.23          3.34         0.55 o                         
  -4 -10   6         27.23         30.78         1.34 o                         
  -3 -10   6          0.21          0.39         0.32 o                         
  -2 -10   6         85.05         81.55         2.36 o                         
  -1 -10   6         11.79         13.14         0.83 o                         
   0 -10   6          1.28          1.81         0.39 o                         
   1 -10   6          0.25          0.48         0.26 o                         
   2 -10   6          0.01          0.35         0.67 o                         
   3 -10   6         27.90         26.30         2.38 o                         
   4 -10   6          0.53          0.83         0.58 o                         
   5 -10   6          3.91          3.92         0.66 o                         
   6 -10   6          3.31          3.94         1.12 o                         
  -7  -9   6          0.28          1.58         0.64 o                         
  -6  -9   6          9.10          8.47         0.71 o                         
  -5  -9   6         12.87         12.58         0.82 o                         
  -4  -9   6          0.72          0.51         0.33 o                         
  -3  -9   6         87.14         89.53         2.51 o                         
  -2  -9   6          5.42          6.07         0.74 o                         
  -1  -9   6          0.27          0.05         0.15 o                         
   0  -9   6          6.56          6.81         0.52 o                         
   1  -9   6         30.13         28.47         1.43 o                         
   2  -9   6          8.96          8.87         0.64 o                         
   3  -9   6         40.92         40.99         1.89 o                         
   4  -9   6          5.58          5.63         0.67 o                         
   5  -9   6          5.58          4.52         0.83 o                         
   6  -9   6          2.36          2.40         0.55 o                         
   7  -9   6          0.00         -0.05         0.37 o                         
  -7  -8   6          0.39          1.62         0.57 o                         
  -6  -8   6          0.30          0.48         0.58 o                         
  -5  -8   6         15.02         15.33         0.86 o                         
  -4  -8   6         13.00         11.84         0.73 o                         
  -3  -8   6        216.17        211.67         4.93 o                         
  -2  -8   6         27.35         26.67         0.82 o                         
  -1  -8   6          4.19          3.59         0.30 o                         
   0  -8   6          0.06          0.19         0.16 o                         
   1  -8   6          2.67          3.02         0.41 o                         
   2  -8   6          0.62          0.67         0.51 o                         
   3  -8   6          0.71          0.84         0.36 o                         
   4  -8   6         17.50         15.38         0.87 o                         
   5  -8   6          8.13          8.12         0.66 o                         
   6  -8   6          1.24          1.65         0.44 o                         
   7  -8   6         25.10         28.36         1.30 o                         
   8  -8   6          0.52          0.55         0.50 o                         
  -8  -7   6          0.28          1.00         0.38 o                         
  -7  -7   6         15.08         13.50         0.84 o                         
  -6  -7   6          9.34          9.71         1.02 o                         
  -5  -7   6          2.97          3.09         0.35 o                         
  -4  -7   6          0.28          0.10         0.17 o                         
  -3  -7   6          4.01          4.58         0.32 o                         
  -2  -7   6         20.15         20.07         0.56 o                         
  -1  -7   6         22.61         20.04         0.54 o                         
   0  -7   6         95.26         98.22         1.70 o                         
   1  -7   6         28.50         30.00         0.84 o                         
   2  -7   6          2.16          3.08         0.32 o                         
   3  -7   6         13.37         12.52         0.66 o                         
   4  -7   6         27.42         29.48         0.91 o                         
   5  -7   6          9.37          9.25         0.51 o                         
   6  -7   6          6.77          6.45         0.54 o                         
   7  -7   6         34.74         35.59         1.15 o                         
   8  -7   6          1.93          2.08         0.47 o                         
  -8  -6   6          0.70          1.20         0.38 o                         
  -7  -6   6          0.50         -0.02         0.37 o                         
  -6  -6   6         25.33         22.74         0.83 o                         
  -5  -6   6         11.49         11.67         0.54 o                         
  -4  -6   6         10.73         11.42         0.53 o                         
  -3  -6   6          0.48          0.65         0.13 o                         
  -2  -6   6          1.48          1.84         0.19 o                         
  -1  -6   6         21.55         19.52         0.51 o                         
   0  -6   6         29.69         28.78         0.83 o                         
   1  -6   6          9.27          8.76         0.63 o                         
   2  -6   6         41.11         38.49         2.04 o                         
   3  -6   6          0.24          0.57         0.26 o                         
   4  -6   6         32.19         33.84         0.96 o                         
   5  -6   6         11.99         12.54         0.57 o                         
   6  -6   6         24.37         25.48         1.73 o                         
   7  -6   6          4.68          4.75         0.48 o                         
   8  -6   6          8.28          7.20         0.70 o                         
  -9  -5   6          0.89          1.50         0.41 o                         
  -8  -5   6          1.76          1.74         0.40 o                         
  -7  -5   6         10.79         10.43         0.91 o                         
  -6  -5   6          5.30          4.45         0.50 o                         
  -5  -5   6         25.34         21.88         0.74 o                         
  -4  -5   6         33.61         32.68         0.90 o                         
  -3  -5   6         38.57         40.17         0.85 o                         
  -2  -5   6         49.93         46.76         0.93 o                         
  -1  -5   6         49.92         45.29         0.89 o                         
   0  -5   6        119.55        123.61         2.01 o                         
   1  -5   6         38.73         37.81         0.91 o                         
   2  -5   6          0.38          0.50         0.34 o                         
   3  -5   6        182.03        176.29         8.66 o                         
   4  -5   6          2.45          3.12         0.46 o                         
   5  -5   6          6.59          5.76         0.40 o                         
   6  -5   6         29.94         27.07         0.92 o                         
   7  -5   6          0.66          1.03         0.40 o                         
   8  -5   6          0.25         -0.03         0.32 o                         
  -9  -4   6          3.75          4.39         0.60 o                         
  -8  -4   6          0.22          0.25         0.27 o                         
  -7  -4   6          1.87          1.77         0.37 o                         
  -6  -4   6          5.16          5.79         0.50 o                         
  -5  -4   6         19.14         19.31         0.66 o                         
  -4  -4   6         88.07         81.42         1.47 o                         
  -3  -4   6          2.36          2.99         0.34 o                         
  -2  -4   6          0.77          0.19         0.09 o                         
  -1  -4   6         67.60         69.69         2.15 o                         
   0  -4   6         58.19         54.50         1.35 o                         
   1  -4   6        618.83        670.46        11.10 o                         
   2  -4   6         36.02         33.76         0.86 o                         
   3  -4   6          1.58          1.24         0.31 o                         
   4  -4   6         12.65         10.63         0.48 o                         
   5  -4   6          5.75          5.09         0.38 o                         
   6  -4   6         15.90         13.38         0.62 o                         
   7  -4   6        130.42        121.16         5.00 o                         
   8  -4   6          3.68          3.74         0.59 o                         
 -10  -3   6          0.01          0.53         0.52 o                         
  -9  -3   6          1.07          2.40         0.72 o                         
  -8  -3   6          3.69          4.09         0.53 o                         
  -7  -3   6         14.09         11.08         0.89 o                         
  -6  -3   6        114.45        115.13         2.99 o                         
  -5  -3   6         41.64         39.91         1.31 o                         
  -4  -3   6         10.56          9.45         0.65 o                         
  -3  -3   6          0.89          0.59         0.11 o                         
  -2  -3   6         32.95         32.45         0.68 o                         
  -1  -3   6       1797.87       1989.79        28.62 o                         
   0  -3   6        575.02        591.11         8.65 o                         
   1  -3   6         44.40         50.40         0.91 o                         
   2  -3   6          2.19          3.58         0.45 o                         
   3  -3   6          0.87          1.03         0.21 o                         
   4  -3   6         22.89         23.08         0.74 o                         
   5  -3   6          2.84          2.44         0.31 o                         
   6  -3   6          4.80          5.94         0.54 o                         
   7  -3   6         63.82         62.85         2.06 o                         
   8  -3   6          0.02          0.19         0.34 o                         
 -10  -2   6          5.76          7.14         0.94 o                         
  -9  -2   6          5.76          6.50         0.65 o                         
  -8  -2   6          3.10          3.09         0.47 o                         
  -7  -2   6         84.16         78.23         2.59 o                         
  -6  -2   6         91.12         90.00         2.66 o                         
  -5  -2   6          8.94          6.81         0.37 o                         
  -4  -2   6          6.35          5.73         0.33 o                         
  -3  -2   6        261.95        282.03         4.98 o                         
  -2  -2   6         16.63         18.25         0.42 o                         
  -1  -2   6         66.17         54.37         0.98 o                         
   0  -2   6        840.97        967.79        14.03 o                         
   1  -2   6         71.77         74.84         1.27 o                         
   2  -2   6        256.88        267.04         4.82 o                         
   3  -2   6          0.36          0.39         0.16 o                         
   4  -2   6         77.22         67.85         1.55 o                         
   5  -2   6         53.58         52.33         1.88 o                         
   6  -2   6         66.31         60.29         5.20 o                         
   7  -2   6          4.71          4.33         0.77 o                         
   8  -2   6          0.65          0.94         0.79 o                         
 -10  -1   6          0.98          1.05         0.60 o                         
  -9  -1   6          5.09          4.74         0.59 o                         
  -8  -1   6          8.83          6.95         0.59 o                         
  -7  -1   6         91.14         80.97         2.34 o                         
  -6  -1   6          3.67          3.47         0.81 o                         
  -5  -1   6         54.65         53.96         1.25 o                         
  -4  -1   6         19.04         20.34         0.65 o                         
  -3  -1   6          2.83          2.07         0.23 o                         
  -2  -1   6        114.27        132.92         2.50 o                         
  -1  -1   6         22.56         17.36         0.52 o                         
   0  -1   6         18.21         13.37         1.46 o                         
   1  -1   6          3.66          2.10         0.66 o                         
   2  -1   6         30.76         27.91         0.75 o                         
   3  -1   6        169.23        157.07         3.03 o                         
   4  -1   6          9.42          9.37         0.47 o                         
   5  -1   6          1.88          2.28         0.31 o                         
   6  -1   6          1.30          1.15         0.34 o                         
   7  -1   6          0.40          0.25         0.30 o                         
   8  -1   6          3.17          4.86         0.67 o                         
 -10   0   6          7.32         11.01         1.10 o                         
  -9   0   6          0.13          0.01         0.27 o                         
  -8   0   6         15.40         13.98         1.20 o                         
  -7   0   6        126.67        111.64         2.98 o                         
  -6   0   6          9.62          6.50         0.45 o                         
  -5   0   6         93.75         93.10         1.93 o                         
  -4   0   6        114.39        120.20         3.21 o                         
  -3   0   6         33.61         32.73         0.88 o                         
  -2   0   6        401.20        420.57         7.24 o                         
  -1   0   6          5.99          8.24         0.26 o                         
   0   0   6         33.39         31.03         0.95 o                         
   1   0   6         21.40         22.83         0.54 o                         
   2   0   6          0.59          0.77         0.14 o                         
   3   0   6        343.70        354.01         5.36 o                         
   4   0   6        139.82        135.00         2.73 o                         
   5   0   6         12.99         10.79         0.68 o                         
   6   0   6          3.03          3.17         0.48 o                         
   7   0   6          0.20          0.55         0.33 o                         
   8   0   6          4.64          7.07         1.09 o                         
 -10   1   6          0.00         -0.17         0.30 o                         
  -9   1   6          2.05          2.39         0.45 o                         
  -8   1   6          0.32          1.28         0.33 o                         
  -7   1   6          0.01          0.71         0.28 o                         
  -6   1   6          5.36          3.48         0.40 o                         
  -5   1   6          1.80          3.58         0.65 o                         
  -4   1   6          0.77          0.68         0.16 o                         
  -3   1   6         21.00         19.59         0.64 o                         
  -2   1   6          0.08          0.14         0.12 o                         
  -1   1   6         31.15         26.15         0.71 o                         
   0   1   6         80.16         80.70         1.42 o                         
   1   1   6         12.24         12.50         0.40 o                         
   2   1   6         11.12         10.02         0.38 o                         
   3   1   6         44.32         41.14         1.21 o                         
   4   1   6         11.19         12.26         0.56 o                         
   5   1   6         31.22         28.59         1.15 o                         
   6   1   6          0.40          0.63         0.33 o                         
   7   1   6          3.57          2.78         0.54 o                         
   8   1   6          0.88          2.15         0.70 o                         
 -10   2   6          0.39          1.63         0.41 o                         
  -9   2   6          3.91          4.77         0.60 o                         
  -8   2   6         47.24         38.64         1.46 o                         
  -7   2   6         13.56         14.58         0.62 o                         
  -6   2   6          0.50          0.78         0.21 o                         
  -5   2   6          7.89          7.95         0.41 o                         
  -4   2   6        106.03        107.67         2.17 o                         
  -3   2   6         12.65         12.66         0.69 o                         
  -2   2   6          1.21          1.15         0.17 o                         
  -1   2   6         71.80         77.90         1.63 o                         
   0   2   6         22.95         22.69         0.58 o                         
   1   2   6          2.43          3.13         0.28 o                         
   2   2   6         48.21         44.73         1.93 o                         
   3   2   6        241.20        234.71         3.77 o                         
   4   2   6        163.91        158.46         3.99 o                         
   5   2   6          8.99          7.98         0.62 o                         
   6   2   6          1.53          1.78         0.42 o                         
   7   2   6          2.42          2.15         0.49 o                         
 -10   3   6          0.16          1.16         0.55 o                         
  -9   3   6          0.15          0.51         0.53 o                         
  -8   3   6          0.23          0.50         0.42 o                         
  -7   3   6          7.07          7.53         0.97 o                         
  -6   3   6         49.93         48.64         1.28 o                         
  -5   3   6         14.04         13.15         0.59 o                         
  -4   3   6        157.63        150.56         3.16 o                         
  -3   3   6        171.27        168.49         3.16 o                         
  -2   3   6         10.71          9.98         0.68 o                         
  -1   3   6         45.85         51.16         1.16 o                         
   0   3   6          0.52          1.06         0.17 o                         
   1   3   6          1.45          1.91         0.20 o                         
   2   3   6         18.16         18.60         0.52 o                         
   3   3   6         10.16          9.49         0.40 o                         
   4   3   6         15.01         14.65         0.63 o                         
   5   3   6          0.00          0.07         0.34 o                         
   6   3   6          2.85          4.45         1.34 o                         
   7   3   6          1.19          2.31         0.50 o                         
  -9   4   6          0.09          0.79         0.53 o                         
  -8   4   6          7.65          9.48         0.69 o                         
  -7   4   6          0.03          0.25         0.30 o                         
  -6   4   6         12.80         12.03         0.72 o                         
  -5   4   6         18.37         19.80         2.63 o                         
  -4   4   6         20.69         17.54         0.83 o                         
  -3   4   6         56.37         53.13         2.02 o                         
  -2   4   6          3.21          3.18         0.40 o                         
  -1   4   6         19.28         16.60         0.74 o                         
   0   4   6          1.64          1.35         0.24 o                         
   1   4   6          9.72         10.37         0.55 o                         
   2   4   6        100.79         97.46         2.08 o                         
   3   4   6        120.67        114.75         3.65 o                         
   4   4   6         11.13         11.59         1.04 o                         
   5   4   6          1.33          1.46         0.67 o                         
   6   4   6          1.94          3.00         0.85 o                         
  -9   5   6          0.91          1.31         0.63 o                         
  -8   5   6         12.36         12.54         0.82 o                         
  -7   5   6          1.26          0.58         0.31 o                         
  -6   5   6          0.39          0.70         0.39 o                         
  -5   5   6         60.09         59.00         1.85 o                         
  -4   5   6          2.12          1.88         0.41 o                         
  -3   5   6         36.37         36.48         1.29 o                         
  -2   5   6          5.81          5.24         0.47 o                         
  -1   5   6          7.19          7.22         0.53 o                         
   0   5   6         12.11         12.84         0.69 o                         
   1   5   6          1.71          1.22         0.28 o                         
   2   5   6          5.21          4.65         0.62 o                         
   3   5   6          0.00          0.22         0.33 o                         
   4   5   6          2.78          3.18         0.50 o                         
   5   5   6          3.22          5.59         1.11 o                         
  -8   6   6          0.05          0.18         0.34 o                         
  -7   6   6         19.32         19.82         1.05 o                         
  -6   6   6          2.12          2.64         0.50 o                         
  -5   6   6          0.65          0.71         0.36 o                         
  -4   6   6          7.99          8.01         1.29 o                         
  -3   6   6         10.59         10.92         0.70 o                         
  -2   6   6          1.46          2.52         0.44 o                         
  -1   6   6          0.85          0.82         0.35 o                         
   0   6   6          8.96          9.96         0.65 o                         
   1   6   6         27.63         29.35         1.64 o                         
   2   6   6          0.26          1.00         0.36 o                         
   3   6   6          0.00          0.41         0.54 o                         
   4   6   6          6.52          7.60         0.71 o                         
  -7   7   6          0.72          0.85         0.58 o                         
  -6   7   6          0.01         -0.07         0.30 o                         
  -5   7   6          6.61          7.63         1.06 o                         
  -4   7   6          2.05          2.97         0.50 o                         
  -3   7   6          1.04          1.02         0.40 o                         
  -2   7   6         12.18         12.76         0.80 o                         
  -1   7   6          2.96          2.76         0.48 o                         
   0   7   6          0.42          0.49         0.42 o                         
   1   7   6          9.50         12.78         1.14 o                         
   2   7   6          5.20          7.02         0.87 o                         
   3   7   6          4.45          5.57         0.68 o                         
  -5   8   6          0.10          0.14         0.53 o                         
  -4   8   6          4.12          6.44         0.66 o                         
  -3   8   6          4.36          4.72         0.73 o                         
  -2   8   6         13.92         14.06         0.88 o                         
  -1   8   6          0.06          0.81         0.37 o                         
   0   8   6          2.00          3.53         0.52 o                         
   1 -13   7          0.14          0.52         0.46 o                         
  -3 -12   7          3.48          6.60         0.67 o                         
  -2 -12   7          3.29          4.12         0.91 o                         
  -1 -12   7          4.09          5.09         0.99 o                         
   0 -12   7         14.85         16.91         0.97 o                         
   1 -12   7          8.76          8.86         0.73 o                         
   2 -12   7          2.96          3.75         0.58 o                         
   3 -12   7          0.00          0.38         0.48 o                         
  -5 -11   7          4.15          4.46         0.87 o                         
  -4 -11   7          7.78          7.42         0.71 o                         
  -3 -11   7          0.45          0.13         0.48 o                         
  -2 -11   7          0.09          0.63         0.32 o                         
  -1 -11   7          0.60          1.35         0.58 o                         
   0 -11   7          0.34          0.36         0.29 o                         
   1 -11   7          0.04          0.19         0.27 o                         
   2 -11   7          3.51          3.75         0.56 o                         
   3 -11   7          0.22          0.89         0.39 o                         
   4 -11   7         16.06         17.62         1.52 o                         
   5 -11   7          2.99          1.50         0.85 o                         
  -5 -10   7          0.04          0.10         0.32 o                         
  -4 -10   7          3.03          3.49         0.66 o                         
  -3 -10   7         11.08         13.04         0.96 o                         
  -2 -10   7         43.16         45.36         1.72 o                         
  -1 -10   7          2.35          2.88         0.68 o                         
   0 -10   7          7.05          6.49         0.55 o                         
   1 -10   7          1.51          2.32         0.42 o                         
   2 -10   7          4.21          4.81         0.57 o                         
   3 -10   7         13.12         13.91         0.85 o                         
   4 -10   7         56.42         55.11         2.84 o                         
   5 -10   7         12.35         11.38         1.02 o                         
   6 -10   7          3.92          4.08         0.69 o                         
  -6  -9   7          0.48          0.93         0.46 o                         
  -5  -9   7          0.24          0.16         0.52 o                         
  -4  -9   7          4.90          5.78         0.58 o                         
  -3  -9   7         23.59         22.79         1.14 o                         
  -2  -9   7          0.77          1.95         0.59 o                         
  -1  -9   7          4.72          4.74         0.37 o                         
   0  -9   7          4.29          4.64         0.46 o                         
   1  -9   7         26.73         26.58         1.42 o                         
   2  -9   7         11.27         10.20         0.69 o                         
   3  -9   7          6.56          6.45         0.60 o                         
   4  -9   7          0.65          0.87         0.40 o                         
   5  -9   7          0.90          1.30         0.46 o                         
   6  -9   7          7.94          9.04         0.83 o                         
   7  -9   7          1.00          0.68         0.57 o                         
  -8  -8   7          0.20          0.76         0.40 o                         
  -7  -8   7          1.42          1.24         0.37 o                         
  -6  -8   7          0.05          0.45         0.31 o                         
  -5  -8   7          8.35          8.53         0.51 o                         
  -4  -8   7          2.52          2.72         0.34 o                         
  -3  -8   7          3.04          4.28         0.38 o                         
  -2  -8   7          5.34          5.93         0.32 o                         
  -1  -8   7         10.15          9.63         0.39 o                         
   0  -8   7         97.66         99.83         3.21 o                         
   1  -8   7         10.19          9.31         0.48 o                         
   2  -8   7          2.99          2.85         0.32 o                         
   3  -8   7         21.26         19.01         1.21 o                         
   4  -8   7          2.66          2.76         0.37 o                         
   5  -8   7          3.35          3.61         0.54 o                         
   6  -8   7          4.21          4.82         0.64 o                         
   7  -8   7          2.17          2.67         0.55 o                         
  -8  -7   7          2.19          2.82         0.50 o                         
  -7  -7   7          2.87          3.25         0.52 o                         
  -6  -7   7         14.49         14.45         0.83 o                         
  -5  -7   7          7.15          7.79         0.62 o                         
  -4  -7   7         95.86         95.64         2.09 o                         
  -3  -7   7         46.54         42.84         1.12 o                         
  -2  -7   7         18.27         15.56         0.85 o                         
  -1  -7   7          0.87          0.97         0.18 o                         
   0  -7   7          0.35          0.56         0.20 o                         
   1  -7   7         63.25         60.86         2.94 o                         
   2  -7   7          6.77          6.38         0.41 o                         
   3  -7   7         16.36         15.56         0.62 o                         
   4  -7   7         56.39         50.95         2.07 o                         
   5  -7   7          0.05          0.22         0.23 o                         
   6  -7   7          0.11          0.03         0.24 o                         
   7  -7   7         38.23         36.67         1.37 o                         
   8  -7   7          0.68          0.35         0.57 o                         
  -8  -6   7          0.65          0.48         0.34 o                         
  -7  -6   7          0.17          0.53         0.36 o                         
  -6  -6   7          2.67          2.91         0.44 o                         
  -5  -6   7          1.96          1.85         0.35 o                         
  -4  -6   7        106.79        108.16         2.52 o                         
  -3  -6   7          0.07          0.37         0.13 o                         
  -2  -6   7         16.10         15.51         0.47 o                         
  -1  -6   7        191.58        201.55         3.19 o                         
   0  -6   7         42.29         47.02         0.94 o                         
   1  -6   7          9.34          8.87         0.54 o                         
   2  -6   7          0.44          0.70         0.22 o                         
   3  -6   7         18.60         19.33         0.69 o                         
   4  -6   7         13.68         13.52         0.58 o                         
   5  -6   7          0.36          0.78         0.24 o                         
   6  -6   7          0.38          0.14         0.23 o                         
   7  -6   7          0.04          0.02         0.26 o                         
   8  -6   7          0.49          0.81         0.81 o                         
  -9  -5   7          3.73          4.04         0.61 o                         
  -8  -5   7          0.38          0.24         0.27 o                         
  -7  -5   7          5.10          6.72         0.60 o                         
  -6  -5   7        106.72        105.61         3.05 o                         
  -5  -5   7         35.23         32.52         1.19 o                         
  -4  -5   7         52.50         51.16         1.63 o                         
  -3  -5   7         59.79         57.15         1.12 o                         
  -2  -5   7         34.93         36.25         0.79 o                         
  -1  -5   7         17.25         20.42         0.53 o                         
   0  -5   7        635.82        689.29        10.12 o                         
   1  -5   7         62.56         61.45         1.38 o                         
   2  -5   7         74.56         70.83         1.54 o                         
   3  -5   7        111.36        108.11         2.23 o                         
   4  -5   7          0.59          0.59         0.21 o                         
   5  -5   7          3.58          3.52         0.37 o                         
   6  -5   7          6.40          6.43         0.48 o                         
   7  -5   7          9.00          8.83         0.80 o                         
   8  -5   7          0.07          0.35         0.37 o                         
  -9  -4   7          0.03          0.81         0.32 o                         
  -8  -4   7          0.17         -0.10         0.25 o                         
  -7  -4   7         15.02         14.13         0.82 o                         
  -6  -4   7          0.11          0.03         0.33 o                         
  -5  -4   7        128.53        122.03         3.08 o                         
  -4  -4   7         25.09         24.58         0.75 o                         
  -3  -4   7         13.27         11.41         0.46 o                         
  -2  -4   7         51.81         57.88         1.09 o                         
  -1  -4   7         10.40         13.61         0.41 o                         
   0  -4   7        675.97        668.32         9.81 o                         
   1  -4   7        131.70        138.19         3.41 o                         
   2  -4   7         39.59         39.97         0.99 o                         
   3  -4   7          5.68          5.87         0.37 o                         
   4  -4   7          0.13          0.28         0.19 o                         
   5  -4   7          3.60          5.17         0.40 o                         
   6  -4   7         24.08         23.49         0.87 o                         
   7  -4   7          4.05          5.09         0.63 o                         
   8  -4   7          0.04          0.38         0.35 o                         
  -9  -3   7          0.57          0.55         0.34 o                         
  -8  -3   7         12.18         13.03         1.11 o                         
  -7  -3   7        192.73        180.01         4.45 o                         
  -6  -3   7         46.65         36.50         1.45 o                         
  -5  -3   7         94.62         86.34         2.33 o                         
  -4  -3   7         21.73         18.58         0.63 o                         
  -3  -3   7          1.75          0.90         0.17 o                         
  -2  -3   7         27.11         26.59         0.74 o                         
  -1  -3   7        339.17        354.22         5.45 o                         
   0  -3   7        578.86        577.21         8.49 o                         
   1  -3   7          0.64          1.08         0.13 o                         
   2  -3   7          9.62         10.17         0.44 o                         
   3  -3   7        123.61        118.20         2.40 o                         
   4  -3   7         76.18         73.33         1.69 o                         
   5  -3   7         17.33         15.76         0.66 o                         
   6  -3   7         12.19         13.23         0.81 o                         
   7  -3   7          2.30          1.47         0.42 o                         
   8  -3   7          3.03          3.78         0.58 o                         
  -9  -2   7          1.17          1.77         0.43 o                         
  -8  -2   7          5.55          6.15         0.58 o                         
  -7  -2   7          4.49          3.25         0.74 o                         
  -6  -2   7         11.14          8.79         0.60 o                         
  -5  -2   7          0.02          0.18         0.16 o                         
  -4  -2   7        174.16        163.88         3.13 o                         
  -3  -2   7         60.27         62.21         1.39 o                         
  -2  -2   7          0.91          1.08         0.18 o                         
  -1  -2   7        117.05        113.49         2.18 o                         
   0  -2   7         16.69         14.63         0.61 o                         
   1  -2   7         60.51         54.72         1.01 o                         
   2  -2   7          5.63          5.00         0.39 o                         
   3  -2   7          1.18          1.31         0.36 o                         
   4  -2   7          8.79          8.73         0.49 o                         
   5  -2   7         51.02         43.58         1.21 o                         
   6  -2   7         13.14         14.17         1.72 o                         
   7  -2   7          3.18          3.39         0.53 o                         
   8  -2   7          1.01          1.35         0.42 o                         
 -10  -1   7          0.99          2.01         0.63 o                         
  -9  -1   7          0.56          0.58         0.33 o                         
  -8  -1   7         14.17         11.26         0.85 o                         
  -7  -1   7          0.86          2.33         0.47 o                         
  -6  -1   7          6.31          7.22         0.73 o                         
  -5  -1   7          9.76         11.02         0.48 o                         
  -4  -1   7        136.92        141.02         2.76 o                         
  -3  -1   7          8.16          6.13         0.67 o                         
  -2  -1   7          7.48          7.73         0.37 o                         
  -1  -1   7          1.39          3.51         0.26 o                         
   0  -1   7         14.32         15.27         0.50 o                         
   1  -1   7         35.85         35.03         0.94 o                         
   2  -1   7         25.21         23.86         0.58 o                         
   3  -1   7        213.28        198.38         4.54 o                         
   4  -1   7        221.86        215.62         4.13 o                         
   5  -1   7          2.58          2.07         0.39 o                         
   6  -1   7          9.96          9.61         0.69 o                         
   7  -1   7          0.79          1.27         0.41 o                         
   8  -1   7          0.01          0.20         0.41 o                         
 -10   0   7          4.05          5.91         0.99 o                         
  -9   0   7         11.11         11.13         0.83 o                         
  -8   0   7          0.53          1.07         0.33 o                         
  -7   0   7          4.95          5.00         0.54 o                         
  -6   0   7         93.77         95.72         2.06 o                         
  -5   0   7          0.92          0.75         0.20 o                         
  -4   0   7        144.93        143.50         2.82 o                         
  -3   0   7          5.09          4.54         0.31 o                         
  -2   0   7         29.87         28.32         0.79 o                         
  -1   0   7          1.76          1.69         0.31 o                         
   0   0   7         42.23         47.10         2.82 o                         
   1   0   7         14.51         14.04         0.42 o                         
   2   0   7         29.07         28.39         0.68 o                         
   3   0   7          0.18          0.29         0.22 o                         
   4   0   7         50.54         42.91         1.85 o                         
   5   0   7         12.78         10.43         0.69 o                         
   6   0   7          0.36          0.36         0.31 o                         
   7   0   7          6.38          6.59         0.69 o                         
 -10   1   7          0.18          0.87         0.44 o                         
  -9   1   7          0.03          0.44         0.31 o                         
  -8   1   7          9.42          9.64         0.70 o                         
  -7   1   7         11.22         10.30         0.70 o                         
  -6   1   7         21.86         20.75         0.73 o                         
  -5   1   7          5.82          4.68         0.40 o                         
  -4   1   7         71.45         70.04         1.55 o                         
  -3   1   7         97.35         84.78         1.85 o                         
  -2   1   7          5.40          4.77         0.32 o                         
  -1   1   7         21.98         21.18         0.67 o                         
   0   1   7        142.35        152.50         2.90 o                         
   1   1   7          3.52          4.37         0.23 o                         
   2   1   7         12.43          9.62         0.39 o                         
   3   1   7         68.56         64.80         1.29 o                         
   4   1   7         15.08         16.65         0.84 o                         
   5   1   7         17.17         17.07         1.31 o                         
   6   1   7          1.94          2.67         0.74 o                         
   7   1   7          0.01         -0.01         0.32 o                         
  -9   2   7          1.00          1.78         0.44 o                         
  -8   2   7          2.07          2.90         0.90 o                         
  -7   2   7         46.06         41.14         1.18 o                         
  -6   2   7          0.10          0.48         0.20 o                         
  -5   2   7         32.74         30.19         0.90 o                         
  -4   2   7         48.49         45.12         1.15 o                         
  -3   2   7         20.17         18.55         0.64 o                         
  -2   2   7         12.30         10.08         0.48 o                         
  -1   2   7         79.18         74.24         1.62 o                         
   0   2   7         62.76         64.92         1.46 o                         
   1   2   7         12.02         11.32         0.43 o                         
   2   2   7         12.10         14.35         0.54 o                         
   3   2   7         58.90         58.91         1.26 o                         
   4   2   7          1.09          1.58         0.51 o                         
   5   2   7          0.24          0.07         0.28 o                         
   6   2   7          1.28          0.88         0.42 o                         
   7   2   7          0.07          1.06         0.40 o                         
  -9   3   7          0.00          0.74         0.53 o                         
  -8   3   7          6.69          7.94         0.96 o                         
  -7   3   7         13.62         12.69         0.97 o                         
  -6   3   7          3.96          4.25         0.51 o                         
  -5   3   7          7.92          7.13         0.54 o                         
  -4   3   7        139.36        135.47         3.32 o                         
  -3   3   7         15.73         14.27         0.73 o                         
  -2   3   7         21.54         20.48         0.87 o                         
  -1   3   7          1.25          1.69         0.31 o                         
   0   3   7         18.17         15.16         0.71 o                         
   1   3   7          2.14          2.35         0.36 o                         
   2   3   7         48.65         47.86         1.09 o                         
   3   3   7          4.65          6.10         0.44 o                         
   4   3   7          2.55          2.90         0.48 o                         
   5   3   7          1.46          1.38         0.55 o                         
   6   3   7          0.08          0.91         0.58 o                         
  -8   4   7          3.49          4.01         0.56 o                         
  -7   4   7          0.04          0.79         0.33 o                         
  -6   4   7          9.71         10.13         0.66 o                         
  -5   4   7         20.30         19.55         0.94 o                         
  -4   4   7        109.46        109.83         2.87 o                         
  -3   4   7          3.83          3.89         0.47 o                         
  -2   4   7         10.87         11.74         0.67 o                         
  -1   4   7         12.82         13.36         0.71 o                         
   0   4   7          0.88          1.30         0.31 o                         
   1   4   7          0.94          0.61         0.30 o                         
   2   4   7         62.55         64.70         1.87 o                         
   3   4   7         14.66         14.01         0.78 o                         
   4   4   7         13.12         12.45         1.30 o                         
   5   4   7          3.18          3.94         0.97 o                         
  -8   5   7          1.91          2.19         0.56 o                         
  -7   5   7          1.23          2.29         0.47 o                         
  -6   5   7          0.84          1.14         0.39 o                         
  -5   5   7         16.31         14.93         0.84 o                         
  -4   5   7          0.96          1.14         0.36 o                         
  -3   5   7          3.32          3.23         0.47 o                         
  -2   5   7         37.78         39.33         1.54 o                         
  -1   5   7         48.98         44.46         1.49 o                         
   0   5   7          2.75          3.13         0.65 o                         
   1   5   7          2.68          2.52         0.42 o                         
   2   5   7          1.64          2.58         0.64 o                         
   3   5   7          0.06         -0.18         0.35 o                         
   4   5   7          0.20          0.83         0.68 o                         
   5   5   7          1.32          2.47         0.81 o                         
  -7   6   7         11.08         12.59         0.85 o                         
  -6   6   7          4.62          5.31         0.65 o                         
  -5   6   7          0.23          0.06         0.55 o                         
  -4   6   7         17.23         19.67         1.03 o                         
  -3   6   7         34.97         34.84         1.36 o                         
  -2   6   7         15.18         14.02         0.83 o                         
  -1   6   7          7.47          7.41         0.62 o                         
   0   6   7          7.41          8.13         0.64 o                         
   1   6   7          0.18          0.38         0.29 o                         
   2   6   7          1.75          1.72         0.55 o                         
   3   6   7          0.16          0.65         0.42 o                         
   4   6   7          0.03         -0.45         0.45 o                         
  -5   7   7          7.54          9.04         0.73 o                         
  -4   7   7          2.51          2.51         0.72 o                         
  -3   7   7         21.15         21.88         1.10 o                         
  -2   7   7         17.70         16.62         0.95 o                         
  -1   7   7          4.79          6.53         0.61 o                         
   0   7   7          3.80          4.32         0.59 o                         
   1   7   7          1.23          2.04         0.66 o                         
   2   7   7          1.03          1.70         0.60 o                         
  -1   8   7          0.85          3.30         0.72 o                         
  -3 -12   8          0.00          0.02         0.53 o                         
  -2 -12   8         20.40         22.54         1.70 o                         
  -1 -12   8          0.34          1.10         0.61 o                         
   0 -12   8          0.22          0.93         0.40 o                         
   1 -12   8          0.01          0.57         0.35 o                         
   2 -12   8          1.58          1.61         0.44 o                         
  -4 -11   8          0.16          0.66         0.37 o                         
  -3 -11   8         40.16         40.90         1.59 o                         
  -2 -11   8         10.82         11.54         1.16 o                         
  -1 -11   8         11.66         13.12         1.16 o                         
   0 -11   8          0.12          0.28         0.29 o                         
   1 -11   8          3.43          4.05         0.78 o                         
   2 -11   8          0.42          0.11         0.33 o                         
   3 -11   8          2.17          2.65         0.89 o                         
   4 -11   8          8.13          9.69         0.99 o                         
  -5 -10   8          1.25          2.24         0.65 o                         
  -4 -10   8          0.42          0.72         0.48 o                         
  -3 -10   8         59.55         62.10         2.41 o                         
  -2 -10   8          1.56          2.15         0.59 o                         
  -1 -10   8         11.79         12.25         1.42 o                         
   0 -10   8          1.49          2.15         0.42 o                         
   1 -10   8         33.12         31.77         1.27 o                         
   2 -10   8          5.90          5.15         1.04 o                         
   3 -10   8          0.01          0.01         0.33 o                         
   4 -10   8         58.08         48.89         1.83 o                         
   5 -10   8          1.37          0.93         0.44 o                         
  -6  -9   8          6.12          6.48         1.07 o                         
  -5  -9   8          0.38          1.17         0.57 o                         
  -4  -9   8         45.77         49.53         2.38 o                         
  -3  -9   8         27.49         28.00         2.38 o                         
  -2  -9   8          1.01          1.10         0.24 o                         
  -1  -9   8          7.51          8.83         0.61 o                         
   0  -9   8         10.42         11.42         0.70 o                         
   1  -9   8         10.03          9.82         0.67 o                         
   2  -9   8          4.74          4.42         0.56 o                         
   3  -9   8          8.41         10.27         1.25 o                         
   4  -9   8          3.57          3.61         0.70 o                         
   5  -9   8          0.94          1.90         0.54 o                         
   6  -9   8          2.28          3.13         0.62 o                         
  -7  -8   8          0.78          1.45         0.47 o                         
  -6  -8   8          3.16          3.91         0.55 o                         
  -5  -8   8         17.37         18.33         0.93 o                         
  -4  -8   8          0.80          0.55         0.27 o                         
  -3  -8   8         51.39         50.66         1.81 o                         
  -2  -8   8          2.26          1.99         0.24 o                         
  -1  -8   8          0.77          0.77         0.23 o                         
   0  -8   8        160.87        168.25         4.17 o                         
   1  -8   8          0.51          0.29         0.22 o                         
   2  -8   8         36.26         36.60         1.06 o                         
   3  -8   8         27.24         26.27         1.72 o                         
   4  -8   8         12.89         12.13         0.61 o                         
   5  -8   8          2.10          2.92         0.39 o                         
   6  -8   8          1.57          1.80         0.38 o                         
   7  -8   8          0.93          1.37         0.46 o                         
  -8  -7   8          0.07          0.70         0.48 o                         
  -7  -7   8          0.29          0.52         0.31 o                         
  -6  -7   8          2.66          3.41         0.49 o                         
  -5  -7   8         12.96         11.73         0.72 o                         
  -4  -7   8          2.35          2.08         0.45 o                         
  -3  -7   8          2.82          2.23         0.31 o                         
  -2  -7   8         14.44         14.53         0.49 o                         
  -1  -7   8         27.54         24.46         0.64 o                         
   0  -7   8         87.93         85.74         2.27 o                         
   1  -7   8          9.08          9.81         0.50 o                         
   2  -7   8         22.53         21.70         0.78 o                         
   3  -7   8          9.09          9.43         0.52 o                         
   4  -7   8          7.72          8.25         0.51 o                         
   5  -7   8          1.61          2.24         0.35 o                         
   6  -7   8          0.33         -0.06         0.28 o                         
   7  -7   8          5.19          7.85         0.58 o                         
  -8  -6   8          2.11          3.51         0.53 o                         
  -7  -6   8          2.92          2.44         0.50 o                         
  -6  -6   8          5.21          5.50         0.57 o                         
  -5  -6   8         25.24         27.64         1.12 o                         
  -4  -6   8        156.91        157.77         3.82 o                         
  -3  -6   8        125.44        115.67         5.42 o                         
  -2  -6   8          1.44          1.10         0.21 o                         
  -1  -6   8         47.51         53.86         1.73 o                         
   0  -6   8          1.32          1.30         0.25 o                         
   1  -6   8          0.17          0.67         0.24 o                         
   2  -6   8         19.83         19.78         0.70 o                         
   3  -6   8        148.14        151.74         3.02 o                         
   4  -6   8         54.94         50.98         1.72 o                         
   5  -6   8         13.59         14.77         0.67 o                         
   6  -6   8          1.63          1.99         0.36 o                         
   7  -6   8         22.94         23.92         1.27 o                         
  -8  -5   8          5.35          6.30         0.66 o                         
  -7  -5   8         49.59         51.29         1.80 o                         
  -6  -5   8         86.49         83.95         2.42 o                         
  -5  -5   8          0.29         -0.20         0.37 o                         
  -4  -5   8         15.01         15.09         0.88 o                         
  -3  -5   8         29.41         27.23         1.38 o                         
  -2  -5   8         12.26         11.86         0.49 o                         
  -1  -5   8          8.27          9.39         0.36 o                         
   0  -5   8         11.58         10.65         0.48 o                         
   1  -5   8          3.33          3.37         0.32 o                         
   2  -5   8          0.53          0.70         0.23 o                         
   3  -5   8          4.19          5.37         0.63 o                         
   4  -5   8          0.93          1.08         0.26 o                         
   5  -5   8          5.02          5.02         0.43 o                         
   6  -5   8          0.00          0.03         0.25 o                         
   7  -5   8         28.84         30.44         1.35 o                         
  -9  -4   8          2.58          4.46         0.64 o                         
  -8  -4   8          0.43          0.54         0.31 o                         
  -7  -4   8         58.19         58.11         1.93 o                         
  -6  -4   8         21.93         23.44         1.71 o                         
  -5  -4   8          1.81          1.17         0.30 o                         
  -4  -4   8          0.01          0.19         0.15 o                         
  -3  -4   8          0.81          1.44         0.23 o                         
  -2  -4   8         20.15         19.03         0.63 o                         
  -1  -4   8         22.30         20.00         0.64 o                         
   0  -4   8         23.80         20.41         0.57 o                         
   1  -4   8        101.49         97.75         2.90 o                         
   2  -4   8        137.44        140.51         2.76 o                         
   3  -4   8        107.76        106.22         3.39 o                         
   4  -4   8         30.64         26.19         0.86 o                         
   5  -4   8          8.44          9.27         0.53 o                         
   6  -4   8        117.91        116.01         3.65 o                         
   7  -4   8          0.10         -0.16         0.34 o                         
  -9  -3   8          4.98          7.25         0.68 o                         
  -8  -3   8         35.20         33.20         1.41 o                         
  -7  -3   8         72.98         70.41         2.19 o                         
  -6  -3   8         16.41         16.88         0.87 o                         
  -5  -3   8          6.63          6.62         0.42 o                         
  -4  -3   8         47.44         44.79         1.15 o                         
  -3  -3   8          0.01          0.37         0.15 o                         
  -2  -3   8          2.41          2.05         0.25 o                         
  -1  -3   8         16.53         16.99         0.73 o                         
   0  -3   8        103.03        106.52         2.09 o                         
   1  -3   8         58.85         56.98         1.30 o                         
   2  -3   8          1.26          0.86         0.19 o                         
   3  -3   8        132.73        128.05         2.80 o                         
   4  -3   8         36.44         33.94         1.02 o                         
   5  -3   8          6.40          5.87         0.57 o                         
   6  -3   8          7.68          7.54         0.79 o                         
   7  -3   8          2.87          2.58         0.51 o                         
  -9  -2   8          0.00          0.41         0.47 o                         
  -8  -2   8          3.62          4.26         0.58 o                         
  -7  -2   8          3.62          3.61         0.49 o                         
  -6  -2   8         26.65         26.36         1.10 o                         
  -5  -2   8         13.67         11.81         0.85 o                         
  -4  -2   8         88.00         84.50         1.85 o                         
  -3  -2   8        256.83        244.28         4.88 o                         
  -2  -2   8         27.56         27.38         0.98 o                         
  -1  -2   8          1.54          2.22         0.27 o                         
   0  -2   8         79.96         84.21         3.20 o                         
   1  -2   8          0.56          1.06         0.22 o                         
   2  -2   8          0.03          0.13         0.15 o                         
   3  -2   8          1.85          2.61         0.33 o                         
   4  -2   8         13.55         12.92         0.60 o                         
   5  -2   8         24.27         21.86         0.83 o                         
   6  -2   8          5.34          5.81         0.57 o                         
   7  -2   8          0.23          0.42         0.35 o                         
  -9  -1   8          0.31          1.06         0.38 o                         
  -8  -1   8          0.27          0.71         0.30 o                         
  -7  -1   8          7.03          6.03         0.56 o                         
  -6  -1   8          0.01          0.21         0.18 o                         
  -5  -1   8         70.05         66.62         1.60 o                         
  -4  -1   8         90.98         78.21         1.76 o                         
  -3  -1   8         29.99         25.13         1.82 o                         
  -2  -1   8          6.69          6.13         0.36 o                         
  -1  -1   8          7.47          8.15         0.59 o                         
   0  -1   8        217.89        209.19         6.91 o                         
   1  -1   8          2.31          3.49         0.30 o                         
   2  -1   8        160.94        143.88         2.84 o                         
   3  -1   8          0.37          0.85         0.24 o                         
   4  -1   8          3.42          3.76         0.39 o                         
   5  -1   8          9.82          8.46         1.22 o                         
   6  -1   8          4.13          4.48         0.58 o                         
   7  -1   8          3.58          3.88         0.60 o                         
  -9   0   8          5.33          7.06         0.67 o                         
  -8   0   8          1.46          1.16         0.38 o                         
  -7   0   8          0.14          0.76         0.30 o                         
  -6   0   8          8.20          8.39         0.47 o                         
  -5   0   8          0.97          0.90         0.22 o                         
  -4   0   8        157.15        150.99         3.00 o                         
  -3   0   8        229.80        208.14         3.89 o                         
  -2   0   8          5.75          4.62         0.35 o                         
  -1   0   8          7.07          7.49         0.40 o                         
   0   0   8         54.26         44.87         1.11 o                         
   1   0   8         34.62         36.44         1.12 o                         
   2   0   8          0.85          1.35         0.34 o                         
   3   0   8          0.46          0.84         0.25 o                         
   4   0   8          1.96          2.85         0.37 o                         
   5   0   8          0.33          0.88         0.32 o                         
   6   0   8         12.09         15.79         0.93 o                         
   7   0   8          0.04          1.04         0.45 o                         
  -9   1   8          1.18          3.07         0.52 o                         
  -8   1   8          2.38          2.63         0.50 o                         
  -7   1   8         11.55         10.47         0.72 o                         
  -6   1   8         16.27         14.16         0.62 o                         
  -5   1   8         27.75         23.61         0.79 o                         
  -4   1   8         38.41         35.16         0.99 o                         
  -3   1   8          2.90          2.63         0.32 o                         
  -2   1   8          0.69          0.70         0.24 o                         
  -1   1   8        138.58        142.64         2.79 o                         
   0   1   8         21.05         19.82         0.78 o                         
   1   1   8         29.74         27.48         1.23 o                         
   2   1   8          0.14          0.16         0.18 o                         
   3   1   8        100.17         99.41         2.21 o                         
   4   1   8          3.39          1.42         0.36 o                         
   5   1   8          0.03          0.16         0.30 o                         
   6   1   8          4.54          5.01         1.22 o                         
  -9   2   8          0.05          1.17         0.53 o                         
  -8   2   8          2.62          3.37         0.54 o                         
  -7   2   8          2.20          2.91         0.46 o                         
  -6   2   8          0.10          0.14         0.19 o                         
  -5   2   8          4.34          4.34         0.39 o                         
  -4   2   8        149.23        143.99         2.86 o                         
  -3   2   8         67.33         63.44         1.48 o                         
  -2   2   8         61.29         57.02         1.34 o                         
  -1   2   8         32.18         32.02         1.29 o                         
   0   2   8          0.24          0.13         0.19 o                         
   1   2   8         21.21         21.73         0.75 o                         
   2   2   8          6.07          7.55         0.55 o                         
   3   2   8         94.88        103.60         5.81 o                         
   4   2   8          3.55          2.14         0.42 o                         
   5   2   8          0.01          0.37         0.34 o                         
   6   2   8          3.30          4.65         0.61 o                         
  -8   3   8          2.40          2.43         0.71 o                         
  -7   3   8          0.56          0.42         0.30 o                         
  -6   3   8          4.64          4.90         0.54 o                         
  -5   3   8         12.65         13.23         0.76 o                         
  -4   3   8         11.00         12.26         0.72 o                         
  -3   3   8         42.15         38.99         1.35 o                         
  -2   3   8          0.57          0.47         0.27 o                         
  -1   3   8         64.66         59.63         3.46 o                         
   0   3   8         21.32         22.03         0.93 o                         
   1   3   8          5.67          6.16         0.50 o                         
   2   3   8         57.19         54.73         1.66 o                         
   5   3   8          0.19          0.46         0.54 o                         
  -8   4   8          0.50          1.19         0.48 o                         
  -7   4   8          1.84          2.41         0.84 o                         
  -6   4   8          9.31         10.38         0.71 o                         
  -5   4   8         46.09         42.51         1.52 o                         
  -4   4   8          4.37          3.62         0.49 o                         
  -3   4   8         15.88         15.98         1.16 o                         
  -2   4   8         30.25         30.42         1.19 o                         
  -1   4   8         70.52         72.13         2.08 o                         
   0   4   8         11.96         10.61         0.68 o                         
   1   4   8          0.71          0.93         0.55 o                         
   2   4   8         10.70         11.66         0.84 o                         
  -7   5   8          0.21          0.99         0.36 o                         
  -6   5   8          1.22          1.19         0.40 o                         
  -5   5   8          1.41          2.36         0.44 o                         
  -4   5   8          0.77          1.04         0.34 o                         
  -3   5   8          1.29          0.97         0.36 o                         
  -2   5   8         15.03         16.05         0.86 o                         
  -1   5   8         22.81         22.12         1.02 o                         
   0   5   8          3.97          4.21         0.79 o                         
   1   5   8          1.67          2.48         0.43 o                         
   2   5   8          0.00          1.32         0.55 o                         
   3   5   8          0.02          0.39         0.48 o                         
  -5   6   8          0.28          0.92         0.37 o                         
  -4   6   8          5.50          6.42         0.64 o                         
  -3   6   8          0.15          1.24         0.40 o                         
  -2   6   8         24.60         22.84         1.10 o                         
  -1   6   8          1.31          1.79         0.43 o                         
   0   6   8          0.38          0.74         0.55 o                         
   1   6   8          2.99          3.95         0.78 o                         
   2   6   8          0.50          1.23         0.50 o                         
  -2   7   8          0.52          2.23         0.63 o                         
  -1   7   8          0.06          0.97         0.51 o                         
   0   7   8          0.05          0.63         0.47 o                         
  -2 -12   9         25.00         29.59         1.95 o                         
  -1 -12   9          0.01          0.27         0.47 o                         
   0 -12   9          4.48          7.21         0.68 o                         
   1 -12   9          0.01          0.46         0.36 o                         
   2 -12   9          1.86          2.62         0.52 o                         
  -4 -11   9          0.16          0.73         0.47 o                         
  -2 -11   9          0.48          0.92         0.53 o                         
  -1 -11   9          4.49          6.58         0.61 o                         
   0 -11   9          0.38          0.70         0.34 o                         
   1 -11   9          3.55          4.51         0.58 o                         
   2 -11   9          6.03          7.60         0.68 o                         
   3 -11   9          0.55          0.99         0.42 o                         
   4 -11   9          0.76          0.78         0.79 o                         
  -5 -10   9          0.06          0.14         0.51 o                         
  -4 -10   9          0.29          0.17         0.48 o                         
  -2 -10   9          5.31          6.67         0.84 o                         
  -1 -10   9          9.24          8.42         0.75 o                         
   0 -10   9          8.96         10.05         0.69 o                         
   1 -10   9          4.13          4.53         0.56 o                         
   2 -10   9          5.20          5.73         0.66 o                         
   3 -10   9          0.03         -0.04         0.33 o                         
   4 -10   9         16.08         16.88         1.06 o                         
   5 -10   9          0.19          0.54         0.72 o                         
  -6  -9   9          0.49          0.39         0.41 o                         
  -5  -9   9          1.81          3.14         0.72 o                         
  -4  -9   9         47.68         49.67         1.67 o                         
  -3  -9   9          4.65          5.69         0.52 o                         
  -2  -9   9         18.38         17.65         0.85 o                         
  -1  -9   9          0.06          0.12         0.19 o                         
   0  -9   9          4.49          4.86         0.41 o                         
   1  -9   9          6.39          7.22         0.59 o                         
   2  -9   9         15.33         14.70         1.05 o                         
   3  -9   9         35.85         37.36         1.50 o                         
   4  -9   9         11.51         13.09         0.92 o                         
   5  -9   9          0.48          0.66         0.59 o                         
   6  -9   9          0.66          0.79         1.03 o                         
  -7  -8   9         31.68         38.76         1.58 o                         
  -6  -8   9          1.18          1.15         0.38 o                         
  -5  -8   9         10.08         11.29         1.25 o                         
  -4  -8   9         10.72         13.64         0.78 o                         
  -3  -8   9         11.10         12.71         0.70 o                         
  -2  -8   9         34.25         32.92         1.20 o                         
  -1  -8   9         21.70         20.21         0.71 o                         
   0  -8   9          0.02          0.32         0.26 o                         
   1  -8   9          0.68          0.88         0.26 o                         
   2  -8   9          6.67          6.56         0.48 o                         
   3  -8   9          0.09         -0.17         0.27 o                         
   4  -8   9         12.34         13.79         0.69 o                         
   5  -8   9          0.42          0.45         0.30 o                         
   6  -8   9          0.01          0.29         0.36 o                         
  -7  -7   9          0.31          0.15         0.29 o                         
  -6  -7   9          5.16          6.71         0.59 o                         
  -5  -7   9          5.27          4.81         0.52 o                         
  -4  -7   9         12.09         13.62         0.75 o                         
  -3  -7   9          6.59          6.78         0.43 o                         
  -2  -7   9          1.45          2.43         0.33 o                         
  -1  -7   9          0.04          0.03         0.23 o                         
   0  -7   9          8.14          8.15         0.45 o                         
   1  -7   9          0.05         -0.07         0.22 o                         
   2  -7   9         67.56         68.62         1.73 o                         
   3  -7   9          0.54          0.29         0.28 o                         
   4  -7   9          6.90          6.81         0.65 o                         
   5  -7   9          2.52          2.72         0.40 o                         
   6  -7   9         13.00         14.71         1.09 o                         
   7  -7   9          5.55          7.36         0.89 o                         
  -8  -6   9         15.38         17.26         1.01 o                         
  -7  -6   9          0.90          0.78         0.33 o                         
  -6  -6   9          1.18          1.68         0.41 o                         
  -5  -6   9          2.34          2.43         0.42 o                         
  -4  -6   9         14.81         13.41         0.73 o                         
  -3  -6   9         49.87         43.02         1.34 o                         
  -2  -6   9         16.12         14.47         0.57 o                         
  -1  -6   9          0.72          0.61         0.53 o                         
   0  -6   9         28.61         24.24         1.43 o                         
   1  -6   9         21.28         20.67         0.74 o                         
   2  -6   9          7.64          7.53         0.48 o                         
   3  -6   9          4.88          4.97         0.42 o                         
   4  -6   9          4.48          5.02         0.42 o                         
   5  -6   9          2.42          3.20         0.43 o                         
   6  -6   9          0.02          0.51         0.31 o                         
   7  -6   9         27.50         30.33         1.37 o                         
  -8  -5   9          3.89          5.80         0.70 o                         
  -7  -5   9          3.26          4.03         0.97 o                         
  -6  -5   9         17.63         17.79         0.92 o                         
  -5  -5   9          0.00          0.01         0.25 o                         
  -4  -5   9         68.49         65.66         2.70 o                         
  -3  -5   9         72.77         69.31         2.07 o                         
  -2  -5   9         16.95         17.37         0.63 o                         
  -1  -5   9          4.58          4.44         0.40 o                         
   0  -5   9         71.17         66.41         1.91 o                         
   1  -5   9          0.37          0.96         0.24 o                         
   2  -5   9         57.40         56.10         1.65 o                         
   3  -5   9          4.94          3.79         0.37 o                         
   4  -5   9         48.77         48.34         1.97 o                         
   5  -5   9          7.29          7.76         0.53 o                         
   6  -5   9          1.39          2.09         0.45 o                         
   7  -5   9         31.31         32.35         1.41 o                         
  -8  -4   9          0.68          0.21         0.30 o                         
  -7  -4   9         17.59         19.71         1.16 o                         
  -6  -4   9         10.44          9.39         0.66 o                         
  -5  -4   9         81.88         79.17         2.27 o                         
  -4  -4   9        119.88        106.42         2.26 o                         
  -3  -4   9          0.03          0.47         0.19 o                         
  -2  -4   9          1.62          1.26         0.24 o                         
  -1  -4   9        150.26        139.11         2.70 o                         
   0  -4   9         77.70         71.32         2.02 o                         
   1  -4   9         20.85         20.70         0.91 o                         
   2  -4   9        165.08        150.02         4.06 o                         
   3  -4   9         48.49         46.20         1.22 o                         
   4  -4   9         10.61         10.88         0.57 o                         
   5  -4   9          1.67          2.20         0.37 o                         
   6  -4   9         39.32         36.05         2.33 o                         
   7  -4   9          7.55          7.45         0.73 o                         
  -8  -3   9          0.15          0.50         0.31 o                         
  -7  -3   9         35.49         35.52         1.42 o                         
  -6  -3   9          0.20          0.69         0.48 o                         
  -5  -3   9          0.11         -0.05         0.19 o                         
  -4  -3   9         37.90         35.66         1.29 o                         
  -3  -3   9        284.04        271.63         4.96 o                         
  -2  -3   9         33.13         28.15         1.03 o                         
  -1  -3   9         16.07         14.55         0.60 o                         
   0  -3   9         26.69         25.43         1.00 o                         
   1  -3   9         51.94         54.58         1.69 o                         
   2  -3   9          0.01          0.34         0.30 o                         
   3  -3   9        106.55         96.24         2.74 o                         
   4  -3   9          6.34          6.54         0.45 o                         
   5  -3   9          1.75          3.45         0.71 o                         
   6  -3   9         15.60         20.08         1.52 o                         
   7  -3   9          0.53          1.39         0.63 o                         
  -9  -2   9          3.00          3.92         0.59 o                         
  -8  -2   9          2.30          2.77         0.50 o                         
  -7  -2   9          0.01          0.52         0.31 o                         
  -6  -2   9          7.95          5.85         0.57 o                         
  -5  -2   9         43.93         37.74         1.11 o                         
  -4  -2   9         22.65         19.94         1.09 o                         
  -3  -2   9          2.37          3.15         0.37 o                         
  -2  -2   9         24.82         20.78         1.13 o                         
  -1  -2   9          5.58          5.34         0.35 o                         
   0  -2   9         18.13         16.56         0.60 o                         
   1  -2   9        120.74        103.16         3.96 o                         
   2  -2   9          6.27          6.60         0.56 o                         
   3  -2   9         82.60         77.07         1.80 o                         
   4  -2   9         13.03         10.41         0.57 o                         
   5  -2   9          0.14          0.20         0.30 o                         
   6  -2   9          0.03         -0.27         0.32 o                         
   7  -2   9          0.06          0.72         0.50 o                         
  -9  -1   9          0.00          0.06         0.27 o                         
  -8  -1   9          1.26          1.72         0.43 o                         
  -7  -1   9          3.07          2.48         0.89 o                         
  -6  -1   9          1.09          0.69         0.22 o                         
  -5  -1   9          0.49          0.32         0.19 o                         
  -4  -1   9         82.43         74.99         1.75 o                         
  -3  -1   9        155.53        142.98         2.86 o                         
  -2  -1   9          0.11          0.19         0.17 o                         
  -1  -1   9          0.00          0.24         0.17 o                         
   0  -1   9         39.90         48.19         1.19 o                         
   1  -1   9         88.52         81.83         4.16 o                         
   2  -1   9         34.62         32.77         1.22 o                         
   3  -1   9         24.04         27.00         1.14 o                         
   4  -1   9          0.05          0.06         0.33 o                         
   5  -1   9          0.14          0.37         0.35 o                         
   6  -1   9          3.97          4.54         0.84 o                         
   7  -1   9          4.63          7.95         0.98 o                         
  -9   0   9          0.37          0.83         0.50 o                         
  -8   0   9          8.90          8.00         0.68 o                         
  -7   0   9          0.06          0.75         0.30 o                         
  -6   0   9          3.31          4.26         0.52 o                         
  -5   0   9          4.16          3.97         0.42 o                         
  -4   0   9          1.94          2.45         0.39 o                         
  -3   0   9          2.24          2.88         0.33 o                         
  -2   0   9          7.39          6.21         0.40 o                         
  -1   0   9        176.71        162.43         3.82 o                         
   0   0   9          5.11          4.74         0.38 o                         
   1   0   9          5.15          4.62         0.39 o                         
   2   0   9          0.06          0.20         0.26 o                         
   3   0   9          1.45          1.07         0.36 o                         
   4   0   9          4.64          5.03         0.59 o                         
   5   0   9          1.10          1.85         0.44 o                         
   6   0   9          0.42          1.81         0.46 o                         
  -9   1   9          1.68          2.31         0.70 o                         
  -8   1   9          2.45          1.74         0.42 o                         
  -7   1   9          1.07          1.59         0.31 o                         
  -6   1   9          9.53          9.59         0.65 o                         
  -5   1   9         16.92         14.99         0.66 o                         
  -4   1   9         24.57         25.38         0.89 o                         
  -3   1   9         13.94         16.17         0.65 o                         
  -2   1   9          3.98          3.24         0.37 o                         
  -1   1   9          7.70          6.73         0.46 o                         
   0   1   9        121.95        108.41         2.28 o                         
   1   1   9          8.88          8.66         0.56 o                         
   2   1   9          0.01         -0.05         0.26 o                         
   3   1   9          2.15          1.89         0.38 o                         
   4   1   9          6.45          6.36         0.87 o                         
   5   1   9          0.40          0.78         0.54 o                         
   6   1   9          3.65          4.74         0.63 o                         
  -8   2   9          1.00          2.77         0.71 o                         
  -7   2   9          0.41          0.81         0.30 o                         
  -6   2   9          0.01          0.59         0.32 o                         
  -5   2   9          0.03          0.53         0.27 o                         
  -4   2   9         76.92         74.71         2.15 o                         
  -3   2   9          5.96          5.83         0.39 o                         
  -2   2   9         20.66         18.80         0.69 o                         
  -1   2   9          5.59          5.74         0.73 o                         
   0   2   9         35.98         36.97         1.06 o                         
   1   2   9          4.94          4.44         0.45 o                         
   2   2   9          0.12         -0.23         0.42 o                         
   3   2   9         15.66         14.12         1.31 o                         
   4   2   9          0.57          1.27         0.57 o                         
   5   2   9          5.77          9.69         1.09 o                         
  -7   3   9          3.08          3.86         0.53 o                         
  -6   3   9          2.87          2.72         0.48 o                         
  -5   3   9         33.60         33.09         2.56 o                         
  -4   3   9          3.24          3.74         0.70 o                         
  -3   3   9          0.17          0.22         0.28 o                         
  -2   3   9         19.73         19.69         2.26 o                         
  -1   3   9         15.87         14.74         1.89 o                         
   0   3   9         14.95         13.39         1.07 o                         
   1   3   9          2.61          3.02         0.44 o                         
   2   3   9          0.03          0.93         0.31 o                         
  -7   4   9          3.41          5.04         0.87 o                         
  -6   4   9          6.88          8.13         0.69 o                         
  -5   4   9          8.44          8.66         0.69 o                         
  -4   4   9          0.01          0.08         0.41 o                         
  -3   4   9          0.34          0.84         0.38 o                         
  -2   4   9          2.20          3.20         0.48 o                         
  -1   4   9          4.16          4.64         0.56 o                         
   0   4   9          1.69          1.93         0.39 o                         
   1   4   9          0.02          0.69         0.36 o                         
   2   4   9          2.30          3.30         0.70 o                         
  -5   5   9          0.94          0.56         0.33 o                         
  -4   5   9          0.15          0.49         0.33 o                         
  -3   5   9          2.00          2.24         0.47 o                         
  -2   5   9          0.23          0.38         0.33 o                         
  -1   5   9          1.57          1.94         0.43 o                         
   0   5   9          0.10          0.53         0.33 o                         
   1   5   9          1.43          2.41         0.48 o                         
   2   5   9          1.48          3.14         0.72 o                         
  -2   6   9          0.19          0.72         0.33 o                         
  -1   6   9          1.17          0.87         0.60 o                         
   0   6   9          0.39          1.37         0.54 o                         
   0 -12  10          3.08          4.52         0.59 o                         
   1 -12  10          0.00          0.74         0.48 o                         
  -1 -11  10         18.09         20.32         1.55 o                         
   0 -11  10          4.46          5.30         0.61 o                         
   1 -11  10          7.13          8.16         0.71 o                         
   2 -11  10          6.42          7.11         0.74 o                         
   3 -11  10         11.67         14.68         1.40 o                         
  -5 -10  10          1.58          1.86         0.58 o                         
  -1 -10  10          1.54          1.84         0.58 o                         
   0 -10  10          0.07          0.01         0.41 o                         
   1 -10  10          2.54          2.60         0.48 o                         
   2 -10  10          9.85         10.88         1.63 o                         
   3 -10  10          0.15          0.09         0.41 o                         
   4 -10  10          1.68          2.17         0.58 o                         
  -6  -9  10          0.24          0.59         0.35 o                         
  -5  -9  10          8.93          9.62         0.71 o                         
  -4  -9  10          0.72          1.58         0.84 o                         
  -3  -9  10          3.10          3.55         0.63 o                         
  -2  -9  10          8.01          8.33         1.39 o                         
  -1  -9  10          1.62          2.16         0.39 o                         
   0  -9  10         10.97         10.15         0.68 o                         
   1  -9  10         13.78         14.21         0.66 o                         
   2  -9  10          5.63          6.16         0.51 o                         
   3  -9  10          8.14          7.40         0.58 o                         
   4  -9  10         24.56         22.95         1.24 o                         
   5  -9  10          0.02         -0.12         0.65 o                         
  -7  -8  10          6.61          8.57         1.01 o                         
  -6  -8  10          1.53          1.77         0.42 o                         
  -5  -8  10          4.67          5.64         0.63 o                         
  -4  -8  10         13.48         16.10         1.29 o                         
  -3  -8  10         70.40         71.77         2.09 o                         
  -2  -8  10         10.01          9.70         0.65 o                         
  -1  -8  10          1.99          2.84         0.41 o                         
   0  -8  10          2.70          3.36         0.47 o                         
   1  -8  10          0.35          0.70         0.38 o                         
   2  -8  10          3.82          3.96         0.45 o                         
   3  -8  10          1.39          1.24         0.37 o                         
   4  -8  10          3.41          5.12         0.53 o                         
   5  -8  10          0.85          0.85         0.33 o                         
   6  -8  10          1.22          2.11         0.38 o                         
  -7  -7  10          0.08          0.43         0.38 o                         
  -6  -7  10          0.32          0.71         0.35 o                         
  -5  -7  10         17.86         16.53         0.89 o                         
  -4  -7  10          2.92          3.09         0.45 o                         
  -3  -7  10          5.15          4.92         0.45 o                         
  -2  -7  10          1.44          1.85         0.36 o                         
  -1  -7  10         12.58         10.40         0.81 o                         
   0  -7  10          0.19          0.73         0.42 o                         
   1  -7  10         16.02         16.45         0.85 o                         
   2  -7  10         63.82         58.73         1.53 o                         
   3  -7  10        168.72        169.05         3.47 o                         
   4  -7  10          0.15          0.31         0.27 o                         
   5  -7  10          1.91          1.82         0.35 o                         
   6  -7  10          1.61          1.87         0.40 o                         
  -7  -6  10          1.01          1.49         0.44 o                         
  -6  -6  10          4.37          3.58         0.72 o                         
  -5  -6  10          0.24          1.45         0.36 o                         
  -4  -6  10         70.69         69.91         2.07 o                         
  -3  -6  10         89.78         87.31         1.95 o                         
  -2  -6  10         26.92         24.45         1.03 o                         
  -1  -6  10          0.01          0.03         0.27 o                         
   0  -6  10        115.87        103.45         2.77 o                         
   1  -6  10         62.18         63.28         2.49 o                         
   2  -6  10          0.02          1.39         0.48 o                         
   3  -6  10         27.90         27.44         0.93 o                         
   4  -6  10          5.99          6.12         0.45 o                         
   5  -6  10          2.67          4.97         0.47 o                         
   6  -6  10          0.04         -0.10         0.31 o                         
  -8  -5  10          2.00          1.35         0.40 o                         
  -7  -5  10         23.89         25.04         1.21 o                         
  -6  -5  10          3.31          4.80         0.66 o                         
  -5  -5  10          7.82          8.05         0.60 o                         
  -4  -5  10         53.44         49.36         1.32 o                         
  -3  -5  10          6.62          6.33         0.71 o                         
  -2  -5  10         48.87         44.12         1.16 o                         
  -1  -5  10          4.30          3.58         0.46 o                         
   0  -5  10        166.77        151.66         3.78 o                         
   1  -5  10         42.43         39.16         1.51 o                         
   2  -5  10         30.81         30.43         1.22 o                         
   3  -5  10          1.35          1.62         0.61 o                         
   4  -5  10          0.02          0.14         0.22 o                         
   5  -5  10          1.37          2.55         0.39 o                         
   6  -5  10          0.23          1.12         0.36 o                         
  -8  -4  10          2.57          3.22         0.79 o                         
  -7  -4  10          1.07          0.51         0.33 o                         
  -6  -4  10          2.24          1.75         0.58 o                         
  -5  -4  10          0.08          0.18         0.24 o                         
  -4  -4  10         40.72         38.97         1.20 o                         
  -3  -4  10         27.26         22.62         0.79 o                         
  -2  -4  10          0.46          0.67         0.23 o                         
  -1  -4  10        174.51        149.48         8.14 o                         
   0  -4  10         27.49         26.79         1.09 o                         
   1  -4  10         18.39         17.37         1.06 o                         
   2  -4  10         45.00         41.76         1.49 o                         
   3  -4  10          2.88          3.24         0.48 o                         
   4  -4  10          0.85          0.71         0.27 o                         
   5  -4  10          0.15          0.57         0.28 o                         
   6  -4  10          0.67          1.23         0.41 o                         
  -8  -3  10          6.10          6.57         0.74 o                         
  -7  -3  10          5.34          5.54         0.66 o                         
  -6  -3  10          1.31          1.22         0.34 o                         
  -5  -3  10          5.86          6.01         0.43 o                         
  -4  -3  10         54.08         52.81         1.38 o                         
  -3  -3  10         21.60         19.89         0.73 o                         
  -2  -3  10         22.96         21.30         0.73 o                         
  -1  -3  10         35.79         32.30         0.94 o                         
   0  -3  10          9.07          7.09         0.70 o                         
   1  -3  10          4.97          3.26         0.89 o                         
   2  -3  10         18.73         17.06         0.88 o                         
   3  -3  10          0.91          1.22         0.35 o                         
   4  -3  10          5.16          6.02         0.62 o                         
   5  -3  10          0.03          0.36         0.26 o                         
   6  -3  10          0.10          0.68         0.37 o                         
  -8  -2  10          0.00          0.26         0.59 o                         
  -7  -2  10          2.02          2.66         0.48 o                         
  -6  -2  10          2.31          2.95         0.87 o                         
  -5  -2  10         13.85         13.16         1.15 o                         
  -4  -2  10         23.29         21.91         0.80 o                         
  -3  -2  10          6.73          5.44         0.41 o                         
  -2  -2  10          0.22          0.23         0.18 o                         
  -1  -2  10         35.11         31.31         1.25 o                         
   0  -2  10        121.68        104.97         2.82 o                         
   1  -2  10          5.78          4.73         0.54 o                         
   2  -2  10          5.30          5.37         0.58 o                         
   3  -2  10          0.86          1.00         0.53 o                         
   4  -2  10          3.65          4.99         0.60 o                         
   5  -2  10          0.57          0.81         0.57 o                         
   6  -2  10          0.27          0.53         0.38 o                         
  -8  -1  10          4.17          6.31         0.69 o                         
  -7  -1  10          6.68          7.39         0.65 o                         
  -6  -1  10          1.54          1.99         0.30 o                         
  -5  -1  10          0.06          0.31         0.21 o                         
  -4  -1  10         11.14         12.08         0.67 o                         
  -3  -1  10          6.05          5.39         0.41 o                         
  -2  -1  10          0.57          0.49         0.21 o                         
  -1  -1  10          5.56          4.66         0.38 o                         
   0  -1  10          2.01          2.52         0.43 o                         
   1  -1  10         16.04         15.11         0.83 o                         
   2  -1  10          2.74          3.46         0.80 o                         
   3  -1  10          0.00          0.12         0.30 o                         
   4  -1  10          3.52          4.38         0.60 o                         
   5  -1  10          3.60          4.48         0.86 o                         
  -8   0  10          4.20          3.49         0.55 o                         
  -7   0  10         14.57         17.73         0.98 o                         
  -6   0  10          1.70          1.60         0.29 o                         
  -5   0  10          1.48          1.69         0.29 o                         
  -4   0  10         15.72         12.53         0.61 o                         
  -3   0  10         24.30         24.05         0.84 o                         
  -2   0  10          2.74          3.37         0.64 o                         
  -1   0  10         44.34         36.85         1.07 o                         
   0   0  10          0.10          0.32         0.21 o                         
   1   0  10          1.58          3.33         0.49 o                         
   2   0  10          0.74          0.82         0.37 o                         
   3   0  10          0.80          1.67         0.84 o                         
   4   0  10          0.53          0.17         0.54 o                         
   5   0  10          2.57          3.68         0.84 o                         
  -8   1  10          0.08          0.39         0.40 o                         
  -7   1  10          0.00          0.23         0.26 o                         
  -6   1  10          4.44          5.53         0.44 o                         
  -5   1  10          0.12          0.25         0.27 o                         
  -4   1  10         22.50         20.31         0.76 o                         
  -3   1  10          2.98          3.98         0.39 o                         
  -2   1  10          0.01          0.03         0.27 o                         
  -1   1  10          1.53          1.42         0.28 o                         
   0   1  10          0.63          0.99         0.25 o                         
   1   1  10          0.74          1.00         0.37 o                         
   2   1  10         10.01         10.27         0.75 o                         
   3   1  10         11.15         14.35         2.00 o                         
   4   1  10          0.05          0.22         0.45 o                         
   5   1  10          0.03          0.26         0.51 o                         
  -7   2  10          4.81          7.65         0.66 o                         
  -6   2  10          0.01          0.76         0.35 o                         
  -5   2  10          1.50          1.63         0.43 o                         
  -4   2  10         23.67         21.99         1.01 o                         
  -3   2  10          0.00          0.17         0.27 o                         
  -2   2  10          0.84          1.25         0.32 o                         
  -1   2  10          1.43          2.26         0.46 o                         
   0   2  10          2.63          3.49         0.51 o                         
   1   2  10          1.77          3.00         0.80 o                         
   2   2  10         13.14         11.90         1.26 o                         
  -7   3  10          1.41          3.13         0.71 o                         
  -6   3  10          0.00          0.09         0.31 o                         
  -5   3  10          6.53          5.93         0.67 o                         
  -4   3  10          6.02          6.47         0.59 o                         
  -3   3  10          1.85          2.11         0.42 o                         
  -2   3  10          0.01          0.54         0.30 o                         
  -1   3  10          0.41          1.06         0.33 o                         
   0   3  10          0.21          0.74         0.45 o                         
   1   3  10          0.13         -0.07         0.28 o                         
   2   3  10         11.07         15.08         1.25 o                         
  -5   4  10          0.09         -0.08         0.33 o                         
  -4   4  10          0.10          0.70         0.33 o                         
  -3   4  10          0.16          0.61         0.35 o                         
  -2   4  10          0.78          0.90         0.36 o                         
  -1   4  10          0.70          1.20         0.39 o                         
   0   4  10          0.09          0.36         0.41 o                         
   1   4  10          1.66          1.71         0.59 o                         
  -2   5  10          0.85          0.97         0.42 o                         
  -1   5  10          0.34          0.67         0.42 o                         
   0   5  10          5.89          7.27         0.64 o                         
  -1 -11  11          1.26          1.48         0.63 o                         
   0 -11  11          2.09          2.02         0.71 o                         
   1 -11  11          5.73          7.47         1.04 o                         
   3 -11  11          6.82          8.95         1.18 o                         
  -5 -10  11          1.99          1.22         0.52 o                         
  -1 -10  11          2.43          2.63         0.71 o                         
   0 -10  11          0.29          0.80         0.52 o                         
   1 -10  11         16.74         17.00         1.48 o                         
   2 -10  11         13.82         15.71         1.43 o                         
   3 -10  11         43.46         43.79         3.17 o                         
   4 -10  11          1.53          1.32         0.89 o                         
  -5  -9  11          0.01          0.53         0.34 o                         
  -4  -9  11          6.42          7.58         0.91 o                         
  -3  -9  11          3.71          6.11         0.83 o                         
  -2  -9  11         14.55         15.56         0.86 o                         
  -1  -9  11          0.14          0.24         0.30 o                         
   0  -9  11         44.88         44.52         1.84 o                         
   1  -9  11          0.41          0.03         0.31 o                         
   2  -9  11          0.66          0.29         0.66 o                         
   3  -9  11         21.79         20.83         1.09 o                         
   4  -9  11         10.24         10.96         0.71 o                         
   5  -9  11          3.12          3.52         0.67 o                         
  -6  -8  11          0.23          0.47         0.42 o                         
  -5  -8  11          4.70          5.91         0.61 o                         
  -4  -8  11         44.53         50.14         4.00 o                         
  -3  -8  11          3.98          3.67         0.67 o                         
  -2  -8  11          7.21          7.36         0.60 o                         
  -1  -8  11          3.47          3.93         0.52 o                         
   0  -8  11          5.79          5.86         0.62 o                         
   1  -8  11          2.22          2.09         0.44 o                         
   2  -8  11          7.89          7.33         0.66 o                         
   3  -8  11          1.53          2.02         0.57 o                         
   4  -8  11          0.17          0.43         0.35 o                         
   5  -8  11          1.52          1.67         0.39 o                         
  -6  -7  11         13.62         14.17         0.89 o                         
  -5  -7  11          1.25          1.53         0.38 o                         
  -4  -7  11          2.76          2.16         0.42 o                         
  -3  -7  11         52.45         52.32         1.74 o                         
  -2  -7  11          0.02          0.05         0.38 o                         
  -1  -7  11         49.00         47.90         2.05 o                         
   0  -7  11          6.45          5.96         0.60 o                         
   1  -7  11         17.68         17.32         0.92 o                         
   2  -7  11         19.65         22.79         1.10 o                         
   3  -7  11          0.03         -0.12         0.42 o                         
   4  -7  11          8.29          9.09         0.74 o                         
   5  -7  11          1.08          1.05         0.47 o                         
  -7  -6  11         14.09         14.06         0.90 o                         
  -6  -6  11          3.19          3.74         0.54 o                         
  -5  -6  11          9.69         10.78         0.74 o                         
  -4  -6  11          5.84          7.55         0.60 o                         
  -3  -6  11          0.00          0.01         0.21 o                         
  -2  -6  11         10.85         11.22         0.72 o                         
  -1  -6  11          2.35          1.98         0.43 o                         
   0  -6  11         22.13         19.91         0.98 o                         
   1  -6  11          6.16          4.82         0.56 o                         
   2  -6  11          4.33          3.66         0.53 o                         
   3  -6  11          0.17          0.61         0.47 o                         
   4  -6  11          0.37          0.40         0.37 o                         
   5  -6  11          0.11          0.23         0.56 o                         
   6  -6  11          8.59         10.33         0.78 o                         
  -7  -5  11         33.87         33.09         1.44 o                         
  -6  -5  11          0.08          1.20         0.37 o                         
  -5  -5  11          0.93          1.94         0.49 o                         
  -4  -5  11          0.03          0.23         0.21 o                         
  -3  -5  11          0.05          0.06         0.19 o                         
  -2  -5  11         11.49         10.05         0.67 o                         
  -1  -5  11         17.88         17.55         0.91 o                         
   0  -5  11        114.51        100.79         2.79 o                         
   1  -5  11          2.11          2.05         0.42 o                         
   2  -5  11         11.26         10.78         1.19 o                         
   3  -5  11         15.88         12.19         0.81 o                         
   4  -5  11          0.00         -0.04         0.31 o                         
   5  -5  11          4.74          5.54         0.66 o                         
  -7  -4  11          4.75          5.20         1.14 o                         
  -6  -4  11          0.01         -0.09         0.28 o                         
  -5  -4  11          0.73          1.11         0.32 o                         
  -4  -4  11          0.48          1.15         0.26 o                         
  -3  -4  11         24.48         22.53         0.81 o                         
  -2  -4  11          3.81          3.37         0.47 o                         
  -1  -4  11          1.47          2.22         0.43 o                         
   0  -4  11          2.77          2.29         0.43 o                         
   1  -4  11          2.89          2.80         0.47 o                         
   2  -4  11          0.29          0.33         0.32 o                         
   3  -4  11          6.74          6.10         0.87 o                         
   4  -4  11          0.14          0.82         0.37 o                         
   5  -4  11          1.03          1.07         0.33 o                         
  -7  -3  11          4.60          6.86         1.19 o                         
  -6  -3  11          0.51          0.52         0.30 o                         
  -5  -3  11          0.02          0.26         0.20 o                         
  -4  -3  11          2.98          2.69         0.35 o                         
  -3  -3  11         31.36         29.54         0.96 o                         
  -2  -3  11          0.01         -0.08         0.17 o                         
  -1  -3  11         10.85         10.30         0.69 o                         
   0  -3  11          8.22          5.08         0.57 o                         
   1  -3  11          0.91          1.60         0.46 o                         
   2  -3  11          2.35          1.45         0.38 o                         
   3  -3  11          0.08          0.11         0.32 o                         
   4  -3  11          1.06          1.62         0.40 o                         
   5  -3  11          4.83          6.80         0.74 o                         
  -7  -2  11          0.82          0.89         0.43 o                         
  -6  -2  11          3.04          3.79         0.50 o                         
  -5  -2  11          0.16          0.44         0.21 o                         
  -4  -2  11         13.22         11.09         0.62 o                         
  -3  -2  11          2.93          2.82         0.35 o                         
  -2  -2  11          1.35          1.31         0.30 o                         
  -1  -2  11          0.08          0.16         0.27 o                         
   0  -2  11          3.80          4.00         0.52 o                         
   1  -2  11          1.32          1.23         0.55 o                         
   2  -2  11          3.09          2.10         0.45 o                         
   3  -2  11          1.16          2.08         0.44 o                         
   4  -2  11          0.18          0.11         0.34 o                         
   5  -2  11          1.84          1.72         0.68 o                         
  -8  -1  11          0.72          1.18         0.52 o                         
  -7  -1  11          0.17          0.37         0.30 o                         
  -6  -1  11          0.35          0.86         0.27 o                         
  -5  -1  11          0.00          0.18         0.22 o                         
  -4  -1  11          0.19          0.96         0.25 o                         
  -3  -1  11          0.44          0.68         0.25 o                         
  -2  -1  11          1.49          2.17         0.30 o                         
  -1  -1  11          6.11          4.97         0.42 o                         
   0  -1  11          8.46          6.44         0.62 o                         
   1  -1  11          1.46          2.05         0.48 o                         
   2  -1  11          0.00         -0.04         0.30 o                         
   3  -1  11          0.43          0.65         0.38 o                         
   4  -1  11         12.16         17.05         1.40 o                         
  -8   0  11          4.13          6.99         0.96 o                         
  -7   0  11          0.14          0.34         0.30 o                         
  -6   0  11          0.42          0.83         0.27 o                         
  -5   0  11          0.07          0.44         0.39 o                         
  -4   0  11          3.51          4.91         0.43 o                         
  -3   0  11          0.19          0.20         0.21 o                         
  -2   0  11          0.48          1.01         0.32 o                         
  -1   0  11          8.98          9.75         0.55 o                         
   0   0  11          2.56          2.27         0.45 o                         
   1   0  11          0.04          0.01         0.37 o                         
   2   0  11         17.64         21.90         1.11 o                         
   3   0  11         11.72          9.85         0.80 o                         
   4   0  11          0.27          0.39         0.50 o                         
  -7   1  11          1.78          4.18         0.78 o                         
  -6   1  11          1.21          1.95         0.51 o                         
  -5   1  11          7.47          6.56         0.60 o                         
  -4   1  11          0.02          0.74         0.25 o                         
  -3   1  11          4.49          4.92         0.44 o                         
  -2   1  11          2.04          2.32         0.34 o                         
  -1   1  11          0.46          0.75         0.27 o                         
   0   1  11          0.50          1.21         0.38 o                         
   1   1  11          0.06         -0.07         0.30 o                         
   2   1  11          2.41          1.81         1.35 o                         
   3   1  11         27.15         35.17         1.50 o                         
  -7   2  11          0.72          1.50         0.55 o                         
  -6   2  11          0.16          0.71         0.34 o                         
  -5   2  11          5.05          7.01         0.64 o                         
  -4   2  11          4.29          4.99         0.61 o                         
  -3   2  11          1.39          1.45         0.39 o                         
  -2   2  11          0.00          0.58         0.30 o                         
  -1   2  11          0.12          0.38         0.34 o                         
   0   2  11          0.00          0.65         0.37 o                         
   1   2  11          5.34          7.85         1.25 o                         
   2   2  11         11.77         12.77         1.39 o                         
  -5   3  11          0.55          0.80         0.51 o                         
  -4   3  11          0.66          1.22         0.45 o                         
  -3   3  11          0.76          1.52         0.41 o                         
  -2   3  11          0.20          0.37         0.33 o                         
  -1   3  11          9.16          9.73         0.72 o                         
   0   3  11          0.03          0.51         0.32 o                         
   1   3  11          1.28          2.40         0.70 o                         
  -2   4  11          0.94          0.98         0.53 o                         
  -1   4  11          1.24          3.85         0.80 o                         
   0   4  11          0.34          0.77         0.54 o                         
  -1 -11  12          4.09          4.44         0.87 o                         
   0 -11  12          0.58          1.43         0.60 o                         
  -1 -10  12          9.90         13.50         1.31 o                         
   0 -10  12          2.35          2.49         0.78 o                         
   1 -10  12          3.21          2.75         0.76 o                         
  -5  -9  12          4.47          6.20         0.85 o                         
  -4  -9  12         11.12         13.27         1.19 o                         
  -3  -9  12          4.08          4.46         0.78 o                         
  -2  -9  12          9.61         10.90         0.86 o                         
  -1  -9  12          0.19         -0.20         0.31 o                         
   0  -9  12         12.94         15.75         0.93 o                         
   1  -9  12          0.31          0.25         0.38 o                         
   2  -9  12          0.01          0.06         0.38 o                         
   3  -9  12          4.45          5.10         0.89 o                         
  -6  -8  12          0.33          0.72         0.52 o                         
  -5  -8  12          0.01          0.32         0.57 o                         
  -4  -8  12          0.00          0.25         0.40 o                         
  -3  -8  12          4.43          4.21         0.73 o                         
  -2  -8  12          2.67          2.89         0.50 o                         
  -1  -8  12          4.50          5.25         0.91 o                         
   0  -8  12          0.43          0.84         0.37 o                         
   1  -8  12          2.79          2.86         0.51 o                         
   2  -8  12          7.32          7.49         0.75 o                         
   3  -8  12          0.02          0.23         0.40 o                         
   4  -8  12          0.01         -0.27         0.53 o                         
  -6  -7  12          7.75          8.48         1.06 o                         
  -5  -7  12          0.38          0.38         0.29 o                         
  -4  -7  12          4.02          2.96         0.67 o                         
  -3  -7  12          0.03          0.49         0.57 o                         
  -2  -7  12          0.04          0.65         0.32 o                         
  -1  -7  12          2.57          2.75         0.48 o                         
   0  -7  12          9.54          9.47         0.71 o                         
   1  -7  12          0.67          0.25         0.60 o                         
   2  -7  12          1.44          1.64         0.45 o                         
   3  -7  12          0.22         -0.19         0.34 o                         
   4  -7  12          0.37          0.25         0.34 o                         
  -6  -6  12          4.85          7.09         0.66 o                         
  -5  -6  12          0.97          1.66         0.38 o                         
  -4  -6  12          7.31          6.64         0.58 o                         
  -3  -6  12          0.65          1.43         0.40 o                         
  -2  -6  12          0.13          0.24         0.32 o                         
  -1  -6  12         10.26          9.12         0.99 o                         
   0  -6  12         13.08         11.27         0.77 o                         
   1  -6  12          3.74          2.46         0.47 o                         
   2  -6  12          0.84          1.31         0.42 o                         
   3  -6  12          1.14          2.31         0.51 o                         
   4  -6  12          2.35          2.93         0.55 o                         
  -7  -5  12         12.54         12.92         1.26 o                         
  -6  -5  12          1.26          2.33         0.49 o                         
  -5  -5  12          0.06          0.12         0.30 o                         
  -4  -5  12          0.47          0.66         0.45 o                         
  -3  -5  12          2.82          2.71         0.45 o                         
  -2  -5  12          2.14          1.48         0.39 o                         
  -1  -5  12          0.39          0.30         0.29 o                         
   0  -5  12          0.15          0.79         0.37 o                         
   1  -5  12          1.96          1.76         0.43 o                         
   2  -5  12          0.50          0.50         0.37 o                         
   3  -5  12          3.34          3.86         0.74 o                         
   4  -5  12          0.45          0.15         0.80 o                         
   5  -5  12          0.40          1.64         0.65 o                         
  -7  -4  12          0.38          0.86         0.50 o                         
  -6  -4  12          0.26          0.70         0.34 o                         
  -5  -4  12          0.00          0.35         0.28 o                         
  -4  -4  12          2.19          2.12         0.34 o                         
  -3  -4  12          0.38          0.33         0.33 o                         
  -2  -4  12          0.57          1.14         0.32 o                         
  -1  -4  12          2.49          1.63         0.39 o                         
   0  -4  12          8.09          6.77         0.62 o                         
   1  -4  12          3.95          5.19         0.64 o                         
   2  -4  12          1.33          1.32         0.40 o                         
   3  -4  12          4.60          3.30         0.56 o                         
   4  -4  12          9.89         10.95         0.85 o                         
   5  -4  12          0.50          1.68         0.74 o                         
  -7  -3  12          2.14          3.68         0.94 o                         
  -6  -3  12          0.10          0.33         0.31 o                         
  -5  -3  12          0.23          0.20         0.21 o                         
  -4  -3  12          0.00          0.11         0.29 o                         
  -3  -3  12          0.69          1.11         0.27 o                         
  -2  -3  12          0.04          0.21         0.26 o                         
  -1  -3  12          4.03          2.86         0.48 o                         
   0  -3  12          0.97          1.58         0.63 o                         
   1  -3  12          0.32          0.48         0.34 o                         
   2  -3  12         10.53         11.65         1.07 o                         
   3  -3  12          0.88          1.01         0.44 o                         
   4  -3  12          3.30          2.84         0.56 o                         
  -7  -2  12          1.21          2.47         0.47 o                         
  -6  -2  12          1.25          1.61         0.43 o                         
  -5  -2  12          0.87          0.81         0.26 o                         
  -4  -2  12          1.70          2.54         0.36 o                         
  -3  -2  12          0.12          0.46         0.25 o                         
  -2  -2  12          0.12          0.61         0.32 o                         
  -1  -2  12         11.06         11.67         0.77 o                         
   0  -2  12          3.60          3.35         0.54 o                         
   1  -2  12          0.24          0.65         0.37 o                         
   2  -2  12          0.53          1.02         0.79 o                         
   3  -2  12         11.85         16.69         1.61 o                         
   4  -2  12          0.44          0.89         0.44 o                         
  -7  -1  12          5.39          7.60         0.98 o                         
  -6  -1  12          0.05          0.19         0.28 o                         
  -5  -1  12          0.14          0.73         0.27 o                         
  -4  -1  12          0.12          0.37         0.26 o                         
  -3  -1  12          2.80          4.23         0.42 o                         
  -2  -1  12          0.01          0.04         0.23 o                         
  -1  -1  12          9.61          9.30         0.73 o                         
   0  -1  12          0.81          1.05         0.37 o                         
   1  -1  12          3.64          4.10         0.56 o                         
   2  -1  12          0.06         -0.19         0.35 o                         
   3  -1  12          0.48          1.54         0.51 o                         
  -7   0  12          0.35          0.64         0.47 o                         
  -6   0  12          0.48          0.22         0.25 o                         
  -5   0  12          1.79          1.92         0.34 o                         
  -4   0  12         21.54         26.76         0.86 o                         
  -3   0  12          2.59          4.23         0.46 o                         
  -2   0  12          2.97          4.19         0.44 o                         
  -1   0  12          0.74          1.33         0.40 o                         
   0   0  12          0.66          0.57         0.35 o                         
   1   0  12          0.39          0.49         0.40 o                         
   2   0  12          0.31          0.21         0.41 o                         
   3   0  12          6.78          6.85         0.76 o                         
  -6   1  12          0.25          1.24         0.57 o                         
  -5   1  12          3.03          2.50         0.48 o                         
  -4   1  12         20.86         23.55         2.46 o                         
  -3   1  12          2.06          2.48         0.49 o                         
  -2   1  12          0.33          0.49         0.38 o                         
  -1   1  12          0.20          0.89         0.59 o                         
   0   1  12          1.71          1.52         0.68 o                         
   1   1  12          0.00          0.68         0.64 o                         
   2   1  12          0.85          0.76         0.58 o                         
  -4   2  12          1.84          3.74         0.83 o                         
  -3   2  12          1.67          3.41         0.54 o                         
  -2   2  12          0.84          1.25         0.40 o                         
  -1   2  12          0.69          2.02         0.42 o                         
   0   2  12          1.23          2.68         0.67 o                         
   1   2  12          1.58          2.70         0.65 o                         
  -2   3  12          0.10          1.39         0.53 o                         
  -1   3  12          0.86          1.19         0.57 o                         
  -1 -10  13          1.38          2.15         0.45 o                         
   0 -10  13          0.00          1.03         0.53 o                         
   1 -10  13          0.30          0.45         0.50 o                         
  -3  -9  13          0.25          0.71         0.44 o                         
  -2  -9  13          0.05          0.27         0.35 o                         
  -1  -9  13          0.00          0.53         0.64 o                         
   0  -9  13          1.74          2.98         1.43 o                         
   1  -9  13          0.01          0.85         0.60 o                         
   2  -9  13          0.43          0.54         0.52 o                         
  -4  -8  13          3.06          5.55         0.79 o                         
  -3  -8  13          0.75          1.30         0.51 o                         
  -2  -8  13          1.63          1.21         0.40 o                         
  -1  -8  13          1.96          2.38         0.80 o                         
   0  -8  13          8.87          8.02         0.71 o                         
   1  -8  13          3.86          4.01         0.58 o                         
   2  -8  13          0.04          0.41         0.51 o                         
  -4  -7  13          0.11          0.37         0.40 o                         
  -3  -7  13          1.01          2.14         0.99 o                         
  -2  -7  13          0.25          0.29         0.32 o                         
  -1  -7  13          5.69          4.27         0.59 o                         
   0  -7  13         14.51         15.29         0.95 o                         
   1  -7  13          1.70          1.52         0.46 o                         
   2  -7  13          0.00          0.02         0.31 o                         
  -6  -6  13          5.78          7.81         0.94 o                         
  -5  -6  13          0.79          1.24         0.38 o                         
  -4  -6  13          0.01          0.18         0.31 o                         
  -3  -6  13          3.17          3.77         0.56 o                         
  -2  -6  13          0.10          0.24         0.33 o                         
  -1  -6  13         22.36         16.93         0.99 o                         
   0  -6  13          9.38          7.87         0.71 o                         
   1  -6  13          0.77          0.53         0.39 o                         
   2  -6  13          0.81          0.95         0.57 o                         
   3  -6  13          0.65          1.66         0.70 o                         
  -6  -5  13          1.31          3.58         0.77 o                         
  -5  -5  13          1.07          1.33         0.36 o                         
  -4  -5  13          0.41          0.42         0.29 o                         
  -3  -5  13          2.43          4.67         1.00 o                         
  -2  -5  13          0.22          0.99         0.42 o                         
  -1  -5  13         26.20         25.75         1.22 o                         
   0  -5  13          0.03          0.45         0.34 o                         
   1  -5  13          0.00          0.29         0.32 o                         
   2  -5  13          0.06         -0.32         0.34 o                         
   3  -5  13          8.58         10.95         1.26 o                         
  -6  -4  13          0.22          0.33         0.48 o                         
  -5  -4  13          0.34          0.38         0.30 o                         
  -4  -4  13          2.32          1.88         0.33 o                         
  -3  -4  13          0.11          0.63         0.34 o                         
  -2  -4  13          0.24          0.95         0.37 o                         
  -1  -4  13          0.21          0.53         0.35 o                         
   0  -4  13          2.32          2.95         0.53 o                         
   1  -4  13          0.78          0.37         0.38 o                         
   2  -4  13          1.27          1.74         0.47 o                         
   3  -4  13          4.30          5.64         1.07 o                         
  -6  -3  13          1.36          1.83         0.60 o                         
  -5  -3  13          0.78          1.14         0.57 o                         
  -4  -3  13          8.31         11.15         0.75 o                         
  -3  -3  13          9.32          9.59         0.80 o                         
  -2  -3  13          2.46          4.40         0.58 o                         
  -1  -3  13          2.53          2.88         0.51 o                         
   0  -3  13          5.64          5.35         0.65 o                         
   1  -3  13          0.23          0.30         0.41 o                         
   2  -3  13          0.97          1.17         0.45 o                         
   3  -3  13          1.63          2.28         0.78 o                         
  -6  -2  13          0.01          0.47         0.46 o                         
  -5  -2  13          0.06         -0.03         0.22 o                         
  -4  -2  13          3.37          4.07         0.59 o                         
  -3  -2  13          0.42          1.44         0.43 o                         
  -2  -2  13          2.65          4.37         0.74 o                         
  -1  -2  13          2.72          3.13         0.55 o                         
   0  -2  13          0.65          1.13         0.42 o                         
   1  -2  13          0.04          0.23         0.34 o                         
   2  -2  13          0.75          1.56         0.48 o                         
  -6  -1  13          0.23          1.00         0.69 o                         
  -5  -1  13          0.12          0.96         0.28 o                         
  -4  -1  13          0.04          0.55         0.29 o                         
  -3  -1  13         15.17         20.02         1.00 o                         
  -2  -1  13          0.26          0.17         0.47 o                         
  -1  -1  13          0.20          0.38         0.38 o                         
   0  -1  13          0.00         -0.14         0.34 o                         
   1  -1  13          0.28          0.43         0.38 o                         
   2  -1  13          0.14          0.59         0.40 o                         
  -4   0  13          5.43          5.38         0.51 o                         
  -3   0  13          0.17          0.81         0.31 o                         
  -2   0  13          0.32          0.34         0.53 o                         
  -1   0  13          0.95          1.07         0.53 o                         
   0   0  13          0.33          0.93         0.41 o                         
   1   0  13          0.08         -0.47         0.47 o                         
  -3   1  13          0.18          0.19         0.47 o                         
  -3  -8  14          0.06          0.45         0.54 o                         
  -2  -8  14          0.35          1.86         0.71 o                         
  -1  -8  14          1.93          4.78         0.92 o                         
  -3  -7  14          0.02          0.45         0.52 o                         
  -2  -7  14          0.07          0.12         0.34 o                         
  -1  -7  14          0.29          0.82         0.39 o                         
   0  -7  14         24.77         25.01         1.26 o                         
  -4  -6  14          1.74          3.60         0.87 o                         
  -3  -6  14          0.14          0.33         0.62 o                         
  -2  -6  14          1.03          1.07         0.40 o                         
  -1  -6  14          0.32          0.08         0.33 o                         
   0  -6  14          7.33          7.26         0.98 o                         
  -4  -5  14          2.75          2.42         0.68 o                         
  -3  -5  14          3.12          3.47         0.56 o                         
  -2  -5  14          1.43          1.83         0.48 o                         
  -1  -5  14          5.10          5.29         0.78 o                         
   0  -5  14          0.01         -0.24         0.31 o                         
  -5  -4  14          0.03          0.19         0.45 o                         
  -4  -4  14          2.49          4.63         1.00 o                         
  -3  -4  14          3.47          4.71         0.63 o                         
  -2  -4  14          0.08          0.46         0.35 o                         
  -1  -4  14          2.16          4.04         0.60 o                         
   0  -4  14          0.00          0.16         0.36 o                         
  -5  -3  14          0.36          0.78         0.34 o                         
  -4  -3  14          0.09          0.57         0.36 o                         
  -3  -3  14          0.01          0.34         0.35 o                         
  -2  -3  14          0.07          0.54         0.44 o                         
  -1  -3  14          0.04          0.16         0.38 o                         
   0  -3  14          0.12         -0.07         0.50 o                         
  -4  -2  14          0.29          0.54         0.41 o                         
  -3  -2  14          0.02          0.50         0.41 o                         
  -2  -2  14          1.54          3.48         0.72 o                         
  -1  -2  14          0.15          1.09         0.54 o                         
   0  -2  14          0.35          0.66         0.54 o                         
  -3  -1  14          0.08          0.85         0.50 o                         
  -2  -1  14          0.10          0.26         0.45 o                         
  -1  -1  14          0.99          2.07         0.67 o                         
                                                                                
